# Supplementary material for: Substrate recognition and cleavage-site preferences of Lon protease
Source: J Biol Chem. 2025 Feb 27;301(4):108365. doi: 10.1016/j.jbc.2025.108365 (PMC11986505; doi:10.1016/j.jbc.2025.108365)
Supplement: Cleavage site peptides analysis [file mmc1.xlsx]

## Sheet: protein_crosstab
protein	peptides	coverage	Total Of spectra	sample01	sample02	sample03	sample04	sample05	sample06	sample07	sample08	sample09	sample10	sample11	sample12	sample13	sample14	sample15	sample16	sample17
10. ypYmoA	78	71.6%	253										253
11. ypFur	88	87.0%	325											308	11	2		2	2
12. ypHspQ	94	83.0%	354												349	2	2	1
13. y0390	135	86.0%	406													391	8	7
135 ?-ssrAmp	229	99.3%	1221	401	2	377	1	438	2
14. ecL9	133	96.6%	617	5		2											199	111	175	125
17PM_#12_CASB_BOVIN	2	8.5%	4									2							2
17PM_#3_ALBU_BOVIN	4	4.6%	26	2				4	4	5		3	3	2		1				2
2. ecS2	302	99.6%	938	4	449	3	457	16	2			1	2		1		1	1	1
6. ypRsuA	137	86.7%	413						406			7
7. y2853	103	77.5%	275							258	8	3	4		1			1
8. ypCRP	159	93.9%	459								404	12	21	1	2	1	2	2	13	1
9. ypNusG	117	80.7%	317									316	1
ecLon	170	75.6%	685	38	40			28	11	14	10	28	30	16	32	5	218	215
MpLon	215	89.6%	705			46	25												282	352
YpLon	70	41.3%	252					35	12	9	15	56	54	27	37	7
gi|170079700|ref|YP_001729020.1| crotonobetaine CoA ligase:carnitine CoA ligase	2	4.6%	3		2		1
gi|170080026|ref|YP_001729346.1| HU, DNA-binding transcriptional regulator, beta	8	65.6%	15														7	8
gi|170080352|ref|YP_001729672.1| DNA-binding transcriptional dual regulator of s	2	10.8%	4											2	2
gi|170080392|ref|YP_001729712.1| 2-oxoglutarate decarboxylase, thiamin-requiring	8	9.2%	10												3		1			6
gi|170080740|ref|YP_001730060.1| 50S ribosomal subunit protein L32 [Escherichia	3	29.8%	7					1										1	1	4
gi|170080866|ref|YP_001730186.1| global DNA-binding transcriptional dual regulat	2	19.7%	5										5
gi|170081376|ref|YP_001730696.1| 50S ribosomal subunit protein L35 [Escherichia	3	36.9%	6														1	1	1	3
gi|170081721|ref|YP_001731041.1| D-tagatose 1,6-bisphosphate aldolase 2, catalyt	8	30.3%	20														3	5	6	6
gi|170081805|ref|YP_001731125.1| 16S rRNA pseudouridylate 516 synthase [Escheric	4	23.8%	8						3										3	2
gi|170082210|ref|YP_001731530.1| 50S ribosomal subunit protein L19 [Escherichia	32	80.0%	203	52	43	2	3	11									45	47
gi|170082512|ref|YP_001731832.1| tRNA (m7G46) methyltransferase, SAM-dependent [	3	13.8%	5												5
gi|170082562|ref|YP_001731882.1| DNA topoisomerase IV, subunit A [Escherichia co	6	10.0%	13														6	7
gi|170082702|ref|YP_001732022.1| 30S ribosomal subunit protein S15 [Escherichia	22	70.8%	126		14		7						11	1	3	1	12	17	31	29
gi|170082704|ref|YP_001732024.1| 30s ribosome binding factor [Escherichia coli s	3	21.1%	6										6
gi|170082705|ref|YP_001732025.1| fused protein chain initiation factor 2, IF2: m	5	7.4%	13														4	9
gi|170082721|ref|YP_001732041.1| 50S ribosomal subunit protein L21 [Escherichia	6	59.2%	16	3	3												3	7
gi|170082763|ref|YP_001732083.1| 50S ribosomal subunit protein L13 [Escherichia	21	77.5%	63	2	2		1						3				8	14	11	22
gi|170082814|ref|YP_001732134.1| 50S ribosomal subunit protein L17 [Escherichia	9	47.2%	19	4	3												6	6
gi|170082817|ref|YP_001732137.1| 30S ribosomal subunit protein S11 [Escherichia	2	26.4%	9		4												2	3
gi|170082821|ref|YP_001732141.1| 50S ribosomal subunit protein L15 [Escherichia	6	40.3%	20	5	3			2									5	5
gi|170082823|ref|YP_001732143.1| 30S ribosomal subunit protein S5 [Escherichia c	23	65.3%	93	17	20	1		1									22	32
gi|170082824|ref|YP_001732144.1| 50S ribosomal subunit protein L18 [Escherichia	3	29.9%	3	2														1
gi|170082829|ref|YP_001732149.1| 50S ribosomal subunit protein L24 [Escherichia	2	20.2%	4	4
gi|170082830|ref|YP_001732150.1| 50S ribosomal subunit protein L14 [Escherichia	9	54.5%	31	10	6			3									3	8		1
gi|170082833|ref|YP_001732153.1| 50S ribosomal subunit protein L16 [Escherichia	2	19.9%	8		1												4	3
gi|170082834|ref|YP_001732154.1| 50S ribosomal subunit protein L22 [Escherichia	6	50.9%	11	1													3	7
gi|170082835|ref|YP_001732155.1| 30S ribosomal subunit protein S19 [Escherichia	3	26.1%	6	2				4
gi|170082836|ref|YP_001732156.1| 50S ribosomal subunit protein L2 [Escherichia c	17	39.6%	43														6	5	16	16
gi|170082837|ref|YP_001732157.1| 50S ribosomal subunit protein L23 [Escherichia	12	55.0%	45	11	8	1		4									10	11
gi|170082838|ref|YP_001732158.1| 50S ribosomal subunit protein L4 [Escherichia c	2	10.9%	5		1												2	2
gi|170082839|ref|YP_001732159.1| 50S ribosomal subunit protein L3 [Escherichia c	33	78.0%	91	26	10	2											26	27
gi|170082857|ref|YP_001732177.1| protein chain elongation factor EF-Tu (duplicat	13	33.2%	24														2	3	3	16
gi|170082859|ref|YP_001732179.1| 30S ribosomal subunit protein S7 [Escherichia c	6	31.3%	11		5		3										1	2
gi|170082866|ref|YP_001732186.1| FKBP-type peptidyl prolyl cis-trans isomerase (	3	17.9%	4																4
gi|170083145|ref|YP_001732465.1| 50S ribosomal subunit protein L28 [Escherichia	7	57.7%	11		2		1							1			1		3	3
gi|170083342|ref|YP_001732662.1| glutamine synthetase [Escherichia coli str. K12	5	10.9%	5																1	4
gi|170083442|ref|YP_001732762.1| transcription termination factor [Escherichia c	4	6.6%	11									11
gi|170083461|ref|YP_001732781.1| HU, DNA-binding transcriptional regulator, alph	6	74.4%	13														7	6
gi|170083618|ref|YP_001732938.1| HF-I, host factor for RNA phage Q beta replicat	10	52.0%	20		2												9	5	4
gi|170083647|ref|YP_001732967.1| 30S ribosomal subunit protein S18 [Escherichia	3	53.3%	10	2	1												4	3
gi|170083662|ref|YP_001732982.1| inner membrane protein [Escherichia coli str. K	2	5.6%	2								1				1
SW_K2C1_HUMAN_Keratin	4	6.8%	5									2						2	1

## Sheet: all_proteins
protein	peptides	spectra	coverage	Residues	start	end	Total Spectra	orig. Peptide	Peptide	p-value	MQScore	File	Scan
2. ecS2	302	938	0.996	2-9	2	9	1	M.ATVSM+16RDM.L	ATVSMRDM	0.0010144	3.343	tk110906_GE_sample_04.mzXML	1876
2. ecS2	302	938	0.996	2-9	2	9	3	M.ATVSMRDM+16.L	ATVSMRDM	1e-05	3.305	tk110906_GE_sample_02.mzXML	1778
2. ecS2	302	938	0.996	2-9	2	9	3	M.ATVSMRDM+16.L	ATVSMRDM	0.000425894	3.359	tk110906_GE_sample_02.mzXML	1781
2. ecS2	302	938	0.996	2-9	2	9	3	M.ATVSMRDM+16.L	ATVSMRDM	0.00649659	2.152	tk110906_GE_sample_04.mzXML	3000
2. ecS2	302	938	0.996	2-9	2	9	4	M.ATVSMRDM.L	ATVSMRDM	0.000459031	3.804	tk110906_GE_sample_04.mzXML	2977
2. ecS2	302	938	0.996	2-9	2	9	4	M.ATVSMRDM.L	ATVSMRDM	0.000459031	3.259	tk110906_GE_sample_04.mzXML	2974
2. ecS2	302	938	0.996	2-9	2	9	4	M.ATVSMRDM.L	ATVSMRDM	0.000622924	3.582	tk110906_GE_sample_02.mzXML	2793
2. ecS2	302	938	0.996	2-9	2	9	4	M.ATVSMRDM.L	ATVSMRDM	0.0010144	2.26	tk110906_GE_sample_02.mzXML	2800
2. ecS2	302	938	0.996	2-10	2	10	1	M.ATVSM+16RDML.K	ATVSMRDML	0.00698758	1.505	tk110906_GE_sample_02.mzXML	2927
2. ecS2	302	938	0.996	2-10	2	10	1	M.ATVSMRDM+16L.K	ATVSMRDML	0.000447828	3.394	tk110906_GE_sample_02.mzXML	3104
2. ecS2	302	938	0.996	2-10	2	10	2	M.ATVSMRDML.K	ATVSMRDML	1e-05	3.736	tk110906_GE_sample_02.mzXML	4137
2. ecS2	302	938	0.996	2-10	2	10	2	M.ATVSMRDML.K	ATVSMRDML	0.000242895	3.386	tk110906_GE_sample_02.mzXML	4131
2. ecS2	302	938	0.996	2-12	2	12	2	M.ATVSM+16RDMLKA.G	ATVSMRDMLKA	0.00776374	2.366	tk110906_GE_sample_02.mzXML	2245
2. ecS2	302	938	0.996	2-12	2	12	2	M.ATVSM+16RDMLKA.G	ATVSMRDMLKA	0.00833457	2.885	tk110906_GE_sample_04.mzXML	2427
2. ecS2	302	938	0.996	2-12	2	12	4	M.ATVSMRDMLKA.G	ATVSMRDMLKA	1e-05	4.115	tk110906_GE_sample_02.mzXML	3670
2. ecS2	302	938	0.996	2-12	2	12	4	M.ATVSMRDMLKA.G	ATVSMRDMLKA	0.000459031	3.692	tk110906_GE_sample_02.mzXML	3666
2. ecS2	302	938	0.996	2-12	2	12	4	M.ATVSMRDMLKA.G	ATVSMRDMLKA	0.000473261	4.105	tk110906_GE_sample_04.mzXML	3781
2. ecS2	302	938	0.996	2-12	2	12	4	M.ATVSMRDMLKA.G	ATVSMRDMLKA	0.000622924	3.85	tk110906_GE_sample_04.mzXML	3775
2. ecS2	302	938	0.996	2-13	2	13	1	M.ATVSM+16RDMLKAG.V	ATVSMRDMLKAG	0.000425894	2.118	tk110906_GE_sample_02.mzXML	2191
2. ecS2	302	938	0.996	2-13	2	13	5	M.ATVSMRDMLKAG.V	ATVSMRDMLKAG	1e-05	3.621	tk110906_GE_sample_02.mzXML	3648
2. ecS2	302	938	0.996	2-13	2	13	5	M.ATVSMRDMLKAG.V	ATVSMRDMLKAG	0.000425894	3.564	tk110906_GE_sample_04.mzXML	3753
2. ecS2	302	938	0.996	2-13	2	13	5	M.ATVSMRDMLKAG.V	ATVSMRDMLKAG	0.000459031	3.615	tk110906_GE_sample_04.mzXML	3757
2. ecS2	302	938	0.996	2-13	2	13	5	M.ATVSMRDMLKAG.V	ATVSMRDMLKAG	0.00421799	2.914	tk110906_GE_sample_02.mzXML	3653
2. ecS2	302	938	0.996	2-13	2	13	5	M.ATVSMRDMLKAG.V	ATVSMRDMLKAG	0.00742741	2.568	tk110906_GE_sample_02.mzXML	3654
2. ecS2	302	938	0.996	2-16	2	16	1	M.ATVSM+16RDMLKAGVHF.G	ATVSMRDMLKAGVHF	0.00188147	1.638	tk110906_GE_sample_04.mzXML	3752
2. ecS2	302	938	0.996	2-16	2	16	4	M.ATVSMRDMLKAGVHF.G	ATVSMRDMLKAGVHF	1e-05	3.653	tk110906_GE_sample_04.mzXML	4583
2. ecS2	302	938	0.996	2-16	2	16	4	M.ATVSMRDMLKAGVHF.G	ATVSMRDMLKAGVHF	1e-05	3.011	tk110906_GE_sample_04.mzXML	4573
2. ecS2	302	938	0.996	2-16	2	16	4	M.ATVSMRDMLKAGVHF.G	ATVSMRDMLKAGVHF	1e-05	2.825	tk110906_GE_sample_04.mzXML	4575
2. ecS2	302	938	0.996	2-16	2	16	4	M.ATVSMRDMLKAGVHF.G	ATVSMRDMLKAGVHF	1e-05	2.678	tk110906_GE_sample_04.mzXML	4392
2. ecS2	302	938	0.996	3-12	3	12	1	A.TVSMRDMLKA.G	TVSMRDMLKA	0.0010144	3.096	tk110906_GE_sample_04.mzXML	3776
2. ecS2	302	938	0.996	3-16	3	16	1	A.TVSMRDMLKAGVHF.G	TVSMRDMLKAGVHF	1e-05	2.998	tk110906_GE_sample_04.mzXML	4587
2. ecS2	302	938	0.996	5-13	5	13	2	V.SMRDMLKAG.V	SMRDMLKAG	0.00138696	3.228	tk110906_GE_sample_04.mzXML	3037
2. ecS2	302	938	0.996	5-13	5	13	2	V.SMRDMLKAG.V	SMRDMLKAG	0.00246046	3.537	tk110906_GE_sample_02.mzXML	2786
2. ecS2	302	938	0.996	5-16	5	16	4	V.SM+16RDMLKAGVHF.G	SMRDMLKAGVHF	0.000281928	3.047	tk110906_GE_sample_04.mzXML	3302
2. ecS2	302	938	0.996	5-16	5	16	4	V.SM+16RDMLKAGVHF.G	SMRDMLKAGVHF	0.0010144	2.509	tk110906_GE_sample_02.mzXML	3118
2. ecS2	302	938	0.996	5-16	5	16	4	V.SM+16RDMLKAGVHF.G	SMRDMLKAGVHF	0.00138696	2.126	tk110906_GE_sample_04.mzXML	3308
2. ecS2	302	938	0.996	5-16	5	16	4	V.SM+16RDMLKAGVHF.G	SMRDMLKAGVHF	0.00246046	2.415	tk110906_GE_sample_02.mzXML	3124
2. ecS2	302	938	0.996	5-16	5	16	3	V.SMRDM+16LKAGVHF.G	SMRDMLKAGVHF	0.000473261	2.41	tk110906_GE_sample_04.mzXML	3509
2. ecS2	302	938	0.996	5-16	5	16	3	V.SMRDM+16LKAGVHF.G	SMRDMLKAGVHF	0.00528227	2.04	tk110906_GE_sample_02.mzXML	3527
2. ecS2	302	938	0.996	5-16	5	16	3	V.SMRDM+16LKAGVHF.G	SMRDMLKAGVHF	0.00614887	1.985	tk110906_GE_sample_04.mzXML	3512
2. ecS2	302	938	0.996	5-16	5	16	5	V.SMRDMLKAGVHF.G	SMRDMLKAGVHF	1e-05	4.067	tk110906_GE_sample_02.mzXML	4062
2. ecS2	302	938	0.996	5-16	5	16	5	V.SMRDMLKAGVHF.G	SMRDMLKAGVHF	0.000292654	3.385	tk110906_GE_sample_04.mzXML	4231
2. ecS2	302	938	0.996	5-16	5	16	5	V.SMRDMLKAGVHF.G	SMRDMLKAGVHF	0.00138696	3.028	tk110906_GE_sample_04.mzXML	4234
2. ecS2	302	938	0.996	5-16	5	16	5	V.SMRDMLKAGVHF.G	SMRDMLKAGVHF	0.00211416	2.758	tk110906_GE_sample_02.mzXML	4061
2. ecS2	302	938	0.996	5-16	5	16	5	V.SMRDMLKAGVHF.G	SMRDMLKAGVHF	0.00238379	3.044	tk110906_GE_sample_04.mzXML	4228
2. ecS2	302	938	0.996	6-16	6	16	1	S.MRDMLKAGVHF.G	MRDMLKAGVHF	0.00211416	3.021	tk110906_GE_sample_04.mzXML	3767
2. ecS2	302	938	0.996	7-16	7	16	2	M.RDM+16LKAGVHF.G	RDMLKAGVHF	0.000622924	2.35	tk110906_GE_sample_02.mzXML	2288
2. ecS2	302	938	0.996	7-16	7	16	2	M.RDM+16LKAGVHF.G	RDMLKAGVHF	0.00344293	2.624	tk110906_GE_sample_02.mzXML	2284
2. ecS2	302	938	0.996	7-16	7	16	7	M.RDMLKAGVHF.G	RDMLKAGVHF	0.000258398	3.935	tk110906_GE_sample_04.mzXML	3219
2. ecS2	302	938	0.996	7-16	7	16	7	M.RDMLKAGVHF.G	RDMLKAGVHF	0.000258398	3.323	tk110906_GE_sample_02.mzXML	2906
2. ecS2	302	938	0.996	7-16	7	16	7	M.RDMLKAGVHF.G	RDMLKAGVHF	0.000425894	3.257	tk110906_GE_sample_02.mzXML	3067
2. ecS2	302	938	0.996	7-16	7	16	7	M.RDMLKAGVHF.G	RDMLKAGVHF	0.000473261	2.554	tk110906_GE_sample_02.mzXML	3052
2. ecS2	302	938	0.996	7-16	7	16	7	M.RDMLKAGVHF.G	RDMLKAGVHF	0.000622924	3.359	tk110906_GE_sample_04.mzXML	3213
2. ecS2	302	938	0.996	7-16	7	16	7	M.RDMLKAGVHF.G	RDMLKAGVHF	0.00154321	3.746	tk110906_GE_sample_02.mzXML	2912
2. ecS2	302	938	0.996	7-16	7	16	7	M.RDMLKAGVHF.G	RDMLKAGVHF	0.00344293	2.47	tk110906_GE_sample_02.mzXML	3059
2. ecS2	302	938	0.996	7-17	7	17	1	M.RDMLKAGVHFG.H	RDMLKAGVHFG	1e-05	3.143	tk110906_GE_sample_02.mzXML	2884
2. ecS2	302	938	0.996	8-16	8	16	2	R.DMLKAGVHF.G	DMLKAGVHF	1e-05	3.837	tk110906_GE_sample_02.mzXML	3818
2. ecS2	302	938	0.996	8-16	8	16	2	R.DMLKAGVHF.G	DMLKAGVHF	0.00138696	3.966	tk110906_GE_sample_02.mzXML	3822
2. ecS2	302	938	0.996	17-23	17	23	1	F.GHQTRYW.N	GHQTRYW	0.00614887	1.473	tk110906_GE_sample_04.mzXML	2303
2. ecS2	302	938	0.996	17-27	17	27	6	F.GHQTRYWNPKM+16.K	GHQTRYWNPKM	1e-05	3.165	tk110906_GE_sample_02.mzXML	1804
2. ecS2	302	938	0.996	17-27	17	27	6	F.GHQTRYWNPKM+16.K	GHQTRYWNPKM	1e-05	2.472	tk110906_GE_sample_02.mzXML	1799
2. ecS2	302	938	0.996	17-27	17	27	6	F.GHQTRYWNPKM+16.K	GHQTRYWNPKM	0.000281928	3.108	tk110906_GE_sample_04.mzXML	1885
2. ecS2	302	938	0.996	17-27	17	27	6	F.GHQTRYWNPKM+16.K	GHQTRYWNPKM	0.000622924	2.896	tk110906_GE_sample_04.mzXML	1887
2. ecS2	302	938	0.996	17-27	17	27	6	F.GHQTRYWNPKM+16.K	GHQTRYWNPKM	0.00193798	2.536	tk110906_GE_sample_02.mzXML	1803
2. ecS2	302	938	0.996	17-27	17	27	6	F.GHQTRYWNPKM+16.K	GHQTRYWNPKM	0.00833457	3.061	tk110906_GE_sample_02.mzXML	1807
2. ecS2	302	938	0.996	17-27	17	27	19	F.GHQTRYWNPKM.K	GHQTRYWNPKM	1e-05	4.023	tk110906_GE_sample_02.mzXML	2111
2. ecS2	302	938	0.996	17-27	17	27	19	F.GHQTRYWNPKM.K	GHQTRYWNPKM	1e-05	3.75	tk110906_GE_sample_04.mzXML	2273
2. ecS2	302	938	0.996	17-27	17	27	19	F.GHQTRYWNPKM.K	GHQTRYWNPKM	1e-05	3.559	tk110906_GE_sample_04.mzXML	2276
2. ecS2	302	938	0.996	17-27	17	27	19	F.GHQTRYWNPKM.K	GHQTRYWNPKM	1e-05	3.129	tk110906_GE_sample_04.mzXML	2415
2. ecS2	302	938	0.996	17-27	17	27	19	F.GHQTRYWNPKM.K	GHQTRYWNPKM	1e-05	2.852	tk110906_GE_sample_02.mzXML	2129
2. ecS2	302	938	0.996	17-27	17	27	19	F.GHQTRYWNPKM.K	GHQTRYWNPKM	1e-05	2.645	tk110906_GE_sample_04.mzXML	2295
2. ecS2	302	938	0.996	17-27	17	27	19	F.GHQTRYWNPKM.K	GHQTRYWNPKM	1e-05	2.64	tk110906_GE_sample_05.mzXML	2599
2. ecS2	302	938	0.996	17-27	17	27	19	F.GHQTRYWNPKM.K	GHQTRYWNPKM	1e-05	2.608	tk110906_GE_sample_04.mzXML	2266
2. ecS2	302	938	0.996	17-27	17	27	19	F.GHQTRYWNPKM.K	GHQTRYWNPKM	1e-05	2.576	tk110906_GE_sample_02.mzXML	2136
2. ecS2	302	938	0.996	17-27	17	27	19	F.GHQTRYWNPKM.K	GHQTRYWNPKM	1e-05	2.552	tk110906_GE_sample_04.mzXML	2299
2. ecS2	302	938	0.996	17-27	17	27	19	F.GHQTRYWNPKM.K	GHQTRYWNPKM	0.000258398	3.827	tk110906_GE_sample_02.mzXML	2251
2. ecS2	302	938	0.996	17-27	17	27	19	F.GHQTRYWNPKM.K	GHQTRYWNPKM	0.000273673	3.516	tk110906_GE_sample_04.mzXML	2420
2. ecS2	302	938	0.996	17-27	17	27	19	F.GHQTRYWNPKM.K	GHQTRYWNPKM	0.00188147	2.437	tk110906_GE_sample_02.mzXML	2242
2. ecS2	302	938	0.996	17-27	17	27	19	F.GHQTRYWNPKM.K	GHQTRYWNPKM	0.00201207	2.656	tk110906_GE_sample_02.mzXML	2106
2. ecS2	302	938	0.996	17-27	17	27	19	F.GHQTRYWNPKM.K	GHQTRYWNPKM	0.00230415	2.504	tk110906_GE_sample_02.mzXML	2103
2. ecS2	302	938	0.996	17-27	17	27	19	F.GHQTRYWNPKM.K	GHQTRYWNPKM	0.00238379	2.435	tk110906_GE_sample_04.mzXML	2271
2. ecS2	302	938	0.996	17-27	17	27	19	F.GHQTRYWNPKM.K	GHQTRYWNPKM	0.00261552	2.445	tk110906_GE_sample_02.mzXML	2250
2. ecS2	302	938	0.996	17-27	17	27	19	F.GHQTRYWNPKM.K	GHQTRYWNPKM	0.00344293	2.145	tk110906_GE_sample_05.mzXML	2624
2. ecS2	302	938	0.996	17-27	17	27	19	F.GHQTRYWNPKM.K	GHQTRYWNPKM	0.00759669	2.227	tk110906_GE_sample_04.mzXML	2409
2. ecS2	302	938	0.996	17-28	17	28	3	F.GHQTRYWNPKM+16K.P	GHQTRYWNPKMK	1e-05	3.368	tk110906_GE_sample_02.mzXML	1895
2. ecS2	302	938	0.996	17-28	17	28	3	F.GHQTRYWNPKM+16K.P	GHQTRYWNPKMK	0.00025025	2.966	tk110906_GE_sample_02.mzXML	1891
2. ecS2	302	938	0.996	17-28	17	28	3	F.GHQTRYWNPKM+16K.P	GHQTRYWNPKMK	0.00742741	1.697	tk110906_GE_sample_02.mzXML	1888
2. ecS2	302	938	0.996	17-28	17	28	4	F.GHQTRYWNPKMK.P	GHQTRYWNPKMK	1e-05	3.733	tk110906_GE_sample_02.mzXML	2174
2. ecS2	302	938	0.996	17-28	17	28	4	F.GHQTRYWNPKMK.P	GHQTRYWNPKMK	1e-05	3.445	tk110906_GE_sample_02.mzXML	2185
2. ecS2	302	938	0.996	17-28	17	28	4	F.GHQTRYWNPKMK.P	GHQTRYWNPKMK	1e-05	3.145	tk110906_GE_sample_02.mzXML	2170
2. ecS2	302	938	0.996	17-28	17	28	4	F.GHQTRYWNPKMK.P	GHQTRYWNPKMK	0.00193798	3.029	tk110906_GE_sample_02.mzXML	2167
2. ecS2	302	938	0.996	17-32	17	32	1	F.GHQTRYWNPKM+16KPFIF.G	GHQTRYWNPKMKPFIF	0.00251572	1.776	tk110906_GE_sample_04.mzXML	4063
2. ecS2	302	938	0.996	17-32	17	32	1	F.GHQTRYWNPKMKPFIF.G	GHQTRYWNPKMKPFIF	0.00249688	2.522	tk110906_GE_sample_04.mzXML	4277
2. ecS2	302	938	0.996	21-27	21	27	1	T.RYWNPKM+16.K	RYWNPKM	0.00698758	2.428	tk110906_GE_sample_04.mzXML	1979
2. ecS2	302	938	0.996	21-27	21	27	4	T.RYWNPKM.K	RYWNPKM	0.00344293	2.748	tk110906_GE_sample_04.mzXML	2856
2. ecS2	302	938	0.996	21-27	21	27	4	T.RYWNPKM.K	RYWNPKM	0.00344293	2.367	tk110906_GE_sample_02.mzXML	2612
2. ecS2	302	938	0.996	21-27	21	27	4	T.RYWNPKM.K	RYWNPKM	0.00649659	2.693	tk110906_GE_sample_05.mzXML	2804
2. ecS2	302	938	0.996	21-27	21	27	4	T.RYWNPKM.K	RYWNPKM	0.00833457	2.473	tk110906_GE_sample_04.mzXML	2862
2. ecS2	302	938	0.996	21-32	21	32	2	T.RYWNPKM+16KPFIF.G	RYWNPKMKPFIF	1e-05	2.95	tk110906_GE_sample_04.mzXML	4248
2. ecS2	302	938	0.996	21-32	21	32	2	T.RYWNPKM+16KPFIF.G	RYWNPKMKPFIF	0.000273673	2.718	tk110906_GE_sample_02.mzXML	4068
2. ecS2	302	938	0.996	21-32	21	32	5	T.RYWNPKMKPFIF.G	RYWNPKMKPFIF	0.000258398	3.33	tk110906_GE_sample_04.mzXML	4381
2. ecS2	302	938	0.996	21-32	21	32	5	T.RYWNPKMKPFIF.G	RYWNPKMKPFIF	0.00294985	2.121	tk110906_GE_sample_04.mzXML	4376
2. ecS2	302	938	0.996	21-32	21	32	5	T.RYWNPKMKPFIF.G	RYWNPKMKPFIF	0.00321285	2.251	tk110906_GE_sample_04.mzXML	4379
2. ecS2	302	938	0.996	21-32	21	32	5	T.RYWNPKMKPFIF.G	RYWNPKMKPFIF	0.00424328	1.883	tk110906_GE_sample_02.mzXML	4278
2. ecS2	302	938	0.996	21-32	21	32	5	T.RYWNPKMKPFIF.G	RYWNPKMKPFIF	0.00614887	3.124	tk110906_GE_sample_02.mzXML	4288
2. ecS2	302	938	0.996	24-32	24	32	2	W.NPKM+16KPFIF.G	NPKMKPFIF	0.00206534	3.118	tk110906_GE_sample_02.mzXML	3824
2. ecS2	302	938	0.996	24-32	24	32	2	W.NPKM+16KPFIF.G	NPKMKPFIF	0.00614887	2.516	tk110906_GE_sample_02.mzXML	3817
2. ecS2	302	938	0.996	24-32	24	32	3	W.NPKMKPFIF.G	NPKMKPFIF	1e-05	3.429	tk110906_GE_sample_02.mzXML	4164
2. ecS2	302	938	0.996	24-32	24	32	3	W.NPKMKPFIF.G	NPKMKPFIF	0.000273673	3.374	tk110906_GE_sample_04.mzXML	4350
2. ecS2	302	938	0.996	24-32	24	32	3	W.NPKMKPFIF.G	NPKMKPFIF	0.000447828	2.844	tk110906_GE_sample_02.mzXML	4168
2. ecS2	302	938	0.996	33-43	33	43	1	F.GARNKVHIINL.E	GARNKVHIINL	0.00614887	3.157	tk110906_GE_sample_04.mzXML	2878
2. ecS2	302	938	0.996	33-50	33	50	7	F.GARNKVHIINLEKTVPM+16F.N	GARNKVHIINLEKTVPMF	1e-05	3.388	tk110906_GE_sample_02.mzXML	3848
2. ecS2	302	938	0.996	33-50	33	50	7	F.GARNKVHIINLEKTVPM+16F.N	GARNKVHIINLEKTVPMF	1e-05	2.833	tk110906_GE_sample_04.mzXML	4128
2. ecS2	302	938	0.996	33-50	33	50	7	F.GARNKVHIINLEKTVPM+16F.N	GARNKVHIINLEKTVPMF	1e-05	2.581	tk110906_GE_sample_02.mzXML	3831
2. ecS2	302	938	0.996	33-50	33	50	7	F.GARNKVHIINLEKTVPM+16F.N	GARNKVHIINLEKTVPMF	0.00134771	2.853	tk110906_GE_sample_04.mzXML	4065
2. ecS2	302	938	0.996	33-50	33	50	7	F.GARNKVHIINLEKTVPM+16F.N	GARNKVHIINLEKTVPMF	0.00141243	2.931	tk110906_GE_sample_04.mzXML	4068
2. ecS2	302	938	0.996	33-50	33	50	7	F.GARNKVHIINLEKTVPM+16F.N	GARNKVHIINLEKTVPMF	0.00238379	2.682	tk110906_GE_sample_02.mzXML	3816
2. ecS2	302	938	0.996	33-50	33	50	7	F.GARNKVHIINLEKTVPM+16F.N	GARNKVHIINLEKTVPMF	0.00759669	2.748	tk110906_GE_sample_02.mzXML	3811
2. ecS2	302	938	0.996	33-50	33	50	1	F.GARNKVHIINLEKTVPMF.N	GARNKVHIINLEKTVPMF	0.00332226	2.639	tk110906_GE_sample_02.mzXML	4119
2. ecS2	302	938	0.996	33-51	33	51	4	F.GARNKVHIINLEKTVPM+16FN.E	GARNKVHIINLEKTVPMFN	0.000273673	2.542	tk110906_GE_sample_02.mzXML	3705
2. ecS2	302	938	0.996	33-51	33	51	4	F.GARNKVHIINLEKTVPM+16FN.E	GARNKVHIINLEKTVPMFN	0.00043573	1.852	tk110906_GE_sample_02.mzXML	3701
2. ecS2	302	938	0.996	33-51	33	51	4	F.GARNKVHIINLEKTVPM+16FN.E	GARNKVHIINLEKTVPMFN	0.0036075	2.198	tk110906_GE_sample_04.mzXML	3922
2. ecS2	302	938	0.996	33-51	33	51	4	F.GARNKVHIINLEKTVPM+16FN.E	GARNKVHIINLEKTVPMFN	0.0036075	1.512	tk110906_GE_sample_04.mzXML	3940
2. ecS2	302	938	0.996	33-51	33	51	4	F.GARNKVHIINLEKTVPMFN.E	GARNKVHIINLEKTVPMFN	1e-05	3.266	tk110906_GE_sample_02.mzXML	3906
2. ecS2	302	938	0.996	33-51	33	51	4	F.GARNKVHIINLEKTVPMFN.E	GARNKVHIINLEKTVPMFN	1e-05	3.037	tk110906_GE_sample_02.mzXML	3911
2. ecS2	302	938	0.996	33-51	33	51	4	F.GARNKVHIINLEKTVPMFN.E	GARNKVHIINLEKTVPMFN	0.00130378	3.205	tk110906_GE_sample_02.mzXML	3889
2. ecS2	302	938	0.996	33-51	33	51	4	F.GARNKVHIINLEKTVPMFN.E	GARNKVHIINLEKTVPMFN	0.0036075	2.151	tk110906_GE_sample_02.mzXML	3893
2. ecS2	302	938	0.996	33-53	33	53	5	F.GARNKVHIINLEKTVPM+16FNEA.L	GARNKVHIINLEKTVPMFNEA	1e-05	3.097	tk110906_GE_sample_04.mzXML	4028
2. ecS2	302	938	0.996	33-53	33	53	5	F.GARNKVHIINLEKTVPM+16FNEA.L	GARNKVHIINLEKTVPMFNEA	0.000281928	2.8	tk110906_GE_sample_04.mzXML	4025
2. ecS2	302	938	0.996	33-53	33	53	5	F.GARNKVHIINLEKTVPM+16FNEA.L	GARNKVHIINLEKTVPMFNEA	0.00147493	2.61	tk110906_GE_sample_04.mzXML	4001
2. ecS2	302	938	0.996	33-53	33	53	5	F.GARNKVHIINLEKTVPM+16FNEA.L	GARNKVHIINLEKTVPMFNEA	0.00211416	2.588	tk110906_GE_sample_02.mzXML	3758
2. ecS2	302	938	0.996	33-53	33	53	5	F.GARNKVHIINLEKTVPM+16FNEA.L	GARNKVHIINLEKTVPMFNEA	0.00311526	2.588	tk110906_GE_sample_02.mzXML	3754
2. ecS2	302	938	0.996	33-53	33	53	3	F.GARNKVHIINLEKTVPMFNEA.L	GARNKVHIINLEKTVPMFNEA	0.00311526	2.235	tk110906_GE_sample_04.mzXML	4232
2. ecS2	302	938	0.996	33-53	33	53	3	F.GARNKVHIINLEKTVPMFNEA.L	GARNKVHIINLEKTVPMFNEA	0.00321285	2.136	tk110906_GE_sample_04.mzXML	4235
2. ecS2	302	938	0.996	33-53	33	53	3	F.GARNKVHIINLEKTVPMFNEA.L	GARNKVHIINLEKTVPMFNEA	0.00332226	2.299	tk110906_GE_sample_02.mzXML	4084
2. ecS2	302	938	0.996	35-51	35	51	1	A.RNKVHIINLEKTVPM+16FN.E	RNKVHIINLEKTVPMFN	0.00206186	2.012	tk110906_GE_sample_02.mzXML	3694
2. ecS2	302	938	0.996	35-51	35	51	2	A.RNKVHIINLEKTVPMFN.E	RNKVHIINLEKTVPMFN	1e-05	3.02	tk110906_GE_sample_02.mzXML	3902
2. ecS2	302	938	0.996	35-51	35	51	2	A.RNKVHIINLEKTVPMFN.E	RNKVHIINLEKTVPMFN	0.00188147	2.605	tk110906_GE_sample_02.mzXML	3908
2. ecS2	302	938	0.996	35-53	35	53	2	A.RNKVHIINLEKTVPM+16FNEA.L	RNKVHIINLEKTVPMFNEA	1e-05	2.845	tk110906_GE_sample_04.mzXML	4030
2. ecS2	302	938	0.996	35-53	35	53	2	A.RNKVHIINLEKTVPM+16FNEA.L	RNKVHIINLEKTVPMFNEA	0.00163132	2.526	tk110906_GE_sample_04.mzXML	4015
2. ecS2	302	938	0.996	41-50	41	50	3	I.INLEKTVPM+16F.N	INLEKTVPMF	0.000425894	3.319	tk110906_GE_sample_02.mzXML	4423
2. ecS2	302	938	0.996	41-50	41	50	3	I.INLEKTVPM+16F.N	INLEKTVPMF	0.00614887	3.568	tk110906_GE_sample_04.mzXML	4584
2. ecS2	302	938	0.996	41-50	41	50	3	I.INLEKTVPM+16F.N	INLEKTVPMF	0.00833457	2.874	tk110906_GE_sample_02.mzXML	4428
2. ecS2	302	938	0.996	41-50	41	50	1	I.INLEKTVPMF.N	INLEKTVPMF	0.00220386	3.995	tk110906_GE_sample_02.mzXML	4932
2. ecS2	302	938	0.996	41-51	41	51	2	I.INLEKTVPM+16FN.E	INLEKTVPMFN	0.000473261	3.901	tk110906_GE_sample_02.mzXML	4075
2. ecS2	302	938	0.996	41-51	41	51	2	I.INLEKTVPM+16FN.E	INLEKTVPMFN	0.00528227	3.92	tk110906_GE_sample_02.mzXML	4080
2. ecS2	302	938	0.996	41-51	41	51	1	I.INLEKTVPMFN.E	INLEKTVPMFN	0.0010144	2.226	tk110906_GE_sample_02.mzXML	4583
2. ecS2	302	938	0.996	41-53	41	53	2	I.INLEKTVPMFNEA.L	INLEKTVPMFNEA	1e-05	4.026	tk110906_GE_sample_04.mzXML	4733
2. ecS2	302	938	0.996	41-53	41	53	2	I.INLEKTVPMFNEA.L	INLEKTVPMFNEA	1e-05	3.556	tk110906_GE_sample_04.mzXML	4724
2. ecS2	302	938	0.996	41-54	41	54	2	I.INLEKTVPMFNEAL.A	INLEKTVPMFNEAL	0.000473261	2.693	tk110906_GE_sample_02.mzXML	5235
2. ecS2	302	938	0.996	41-54	41	54	2	I.INLEKTVPMFNEAL.A	INLEKTVPMFNEAL	0.000622924	3.518	tk110906_GE_sample_02.mzXML	5227
2. ecS2	302	938	0.996	41-57	41	57	4	I.INLEKTVPMFNEALAEL.N	INLEKTVPMFNEALAEL	1e-05	4.01	tk110906_GE_sample_02.mzXML	5991
2. ecS2	302	938	0.996	41-57	41	57	4	I.INLEKTVPMFNEALAEL.N	INLEKTVPMFNEALAEL	1e-05	3.619	tk110906_GE_sample_02.mzXML	5997
2. ecS2	302	938	0.996	41-57	41	57	4	I.INLEKTVPMFNEALAEL.N	INLEKTVPMFNEALAEL	0.000273673	3.212	tk110906_GE_sample_04.mzXML	6045
2. ecS2	302	938	0.996	41-57	41	57	4	I.INLEKTVPMFNEALAEL.N	INLEKTVPMFNEALAEL	0.000473261	3.013	tk110906_GE_sample_04.mzXML	6053
2. ecS2	302	938	0.996	43-50	43	50	2	N.LEKTVPM+16F.N	LEKTVPMF	0.000281928	3.747	tk110906_GE_sample_02.mzXML	3667
2. ecS2	302	938	0.996	43-50	43	50	2	N.LEKTVPM+16F.N	LEKTVPMF	0.00421799	3.62	tk110906_GE_sample_02.mzXML	3673
2. ecS2	302	938	0.996	43-50	43	50	4	N.LEKTVPMF.N	LEKTVPMF	0.000242895	2.6	tk110906_GE_sample_02.mzXML	4150
2. ecS2	302	938	0.996	43-50	43	50	4	N.LEKTVPMF.N	LEKTVPMF	0.00025025	3.909	tk110906_GE_sample_02.mzXML	4149
2. ecS2	302	938	0.996	43-50	43	50	4	N.LEKTVPMF.N	LEKTVPMF	0.00251572	3.562	tk110906_GE_sample_02.mzXML	4144
2. ecS2	302	938	0.996	43-50	43	50	4	N.LEKTVPMF.N	LEKTVPMF	0.00421799	3.421	tk110906_GE_sample_04.mzXML	4335
2. ecS2	302	938	0.996	43-51	43	51	2	N.LEKTVPM+16FN.E	LEKTVPMFN	0.00043573	3.681	tk110906_GE_sample_02.mzXML	3063
2. ecS2	302	938	0.996	43-51	43	51	2	N.LEKTVPM+16FN.E	LEKTVPMFN	0.00246046	3.523	tk110906_GE_sample_02.mzXML	3058
2. ecS2	302	938	0.996	43-51	43	51	4	N.LEKTVPMFN.E	LEKTVPMFN	0.000622924	3.77	tk110906_GE_sample_02.mzXML	3781
2. ecS2	302	938	0.996	43-51	43	51	4	N.LEKTVPMFN.E	LEKTVPMFN	0.0010144	2.201	tk110906_GE_sample_02.mzXML	3794
2. ecS2	302	938	0.996	43-51	43	51	4	N.LEKTVPMFN.E	LEKTVPMFN	0.00154321	3.723	tk110906_GE_sample_02.mzXML	3786
2. ecS2	302	938	0.996	43-51	43	51	4	N.LEKTVPMFN.E	LEKTVPMFN	0.00344293	1.775	tk110906_GE_sample_02.mzXML	3789
2. ecS2	302	938	0.996	43-53	43	53	3	N.LEKTVPMFNEA.L	LEKTVPMFNEA	1e-05	3.785	tk110906_GE_sample_04.mzXML	4130
2. ecS2	302	938	0.996	43-53	43	53	3	N.LEKTVPMFNEA.L	LEKTVPMFNEA	1e-05	3.611	tk110906_GE_sample_02.mzXML	3888
2. ecS2	302	938	0.996	43-53	43	53	3	N.LEKTVPMFNEA.L	LEKTVPMFNEA	0.00043573	4.091	tk110906_GE_sample_02.mzXML	3894
2. ecS2	302	938	0.996	43-54	43	54	2	N.LEKTVPMFNEAL.A	LEKTVPMFNEAL	1e-05	4.043	tk110906_GE_sample_02.mzXML	4650
2. ecS2	302	938	0.996	43-54	43	54	2	N.LEKTVPMFNEAL.A	LEKTVPMFNEAL	0.00206534	3.665	tk110906_GE_sample_02.mzXML	4646
2. ecS2	302	938	0.996	43-55	43	55	3	N.LEKTVPMFNEALA.E	LEKTVPMFNEALA	1e-05	3.236	tk110906_GE_sample_04.mzXML	4652
2. ecS2	302	938	0.996	43-55	43	55	3	N.LEKTVPMFNEALA.E	LEKTVPMFNEALA	0.000258398	2.999	tk110906_GE_sample_04.mzXML	4657
2. ecS2	302	938	0.996	43-55	43	55	3	N.LEKTVPMFNEALA.E	LEKTVPMFNEALA	0.000425894	2.919	tk110906_GE_sample_02.mzXML	4601
2. ecS2	302	938	0.996	43-57	43	57	1	N.LEKTVPM+16FNEALAEL.N	LEKTVPMFNEALAEL	0.00220386	2.777	tk110906_GE_sample_02.mzXML	5046
2. ecS2	302	938	0.996	43-57	43	57	4	N.LEKTVPMFNEALAEL.N	LEKTVPMFNEALAEL	1e-05	3.373	tk110906_GE_sample_02.mzXML	5398
2. ecS2	302	938	0.996	43-57	43	57	4	N.LEKTVPMFNEALAEL.N	LEKTVPMFNEALAEL	0.000242895	2.744	tk110906_GE_sample_04.mzXML	5520
2. ecS2	302	938	0.996	43-57	43	57	4	N.LEKTVPMFNEALAEL.N	LEKTVPMFNEALAEL	0.000425894	3.452	tk110906_GE_sample_04.mzXML	5513
2. ecS2	302	938	0.996	43-57	43	57	4	N.LEKTVPMFNEALAEL.N	LEKTVPMFNEALAEL	0.00138696	1.989	tk110906_GE_sample_02.mzXML	5583
2. ecS2	302	938	0.996	43-61	43	61	3	N.LEKTVPM+16FNEALAELNKIA.S	LEKTVPMFNEALAELNKIA	1e-05	3.252	tk110906_GE_sample_02.mzXML	5123
2. ecS2	302	938	0.996	43-61	43	61	3	N.LEKTVPM+16FNEALAELNKIA.S	LEKTVPMFNEALAELNKIA	0.000622924	2.06	tk110906_GE_sample_02.mzXML	5126
2. ecS2	302	938	0.996	43-61	43	61	3	N.LEKTVPM+16FNEALAELNKIA.S	LEKTVPMFNEALAELNKIA	0.00261552	2.528	tk110906_GE_sample_02.mzXML	5109
2. ecS2	302	938	0.996	43-61	43	61	1	N.LEKTVPMFNEALAELNKIA.S	LEKTVPMFNEALAELNKIA	1e-05	3.683	tk110906_GE_sample_02.mzXML	5776
2. ecS2	302	938	0.996	44-50	44	50	2	L.EKTVPM+16F.N	EKTVPMF	0.00206534	1.866	tk110906_GE_sample_02.mzXML	3103
2. ecS2	302	938	0.996	44-50	44	50	2	L.EKTVPM+16F.N	EKTVPMF	0.00528227	2.293	tk110906_GE_sample_04.mzXML	3299
2. ecS2	302	938	0.996	44-50	44	50	1	L.EKTVPMF.N	EKTVPMF	0.00344293	2.157	tk110906_GE_sample_02.mzXML	3875
2. ecS2	302	938	0.996	44-51	44	51	2	L.EKTVPM+16FN.E	EKTVPMFN	0.000425894	2.72	tk110906_GE_sample_02.mzXML	2602
2. ecS2	302	938	0.996	44-51	44	51	2	L.EKTVPM+16FN.E	EKTVPMFN	0.00251572	2.48	tk110906_GE_sample_02.mzXML	2609
2. ecS2	302	938	0.996	44-51	44	51	3	L.EKTVPMFN.E	EKTVPMFN	0.000242895	3.058	tk110906_GE_sample_04.mzXML	3558
2. ecS2	302	938	0.996	44-51	44	51	3	L.EKTVPMFN.E	EKTVPMFN	0.00220386	2.225	tk110906_GE_sample_02.mzXML	3506
2. ecS2	302	938	0.996	44-51	44	51	3	L.EKTVPMFN.E	EKTVPMFN	0.00649659	1.85	tk110906_GE_sample_02.mzXML	3515
2. ecS2	302	938	0.996	44-53	44	53	2	L.EKTVPM+16FNEA.L	EKTVPMFNEA	1e-05	3.489	tk110906_GE_sample_04.mzXML	3045
2. ecS2	302	938	0.996	44-53	44	53	2	L.EKTVPM+16FNEA.L	EKTVPMFNEA	1e-05	2.973	tk110906_GE_sample_04.mzXML	3042
2. ecS2	302	938	0.996	44-53	44	53	5	L.EKTVPMFNEA.L	EKTVPMFNEA	1e-05	3.74	tk110906_GE_sample_02.mzXML	3688
2. ecS2	302	938	0.996	44-53	44	53	5	L.EKTVPMFNEA.L	EKTVPMFNEA	1e-05	3.704	tk110906_GE_sample_02.mzXML	3685
2. ecS2	302	938	0.996	44-53	44	53	5	L.EKTVPMFNEA.L	EKTVPMFNEA	1e-05	3.628	tk110906_GE_sample_04.mzXML	3799
2. ecS2	302	938	0.996	44-53	44	53	5	L.EKTVPMFNEA.L	EKTVPMFNEA	1e-05	3.53	tk110906_GE_sample_04.mzXML	3804
2. ecS2	302	938	0.996	44-53	44	53	5	L.EKTVPMFNEA.L	EKTVPMFNEA	0.000281928	3.042	tk110906_GE_sample_02.mzXML	3710
2. ecS2	302	938	0.996	44-54	44	54	4	L.EKTVPMFNEAL.A	EKTVPMFNEAL	0.000292654	3.268	tk110906_GE_sample_02.mzXML	4523
2. ecS2	302	938	0.996	44-54	44	54	4	L.EKTVPMFNEAL.A	EKTVPMFNEAL	0.000459031	3.632	tk110906_GE_sample_04.mzXML	4598
2. ecS2	302	938	0.996	44-54	44	54	4	L.EKTVPMFNEAL.A	EKTVPMFNEAL	0.000459031	3.554	tk110906_GE_sample_02.mzXML	4530
2. ecS2	302	938	0.996	44-54	44	54	4	L.EKTVPMFNEAL.A	EKTVPMFNEAL	0.00138696	3.541	tk110906_GE_sample_04.mzXML	4605
2. ecS2	302	938	0.996	44-55	44	55	1	L.EKTVPM+16FNEALA.E	EKTVPMFNEALA	0.000281928	2.642	tk110906_GE_sample_04.mzXML	4011
2. ecS2	302	938	0.996	44-55	44	55	4	L.EKTVPMFNEALA.E	EKTVPMFNEALA	1e-05	3.346	tk110906_GE_sample_04.mzXML	4373
2. ecS2	302	938	0.996	44-55	44	55	4	L.EKTVPMFNEALA.E	EKTVPMFNEALA	1e-05	3.303	tk110906_GE_sample_04.mzXML	4511
2. ecS2	302	938	0.996	44-55	44	55	4	L.EKTVPMFNEALA.E	EKTVPMFNEALA	1e-05	2.827	tk110906_GE_sample_04.mzXML	4505
2. ecS2	302	938	0.996	44-55	44	55	4	L.EKTVPMFNEALA.E	EKTVPMFNEALA	0.000459031	2.867	tk110906_GE_sample_02.mzXML	4347
2. ecS2	302	938	0.996	44-57	44	57	4	L.EKTVPM+16FNEALAEL.N	EKTVPMFNEALAEL	0.000273673	2.911	tk110906_GE_sample_04.mzXML	5472
2. ecS2	302	938	0.996	44-57	44	57	4	L.EKTVPM+16FNEALAEL.N	EKTVPMFNEALAEL	0.000281928	2.807	tk110906_GE_sample_04.mzXML	5032
2. ecS2	302	938	0.996	44-57	44	57	4	L.EKTVPM+16FNEALAEL.N	EKTVPMFNEALAEL	0.0010144	2.703	tk110906_GE_sample_02.mzXML	4956
2. ecS2	302	938	0.996	44-57	44	57	4	L.EKTVPM+16FNEALAEL.N	EKTVPMFNEALAEL	0.00220386	2.601	tk110906_GE_sample_02.mzXML	4952
2. ecS2	302	938	0.996	44-57	44	57	2	L.EKTVPMFNEALAEL.N	EKTVPMFNEALAEL	1e-05	3.656	tk110906_GE_sample_04.mzXML	5425
2. ecS2	302	938	0.996	44-57	44	57	2	L.EKTVPMFNEALAEL.N	EKTVPMFNEALAEL	1e-05	3.455	tk110906_GE_sample_02.mzXML	5359
2. ecS2	302	938	0.996	44-60	44	60	3	L.EKTVPM+16FNEALAELNKI.A	EKTVPMFNEALAELNKI	1e-05	3.653	tk110906_GE_sample_04.mzXML	5092
2. ecS2	302	938	0.996	44-60	44	60	3	L.EKTVPM+16FNEALAELNKI.A	EKTVPMFNEALAELNKI	1e-05	3.586	tk110906_GE_sample_04.mzXML	5089
2. ecS2	302	938	0.996	44-60	44	60	3	L.EKTVPM+16FNEALAELNKI.A	EKTVPMFNEALAELNKI	0.00211416	2.97	tk110906_GE_sample_04.mzXML	5090
2. ecS2	302	938	0.996	44-60	44	60	4	L.EKTVPMFNEALAELNKI.A	EKTVPMFNEALAELNKI	1e-05	3.965	tk110906_GE_sample_04.mzXML	5503
2. ecS2	302	938	0.996	44-60	44	60	4	L.EKTVPMFNEALAELNKI.A	EKTVPMFNEALAELNKI	1e-05	3.547	tk110906_GE_sample_04.mzXML	5499
2. ecS2	302	938	0.996	44-60	44	60	4	L.EKTVPMFNEALAELNKI.A	EKTVPMFNEALAELNKI	0.00302343	2.904	tk110906_GE_sample_04.mzXML	5498
2. ecS2	302	938	0.996	44-60	44	60	4	L.EKTVPMFNEALAELNKI.A	EKTVPMFNEALAELNKI	0.00311526	2.973	tk110906_GE_sample_04.mzXML	5502
2. ecS2	302	938	0.996	44-61	44	61	6	L.EKTVPM+16FNEALAELNKIA.S	EKTVPMFNEALAELNKIA	1e-05	3.191	tk110906_GE_sample_02.mzXML	5053
2. ecS2	302	938	0.996	44-61	44	61	6	L.EKTVPM+16FNEALAELNKIA.S	EKTVPMFNEALAELNKIA	1e-05	3.167	tk110906_GE_sample_02.mzXML	5048
2. ecS2	302	938	0.996	44-61	44	61	6	L.EKTVPM+16FNEALAELNKIA.S	EKTVPMFNEALAELNKIA	1e-05	3.102	tk110906_GE_sample_04.mzXML	5125
2. ecS2	302	938	0.996	44-61	44	61	6	L.EKTVPM+16FNEALAELNKIA.S	EKTVPMFNEALAELNKIA	0.00138696	1.935	tk110906_GE_sample_04.mzXML	5130
2. ecS2	302	938	0.996	44-61	44	61	6	L.EKTVPM+16FNEALAELNKIA.S	EKTVPMFNEALAELNKIA	0.00294985	2.12	tk110906_GE_sample_04.mzXML	5132
2. ecS2	302	938	0.996	44-61	44	61	6	L.EKTVPM+16FNEALAELNKIA.S	EKTVPMFNEALAELNKIA	0.00614887	2.041	tk110906_GE_sample_04.mzXML	5360
2. ecS2	302	938	0.996	44-61	44	61	4	L.EKTVPMFNEALAELNKIA.S	EKTVPMFNEALAELNKIA	1e-05	3.963	tk110906_GE_sample_04.mzXML	5643
2. ecS2	302	938	0.996	44-61	44	61	4	L.EKTVPMFNEALAELNKIA.S	EKTVPMFNEALAELNKIA	1e-05	3.949	tk110906_GE_sample_02.mzXML	5653
2. ecS2	302	938	0.996	44-61	44	61	4	L.EKTVPMFNEALAELNKIA.S	EKTVPMFNEALAELNKIA	1e-05	3.728	tk110906_GE_sample_02.mzXML	5647
2. ecS2	302	938	0.996	44-61	44	61	4	L.EKTVPMFNEALAELNKIA.S	EKTVPMFNEALAELNKIA	1e-05	3.574	tk110906_GE_sample_04.mzXML	5639
2. ecS2	302	938	0.996	44-62	44	62	3	L.EKTVPM+16FNEALAELNKIAS.R	EKTVPMFNEALAELNKIAS	1e-05	2.934	tk110906_GE_sample_04.mzXML	5121
2. ecS2	302	938	0.996	44-62	44	62	3	L.EKTVPM+16FNEALAELNKIAS.R	EKTVPMFNEALAELNKIAS	1e-05	2.757	tk110906_GE_sample_04.mzXML	5116
2. ecS2	302	938	0.996	44-62	44	62	3	L.EKTVPM+16FNEALAELNKIAS.R	EKTVPMFNEALAELNKIAS	0.00251572	1.857	tk110906_GE_sample_04.mzXML	5362
2. ecS2	302	938	0.996	44-62	44	62	2	L.EKTVPMFNEALAELNKIAS.R	EKTVPMFNEALAELNKIAS	1e-05	3.179	tk110906_GE_sample_04.mzXML	5694
2. ecS2	302	938	0.996	44-62	44	62	2	L.EKTVPMFNEALAELNKIAS.R	EKTVPMFNEALAELNKIAS	1e-05	2.513	tk110906_GE_sample_04.mzXML	5664
2. ecS2	302	938	0.996	47-61	47	61	2	T.VPM+16FNEALAELNKIA.S	VPMFNEALAELNKIA	1e-05	4.032	tk110906_GE_sample_02.mzXML	5388
2. ecS2	302	938	0.996	47-61	47	61	2	T.VPM+16FNEALAELNKIA.S	VPMFNEALAELNKIA	1e-05	3.901	tk110906_GE_sample_02.mzXML	5382
2. ecS2	302	938	0.996	47-61	47	61	1	T.VPMFNEALAELNKIA.S	VPMFNEALAELNKIA	0.000258398	3.185	tk110906_GE_sample_02.mzXML	6029
2. ecS2	302	938	0.996	51-61	51	61	2	F.NEALAELNKIA.S	NEALAELNKIA	0.000622924	2.628	tk110906_GE_sample_04.mzXML	4341
2. ecS2	302	938	0.996	51-61	51	61	2	F.NEALAELNKIA.S	NEALAELNKIA	0.00246046	2.754	tk110906_GE_sample_02.mzXML	4180
2. ecS2	302	938	0.996	51-62	51	62	2	F.NEALAELNKIAS.R	NEALAELNKIAS	1e-05	2.938	tk110906_GE_sample_04.mzXML	4297
2. ecS2	302	938	0.996	51-62	51	62	2	F.NEALAELNKIAS.R	NEALAELNKIAS	0.000242895	2.036	tk110906_GE_sample_04.mzXML	4318
2. ecS2	302	938	0.996	51-69	51	69	1	F.NEALAELNKIASRKGKILF.V	NEALAELNKIASRKGKILF	0.00180832	2.878	tk110906_GE_sample_02.mzXML	4563
2. ecS2	302	938	0.996	52-61	52	61	3	N.EALAELNKIA.S	EALAELNKIA	0.0010144	3.551	tk110906_GE_sample_02.mzXML	3945
2. ecS2	302	938	0.996	52-61	52	61	3	N.EALAELNKIA.S	EALAELNKIA	0.00246046	2.882	tk110906_GE_sample_02.mzXML	3951
2. ecS2	302	938	0.996	52-61	52	61	3	N.EALAELNKIA.S	EALAELNKIA	0.00344293	3.246	tk110906_GE_sample_02.mzXML	3950
2. ecS2	302	938	0.996	54-62	54	62	2	A.LAELNKIAS.R	LAELNKIAS	0.00138696	2.88	tk110906_GE_sample_04.mzXML	3312
2. ecS2	302	938	0.996	54-62	54	62	2	A.LAELNKIAS.R	LAELNKIAS	0.00614887	3.274	tk110906_GE_sample_04.mzXML	3306
2. ecS2	302	938	0.996	54-68	54	68	2	A.LAELNKIASRKGKIL.F	LAELNKIASRKGKIL	0.000281928	2.922	tk110906_GE_sample_04.mzXML	3263
2. ecS2	302	938	0.996	54-68	54	68	2	A.LAELNKIASRKGKIL.F	LAELNKIASRKGKIL	0.00321285	2.484	tk110906_GE_sample_04.mzXML	3259
2. ecS2	302	938	0.996	55-69	55	69	2	L.AELNKIASRKGKILF.V	AELNKIASRKGKILF	1e-05	4.147	tk110906_GE_sample_02.mzXML	3098
2. ecS2	302	938	0.996	55-69	55	69	2	L.AELNKIASRKGKILF.V	AELNKIASRKGKILF	1e-05	4.097	tk110906_GE_sample_04.mzXML	3284
2. ecS2	302	938	0.996	56-68	56	68	2	A.ELNKIASRKGKIL.F	ELNKIASRKGKIL	1e-05	3.338	tk110906_GE_sample_04.mzXML	2157
2. ecS2	302	938	0.996	56-68	56	68	2	A.ELNKIASRKGKIL.F	ELNKIASRKGKIL	0.000265816	3.766	tk110906_GE_sample_04.mzXML	2155
2. ecS2	302	938	0.996	56-69	56	69	6	A.ELNKIASRKGKILF.V	ELNKIASRKGKILF	1e-05	3.993	tk110906_GE_sample_02.mzXML	2885
2. ecS2	302	938	0.996	56-69	56	69	6	A.ELNKIASRKGKILF.V	ELNKIASRKGKILF	1e-05	3.803	tk110906_GE_sample_04.mzXML	3024
2. ecS2	302	938	0.996	56-69	56	69	6	A.ELNKIASRKGKILF.V	ELNKIASRKGKILF	1e-05	3.688	tk110906_GE_sample_02.mzXML	2878
2. ecS2	302	938	0.996	56-69	56	69	6	A.ELNKIASRKGKILF.V	ELNKIASRKGKILF	1e-05	3.641	tk110906_GE_sample_04.mzXML	3174
2. ecS2	302	938	0.996	56-69	56	69	6	A.ELNKIASRKGKILF.V	ELNKIASRKGKILF	1e-05	3.64	tk110906_GE_sample_04.mzXML	3180
2. ecS2	302	938	0.996	56-69	56	69	6	A.ELNKIASRKGKILF.V	ELNKIASRKGKILF	0.000292654	3.847	tk110906_GE_sample_04.mzXML	3031
2. ecS2	302	938	0.996	58-68	58	68	1	L.NKIASRKGKIL.F	NKIASRKGKIL	0.00246046	3.035	tk110906_GE_sample_04.mzXML	1492
2. ecS2	302	938	0.996	58-69	58	69	11	L.NKIASRKGKILF.V	NKIASRKGKILF	1e-05	3.969	tk110906_GE_sample_04.mzXML	2140
2. ecS2	302	938	0.996	58-69	58	69	11	L.NKIASRKGKILF.V	NKIASRKGKILF	1e-05	3.952	tk110906_GE_sample_02.mzXML	2037
2. ecS2	302	938	0.996	58-69	58	69	11	L.NKIASRKGKILF.V	NKIASRKGKILF	1e-05	3.937	tk110906_GE_sample_04.mzXML	1990
2. ecS2	302	938	0.996	58-69	58	69	11	L.NKIASRKGKILF.V	NKIASRKGKILF	1e-05	3.856	tk110906_GE_sample_04.mzXML	2133
2. ecS2	302	938	0.996	58-69	58	69	11	L.NKIASRKGKILF.V	NKIASRKGKILF	1e-05	3.458	tk110906_GE_sample_02.mzXML	2042
2. ecS2	302	938	0.996	58-69	58	69	11	L.NKIASRKGKILF.V	NKIASRKGKILF	1e-05	3.444	tk110906_GE_sample_04.mzXML	1983
2. ecS2	302	938	0.996	58-69	58	69	11	L.NKIASRKGKILF.V	NKIASRKGKILF	1e-05	3.329	tk110906_GE_sample_04.mzXML	2451
2. ecS2	302	938	0.996	58-69	58	69	11	L.NKIASRKGKILF.V	NKIASRKGKILF	1e-05	2.592	tk110906_GE_sample_04.mzXML	2146
2. ecS2	302	938	0.996	58-69	58	69	11	L.NKIASRKGKILF.V	NKIASRKGKILF	0.000242895	2.471	tk110906_GE_sample_04.mzXML	2004
2. ecS2	302	938	0.996	58-69	58	69	11	L.NKIASRKGKILF.V	NKIASRKGKILF	0.0010144	2.357	tk110906_GE_sample_04.mzXML	1998
2. ecS2	302	938	0.996	58-69	58	69	11	L.NKIASRKGKILF.V	NKIASRKGKILF	0.00978531	2.678	tk110906_GE_sample_04.mzXML	2446
2. ecS2	302	938	0.996	58-70	58	70	2	L.NKIASRKGKILFV.G	NKIASRKGKILFV	1e-05	3.472	tk110906_GE_sample_02.mzXML	2502
2. ecS2	302	938	0.996	58-70	58	70	2	L.NKIASRKGKILFV.G	NKIASRKGKILFV	1e-05	3.459	tk110906_GE_sample_02.mzXML	2496
2. ecS2	302	938	0.996	59-69	59	69	1	N.KIASRKGKILF.V	KIASRKGKILF	0.000265816	3.232	tk110906_GE_sample_04.mzXML	1986
2. ecS2	302	938	0.996	60-69	60	69	1	K.IASRKGKILF.V	IASRKGKILF	0.00978531	3.684	tk110906_GE_sample_04.mzXML	2160
2. ecS2	302	938	0.996	69-83	69	83	2	L.FVGTKRAASEAVKDA.A	FVGTKRAASEAVKDA	0.0010144	3.633	tk110906_GE_sample_04.mzXML	2043
2. ecS2	302	938	0.996	69-83	69	83	2	L.FVGTKRAASEAVKDA.A	FVGTKRAASEAVKDA	0.00251572	2.925	tk110906_GE_sample_04.mzXML	2045
2. ecS2	302	938	0.996	70-79	70	79	2	F.VGTKRAASEA.V	VGTKRAASEA	0.0010144	2.855	tk110906_GE_sample_02.mzXML	1171
2. ecS2	302	938	0.996	70-79	70	79	2	F.VGTKRAASEA.V	VGTKRAASEA	0.00421799	2.7	tk110906_GE_sample_02.mzXML	1166
2. ecS2	302	938	0.996	70-83	70	83	3	F.VGTKRAASEAVKDA.A	VGTKRAASEAVKDA	0.00025025	3.208	tk110906_GE_sample_04.mzXML	1475
2. ecS2	302	938	0.996	70-83	70	83	3	F.VGTKRAASEAVKDA.A	VGTKRAASEAVKDA	0.000292654	3.342	tk110906_GE_sample_04.mzXML	1479
2. ecS2	302	938	0.996	70-83	70	83	3	F.VGTKRAASEAVKDA.A	VGTKRAASEAVKDA	0.00251572	2.327	tk110906_GE_sample_04.mzXML	1509
2. ecS2	302	938	0.996	70-84	70	84	1	F.VGTKRAASEAVKDAA.L	VGTKRAASEAVKDAA	0.00776374	2.536	tk110906_GE_sample_02.mzXML	1638
2. ecS2	302	938	0.996	70-85	70	85	2	F.VGTKRAASEAVKDAAL.S	VGTKRAASEAVKDAAL	0.00321285	2.781	tk110906_GE_sample_04.mzXML	2229
2. ecS2	302	938	0.996	70-85	70	85	2	F.VGTKRAASEAVKDAAL.S	VGTKRAASEAVKDAAL	0.00928998	2.367	tk110906_GE_sample_04.mzXML	2223
2. ecS2	302	938	0.996	70-87	70	87	4	F.VGTKRAASEAVKDAALSC.D	VGTKRAASEAVKDAALSC	1e-05	3.695	tk110906_GE_sample_04.mzXML	2618
2. ecS2	302	938	0.996	70-87	70	87	4	F.VGTKRAASEAVKDAALSC.D	VGTKRAASEAVKDAALSC	1e-05	3.027	tk110906_GE_sample_04.mzXML	2614
2. ecS2	302	938	0.996	70-87	70	87	4	F.VGTKRAASEAVKDAALSC.D	VGTKRAASEAVKDAALSC	1e-05	2.844	tk110906_GE_sample_04.mzXML	2612
2. ecS2	302	938	0.996	70-87	70	87	4	F.VGTKRAASEAVKDAALSC.D	VGTKRAASEAVKDAALSC	1e-05	2.696	tk110906_GE_sample_04.mzXML	2617
2. ecS2	302	938	0.996	71-83	71	83	3	V.GTKRAASEAVKDA.A	GTKRAASEAVKDA	0.000425894	3.43	tk110906_GE_sample_04.mzXML	1343
2. ecS2	302	938	0.996	71-83	71	83	3	V.GTKRAASEAVKDA.A	GTKRAASEAVKDA	0.00311526	2.225	tk110906_GE_sample_04.mzXML	195
2. ecS2	302	938	0.996	71-83	71	83	3	V.GTKRAASEAVKDA.A	GTKRAASEAVKDA	0.00833457	1.652	tk110906_GE_sample_04.mzXML	1376
2. ecS2	302	938	0.996	71-87	71	87	3	V.GTKRAASEAVKDAALSC.D	GTKRAASEAVKDAALSC	1e-05	3.514	tk110906_GE_sample_04.mzXML	2434
2. ecS2	302	938	0.996	71-87	71	87	3	V.GTKRAASEAVKDAALSC.D	GTKRAASEAVKDAALSC	1e-05	2.995	tk110906_GE_sample_04.mzXML	2438
2. ecS2	302	938	0.996	71-87	71	87	3	V.GTKRAASEAVKDAALSC.D	GTKRAASEAVKDAALSC	0.00170068	2.542	tk110906_GE_sample_04.mzXML	2429
2. ecS2	302	938	0.996	72-83	72	83	1	G.TKRAASEAVKDA.A	TKRAASEAVKDA	0.00528227	2.921	tk110906_GE_sample_04.mzXML	1554
2. ecS2	302	938	0.996	73-85	73	85	1	T.KRAASEAVKDAAL.S	KRAASEAVKDAAL	0.00025025	3.316	tk110906_GE_sample_04.mzXML	1894
2. ecS2	302	938	0.996	73-87	73	87	2	T.KRAASEAVKDAALSC.D	KRAASEAVKDAALSC	1e-05	3.694	tk110906_GE_sample_04.mzXML	2250
2. ecS2	302	938	0.996	73-87	73	87	2	T.KRAASEAVKDAALSC.D	KRAASEAVKDAALSC	1e-05	3.424	tk110906_GE_sample_04.mzXML	2253
2. ecS2	302	938	0.996	76-85	76	85	3	A.ASEAVKDAAL.S	ASEAVKDAAL	0.00043573	3.732	tk110906_GE_sample_02.mzXML	2382
2. ecS2	302	938	0.996	76-85	76	85	3	A.ASEAVKDAAL.S	ASEAVKDAAL	0.000459031	3.528	tk110906_GE_sample_02.mzXML	2376
2. ecS2	302	938	0.996	76-85	76	85	3	A.ASEAVKDAAL.S	ASEAVKDAAL	0.00776374	3.803	tk110906_GE_sample_04.mzXML	2517
2. ecS2	302	938	0.996	76-86	76	86	2	A.ASEAVKDAALS.C	ASEAVKDAALS	0.000258398	3	tk110906_GE_sample_02.mzXML	2059
2. ecS2	302	938	0.996	76-86	76	86	2	A.ASEAVKDAALS.C	ASEAVKDAALS	0.00698758	2.354	tk110906_GE_sample_04.mzXML	2254
2. ecS2	302	938	0.996	76-87	76	87	10	A.ASEAVKDAALSC.D	ASEAVKDAALSC	1e-05	3.341	tk110906_GE_sample_04.mzXML	2939
2. ecS2	302	938	0.996	76-87	76	87	10	A.ASEAVKDAALSC.D	ASEAVKDAALSC	1e-05	3.207	tk110906_GE_sample_04.mzXML	2943
2. ecS2	302	938	0.996	76-87	76	87	10	A.ASEAVKDAALSC.D	ASEAVKDAALSC	1e-05	3.005	tk110906_GE_sample_02.mzXML	2725
2. ecS2	302	938	0.996	76-87	76	87	10	A.ASEAVKDAALSC.D	ASEAVKDAALSC	1e-05	2.958	tk110906_GE_sample_02.mzXML	2731
2. ecS2	302	938	0.996	76-87	76	87	10	A.ASEAVKDAALSC.D	ASEAVKDAALSC	0.000265816	2.374	tk110906_GE_sample_02.mzXML	2736
2. ecS2	302	938	0.996	76-87	76	87	10	A.ASEAVKDAALSC.D	ASEAVKDAALSC	0.000273673	2.411	tk110906_GE_sample_04.mzXML	2949
2. ecS2	302	938	0.996	76-87	76	87	10	A.ASEAVKDAALSC.D	ASEAVKDAALSC	0.000425894	2.482	tk110906_GE_sample_02.mzXML	3027
2. ecS2	302	938	0.996	76-87	76	87	10	A.ASEAVKDAALSC.D	ASEAVKDAALSC	0.000459031	3.089	tk110906_GE_sample_02.mzXML	2871
2. ecS2	302	938	0.996	76-87	76	87	10	A.ASEAVKDAALSC.D	ASEAVKDAALSC	0.00251572	2.276	tk110906_GE_sample_04.mzXML	3434
2. ecS2	302	938	0.996	76-87	76	87	10	A.ASEAVKDAALSC.D	ASEAVKDAALSC	0.00528227	1.72	tk110906_GE_sample_02.mzXML	4673
2. ecS2	302	938	0.996	76-91	76	91	6	A.ASEAVKDAALSCDQFF.V	ASEAVKDAALSCDQFF	1e-05	3.922	tk110906_GE_sample_02.mzXML	4990
2. ecS2	302	938	0.996	76-91	76	91	6	A.ASEAVKDAALSCDQFF.V	ASEAVKDAALSCDQFF	1e-05	3.726	tk110906_GE_sample_02.mzXML	5086
2. ecS2	302	938	0.996	76-91	76	91	6	A.ASEAVKDAALSCDQFF.V	ASEAVKDAALSCDQFF	1e-05	3.402	tk110906_GE_sample_02.mzXML	4985
2. ecS2	302	938	0.996	76-91	76	91	6	A.ASEAVKDAALSCDQFF.V	ASEAVKDAALSCDQFF	1e-05	3.207	tk110906_GE_sample_02.mzXML	5012
2. ecS2	302	938	0.996	76-91	76	91	6	A.ASEAVKDAALSCDQFF.V	ASEAVKDAALSCDQFF	1e-05	2.938	tk110906_GE_sample_02.mzXML	5006
2. ecS2	302	938	0.996	76-91	76	91	6	A.ASEAVKDAALSCDQFF.V	ASEAVKDAALSCDQFF	0.00698758	2.784	tk110906_GE_sample_02.mzXML	5079
2. ecS2	302	938	0.996	76-92	76	92	5	A.ASEAVKDAALSCDQFFV.N	ASEAVKDAALSCDQFFV	1e-05	3.65	tk110906_GE_sample_02.mzXML	5339
2. ecS2	302	938	0.996	76-92	76	92	5	A.ASEAVKDAALSCDQFFV.N	ASEAVKDAALSCDQFFV	1e-05	3.379	tk110906_GE_sample_02.mzXML	5238
2. ecS2	302	938	0.996	76-92	76	92	5	A.ASEAVKDAALSCDQFFV.N	ASEAVKDAALSCDQFFV	1e-05	3.273	tk110906_GE_sample_02.mzXML	5243
2. ecS2	302	938	0.996	76-92	76	92	5	A.ASEAVKDAALSCDQFFV.N	ASEAVKDAALSCDQFFV	0.000273673	1.214	tk110906_GE_sample_02.mzXML	5229
2. ecS2	302	938	0.996	76-92	76	92	5	A.ASEAVKDAALSCDQFFV.N	ASEAVKDAALSCDQFFV	0.00344293	1.051	tk110906_GE_sample_02.mzXML	5236
2. ecS2	302	938	0.996	77-87	77	87	3	A.SEAVKDAALSC.D	SEAVKDAALSC	1e-05	3.513	tk110906_GE_sample_02.mzXML	2672
2. ecS2	302	938	0.996	77-87	77	87	3	A.SEAVKDAALSC.D	SEAVKDAALSC	0.00614887	2.919	tk110906_GE_sample_04.mzXML	2839
2. ecS2	302	938	0.996	77-87	77	87	3	A.SEAVKDAALSC.D	SEAVKDAALSC	0.00776374	1.328	tk110906_GE_sample_04.mzXML	2840
2. ecS2	302	938	0.996	77-91	77	91	3	A.SEAVKDAALSCDQFF.V	SEAVKDAALSCDQFF	1e-05	4.09	tk110906_GE_sample_02.mzXML	4984
2. ecS2	302	938	0.996	77-91	77	91	3	A.SEAVKDAALSCDQFF.V	SEAVKDAALSCDQFF	1e-05	3.916	tk110906_GE_sample_02.mzXML	4991
2. ecS2	302	938	0.996	77-91	77	91	3	A.SEAVKDAALSCDQFF.V	SEAVKDAALSCDQFF	1e-05	3.656	tk110906_GE_sample_02.mzXML	5064
2. ecS2	302	938	0.996	77-92	77	92	2	A.SEAVKDAALSCDQFFV.N	SEAVKDAALSCDQFFV	1e-05	3.714	tk110906_GE_sample_02.mzXML	5157
2. ecS2	302	938	0.996	77-92	77	92	2	A.SEAVKDAALSCDQFFV.N	SEAVKDAALSCDQFFV	1e-05	3.543	tk110906_GE_sample_02.mzXML	5152
2. ecS2	302	938	0.996	80-91	80	91	2	A.VKDAALSCDQFF.V	VKDAALSCDQFF	1e-05	3.98	tk110906_GE_sample_02.mzXML	4786
2. ecS2	302	938	0.996	80-91	80	91	2	A.VKDAALSCDQFF.V	VKDAALSCDQFF	1e-05	3.403	tk110906_GE_sample_02.mzXML	4789
2. ecS2	302	938	0.996	80-92	80	92	2	A.VKDAALSCDQFFV.N	VKDAALSCDQFFV	1e-05	3.47	tk110906_GE_sample_02.mzXML	5078
2. ecS2	302	938	0.996	80-92	80	92	2	A.VKDAALSCDQFFV.N	VKDAALSCDQFFV	1e-05	3.119	tk110906_GE_sample_02.mzXML	5073
2. ecS2	302	938	0.996	81-92	81	92	1	V.KDAALSCDQFFV.N	KDAALSCDQFFV	1e-05	3.23	tk110906_GE_sample_02.mzXML	5063
2. ecS2	302	938	0.996	86-92	86	92	1	L.SCDQFFV.N	SCDQFFV	0.00251572	2.766	tk110906_GE_sample_04.mzXML	5391
2. ecS2	302	938	0.996	86-97	86	97	2	L.SCDQFFVNHRWL.G	SCDQFFVNHRWL	1e-05	2.968	tk110906_GE_sample_02.mzXML	6347
2. ecS2	302	938	0.996	86-97	86	97	2	L.SCDQFFVNHRWL.G	SCDQFFVNHRWL	0.000242895	1.812	tk110906_GE_sample_02.mzXML	6354
2. ecS2	302	938	0.996	88-96	88	96	2	C.DQFFVNHRW.L	DQFFVNHRW	1e-05	4.1	tk110906_GE_sample_04.mzXML	4241
2. ecS2	302	938	0.996	88-96	88	96	2	C.DQFFVNHRW.L	DQFFVNHRW	1e-05	3.625	tk110906_GE_sample_04.mzXML	4236
2. ecS2	302	938	0.996	88-97	88	97	16	C.DQFFVNHRWL.G	DQFFVNHRWL	1e-05	4.067	tk110906_GE_sample_04.mzXML	4681
2. ecS2	302	938	0.996	88-97	88	97	16	C.DQFFVNHRWL.G	DQFFVNHRWL	1e-05	4.017	tk110906_GE_sample_05.mzXML	4506
2. ecS2	302	938	0.996	88-97	88	97	16	C.DQFFVNHRWL.G	DQFFVNHRWL	1e-05	3.997	tk110906_GE_sample_04.mzXML	4686
2. ecS2	302	938	0.996	88-97	88	97	16	C.DQFFVNHRWL.G	DQFFVNHRWL	1e-05	3.988	tk110906_GE_sample_02.mzXML	4609
2. ecS2	302	938	0.996	88-97	88	97	16	C.DQFFVNHRWL.G	DQFFVNHRWL	1e-05	3.958	tk110906_GE_sample_05.mzXML	4512
2. ecS2	302	938	0.996	88-97	88	97	16	C.DQFFVNHRWL.G	DQFFVNHRWL	1e-05	3.767	tk110906_GE_sample_02.mzXML	4603
2. ecS2	302	938	0.996	88-97	88	97	16	C.DQFFVNHRWL.G	DQFFVNHRWL	1e-05	3.722	tk110906_GE_sample_04.mzXML	4955
2. ecS2	302	938	0.996	88-97	88	97	16	C.DQFFVNHRWL.G	DQFFVNHRWL	1e-05	3.57	tk110906_GE_sample_02.mzXML	4677
2. ecS2	302	938	0.996	88-97	88	97	16	C.DQFFVNHRWL.G	DQFFVNHRWL	1e-05	2.519	tk110906_GE_sample_04.mzXML	4699
2. ecS2	302	938	0.996	88-97	88	97	16	C.DQFFVNHRWL.G	DQFFVNHRWL	0.00025025	3.131	tk110906_GE_sample_02.mzXML	4684
2. ecS2	302	938	0.996	88-97	88	97	16	C.DQFFVNHRWL.G	DQFFVNHRWL	0.00043573	3.31	tk110906_GE_sample_04.mzXML	4796
2. ecS2	302	938	0.996	88-97	88	97	16	C.DQFFVNHRWL.G	DQFFVNHRWL	0.000447828	3.405	tk110906_GE_sample_04.mzXML	4948
2. ecS2	302	938	0.996	88-97	88	97	16	C.DQFFVNHRWL.G	DQFFVNHRWL	0.000447828	3.005	tk110906_GE_sample_02.mzXML	4882
2. ecS2	302	938	0.996	88-97	88	97	16	C.DQFFVNHRWL.G	DQFFVNHRWL	0.000459031	2.911	tk110906_GE_sample_02.mzXML	4888
2. ecS2	302	938	0.996	88-97	88	97	16	C.DQFFVNHRWL.G	DQFFVNHRWL	0.00528227	2.971	tk110906_GE_sample_04.mzXML	4802
2. ecS2	302	938	0.996	88-97	88	97	16	C.DQFFVNHRWL.G	DQFFVNHRWL	0.00928998	2.332	tk110906_GE_sample_04.mzXML	4687
2. ecS2	302	938	0.996	88-98	88	98	1	C.DQFFVNHRWLG.G	DQFFVNHRWLG	1e-05	3.498	tk110906_GE_sample_02.mzXML	4536
2. ecS2	302	938	0.996	88-99	88	99	3	C.DQFFVNHRWLGG.M	DQFFVNHRWLGG	1e-05	3.752	tk110906_GE_sample_04.mzXML	4592
2. ecS2	302	938	0.996	88-99	88	99	3	C.DQFFVNHRWLGG.M	DQFFVNHRWLGG	1e-05	3.702	tk110906_GE_sample_04.mzXML	4586
2. ecS2	302	938	0.996	88-99	88	99	3	C.DQFFVNHRWLGG.M	DQFFVNHRWLGG	0.00421799	1.776	tk110906_GE_sample_04.mzXML	4607
2. ecS2	302	938	0.996	88-100	88	100	1	C.DQFFVNHRWLGGM.L	DQFFVNHRWLGGM	0.00978531	2.203	tk110906_GE_sample_04.mzXML	4968
2. ecS2	302	938	0.996	90-97	90	97	3	Q.FFVNHRWL.G	FFVNHRWL	1e-05	3.714	tk110906_GE_sample_04.mzXML	4705
2. ecS2	302	938	0.996	90-97	90	97	3	Q.FFVNHRWL.G	FFVNHRWL	1e-05	3.478	tk110906_GE_sample_02.mzXML	4627
2. ecS2	302	938	0.996	90-97	90	97	3	Q.FFVNHRWL.G	FFVNHRWL	0.000292654	3.553	tk110906_GE_sample_02.mzXML	4624
2. ecS2	302	938	0.996	91-97	91	97	2	F.FVNHRWL.G	FVNHRWL	0.00246046	2.575	tk110906_GE_sample_04.mzXML	4721
2. ecS2	302	938	0.996	91-97	91	97	2	F.FVNHRWL.G	FVNHRWL	0.00698758	2.615	tk110906_GE_sample_04.mzXML	4727
2. ecS2	302	938	0.996	91-102	91	102	2	F.FVNHRWLGGM+16LT.N	FVNHRWLGGMLT	1e-05	3.233	tk110906_GE_sample_04.mzXML	4043
2. ecS2	302	938	0.996	91-102	91	102	2	F.FVNHRWLGGM+16LT.N	FVNHRWLGGMLT	1e-05	3.065	tk110906_GE_sample_04.mzXML	4047
2. ecS2	302	938	0.996	91-102	91	102	2	F.FVNHRWLGGMLT.N	FVNHRWLGGMLT	1e-05	4.085	tk110906_GE_sample_04.mzXML	4375
2. ecS2	302	938	0.996	91-102	91	102	2	F.FVNHRWLGGMLT.N	FVNHRWLGGMLT	0.000273673	3.732	tk110906_GE_sample_04.mzXML	4368
2. ecS2	302	938	0.996	92-99	92	99	2	F.VNHRWLGG.M	VNHRWLGG	0.000265816	2.956	tk110906_GE_sample_04.mzXML	2467
2. ecS2	302	938	0.996	92-99	92	99	2	F.VNHRWLGG.M	VNHRWLGG	0.000265816	2.825	tk110906_GE_sample_04.mzXML	2464
2. ecS2	302	938	0.996	92-102	92	102	3	F.VNHRWLGGM+16LT.N	VNHRWLGGMLT	0.000459031	2.188	tk110906_GE_sample_04.mzXML	3510
2. ecS2	302	938	0.996	92-102	92	102	3	F.VNHRWLGGM+16LT.N	VNHRWLGGMLT	0.000473261	2.505	tk110906_GE_sample_04.mzXML	3367
2. ecS2	302	938	0.996	92-102	92	102	3	F.VNHRWLGGM+16LT.N	VNHRWLGGMLT	0.00614887	1.692	tk110906_GE_sample_04.mzXML	3514
2. ecS2	302	938	0.996	92-102	92	102	3	F.VNHRWLGGMLT.N	VNHRWLGGMLT	1e-05	2.92	tk110906_GE_sample_04.mzXML	4211
2. ecS2	302	938	0.996	92-102	92	102	3	F.VNHRWLGGMLT.N	VNHRWLGGMLT	0.000622924	3.197	tk110906_GE_sample_04.mzXML	4217
2. ecS2	302	938	0.996	92-102	92	102	3	F.VNHRWLGGMLT.N	VNHRWLGGMLT	0.00614887	3.242	tk110906_GE_sample_02.mzXML	3974
2. ecS2	302	938	0.996	93-102	93	102	1	V.NHRWLGGM+16LT.N	NHRWLGGMLT	0.00220386	2.613	tk110906_GE_sample_04.mzXML	3295
2. ecS2	302	938	0.996	93-102	93	102	2	V.NHRWLGGMLT.N	NHRWLGGMLT	0.00025025	3.31	tk110906_GE_sample_04.mzXML	4165
2. ecS2	302	938	0.996	93-102	93	102	2	V.NHRWLGGMLT.N	NHRWLGGMLT	0.00528227	2.635	tk110906_GE_sample_04.mzXML	4159
2. ecS2	302	938	0.996	98-106	98	106	2	L.GGM+16LTNWKT.V	GGMLTNWKT	0.00043573	2.505	tk110906_GE_sample_02.mzXML	2965
2. ecS2	302	938	0.996	98-106	98	106	2	L.GGM+16LTNWKT.V	GGMLTNWKT	0.0010144	2.65	tk110906_GE_sample_02.mzXML	2984
2. ecS2	302	938	0.996	98-106	98	106	3	L.GGMLTNWKT.V	GGMLTNWKT	1e-05	3.176	tk110906_GE_sample_02.mzXML	3839
2. ecS2	302	938	0.996	98-106	98	106	3	L.GGMLTNWKT.V	GGMLTNWKT	1e-05	3.06	tk110906_GE_sample_04.mzXML	4066
2. ecS2	302	938	0.996	98-106	98	106	3	L.GGMLTNWKT.V	GGMLTNWKT	0.000281928	2.873	tk110906_GE_sample_02.mzXML	3835
2. ecS2	302	938	0.996	98-107	98	107	4	L.GGM+16LTNWKTV.R	GGMLTNWKTV	0.00025025	2.997	tk110906_GE_sample_02.mzXML	3671
2. ecS2	302	938	0.996	98-107	98	107	4	L.GGM+16LTNWKTV.R	GGMLTNWKTV	0.000273673	3.164	tk110906_GE_sample_04.mzXML	3795
2. ecS2	302	938	0.996	98-107	98	107	4	L.GGM+16LTNWKTV.R	GGMLTNWKTV	0.000622924	2.357	tk110906_GE_sample_04.mzXML	3798
2. ecS2	302	938	0.996	98-107	98	107	4	L.GGM+16LTNWKTV.R	GGMLTNWKTV	0.00649659	2.743	tk110906_GE_sample_02.mzXML	3668
2. ecS2	302	938	0.996	98-107	98	107	6	L.GGMLTNWKTV.R	GGMLTNWKTV	1e-05	3.55	tk110906_GE_sample_04.mzXML	4336
2. ecS2	302	938	0.996	98-107	98	107	6	L.GGMLTNWKTV.R	GGMLTNWKTV	0.00025025	3.58	tk110906_GE_sample_04.mzXML	4338
2. ecS2	302	938	0.996	98-107	98	107	6	L.GGMLTNWKTV.R	GGMLTNWKTV	0.000292654	3.516	tk110906_GE_sample_02.mzXML	4161
2. ecS2	302	938	0.996	98-107	98	107	6	L.GGMLTNWKTV.R	GGMLTNWKTV	0.00344293	3.737	tk110906_GE_sample_02.mzXML	4167
2. ecS2	302	938	0.996	98-107	98	107	6	L.GGMLTNWKTV.R	GGMLTNWKTV	0.00833457	1.786	tk110906_GE_sample_04.mzXML	4344
2. ecS2	302	938	0.996	98-107	98	107	6	L.GGMLTNWKTV.R	GGMLTNWKTV	0.00978531	1.447	tk110906_GE_sample_02.mzXML	4170
2. ecS2	302	938	0.996	98-110	98	110	6	L.GGM+16LTNWKTVRQS.I	GGMLTNWKTVRQS	1e-05	3.206	tk110906_GE_sample_04.mzXML	2697
2. ecS2	302	938	0.996	98-110	98	110	6	L.GGM+16LTNWKTVRQS.I	GGMLTNWKTVRQS	1e-05	3.186	tk110906_GE_sample_02.mzXML	2549
2. ecS2	302	938	0.996	98-110	98	110	6	L.GGM+16LTNWKTVRQS.I	GGMLTNWKTVRQS	1e-05	2.808	tk110906_GE_sample_04.mzXML	2703
2. ecS2	302	938	0.996	98-110	98	110	6	L.GGM+16LTNWKTVRQS.I	GGMLTNWKTVRQS	0.000242895	3.307	tk110906_GE_sample_02.mzXML	2554
2. ecS2	302	938	0.996	98-110	98	110	6	L.GGM+16LTNWKTVRQS.I	GGMLTNWKTVRQS	0.0010144	2.271	tk110906_GE_sample_02.mzXML	3279
2. ecS2	302	938	0.996	98-110	98	110	6	L.GGM+16LTNWKTVRQS.I	GGMLTNWKTVRQS	0.00776374	2.305	tk110906_GE_sample_02.mzXML	3429
2. ecS2	302	938	0.996	98-110	98	110	17	L.GGMLTNWKTVRQS.I	GGMLTNWKTVRQS	1e-05	4.267	tk110906_GE_sample_02.mzXML	3405
2. ecS2	302	938	0.996	98-110	98	110	17	L.GGMLTNWKTVRQS.I	GGMLTNWKTVRQS	1e-05	4.153	tk110906_GE_sample_02.mzXML	3411
2. ecS2	302	938	0.996	98-110	98	110	17	L.GGMLTNWKTVRQS.I	GGMLTNWKTVRQS	1e-05	4.087	tk110906_GE_sample_02.mzXML	3261
2. ecS2	302	938	0.996	98-110	98	110	17	L.GGMLTNWKTVRQS.I	GGMLTNWKTVRQS	1e-05	4.074	tk110906_GE_sample_04.mzXML	3507
2. ecS2	302	938	0.996	98-110	98	110	17	L.GGMLTNWKTVRQS.I	GGMLTNWKTVRQS	1e-05	4.049	tk110906_GE_sample_01.mzXML	3443
2. ecS2	302	938	0.996	98-110	98	110	17	L.GGMLTNWKTVRQS.I	GGMLTNWKTVRQS	1e-05	4.016	tk110906_GE_sample_02.mzXML	3578
2. ecS2	302	938	0.996	98-110	98	110	17	L.GGMLTNWKTVRQS.I	GGMLTNWKTVRQS	1e-05	3.956	tk110906_GE_sample_04.mzXML	3502
2. ecS2	302	938	0.996	98-110	98	110	17	L.GGMLTNWKTVRQS.I	GGMLTNWKTVRQS	1e-05	3.875	tk110906_GE_sample_02.mzXML	3268
2. ecS2	302	938	0.996	98-110	98	110	17	L.GGMLTNWKTVRQS.I	GGMLTNWKTVRQS	1e-05	3.861	tk110906_GE_sample_01.mzXML	3438
2. ecS2	302	938	0.996	98-110	98	110	17	L.GGMLTNWKTVRQS.I	GGMLTNWKTVRQS	1e-05	1.908	tk110906_GE_sample_02.mzXML	3297
2. ecS2	302	938	0.996	98-110	98	110	17	L.GGMLTNWKTVRQS.I	GGMLTNWKTVRQS	0.000281928	2.13	tk110906_GE_sample_02.mzXML	3451
2. ecS2	302	938	0.996	98-110	98	110	17	L.GGMLTNWKTVRQS.I	GGMLTNWKTVRQS	0.000473261	3	tk110906_GE_sample_02.mzXML	3583
2. ecS2	302	938	0.996	98-110	98	110	17	L.GGMLTNWKTVRQS.I	GGMLTNWKTVRQS	0.00193798	2.762	tk110906_GE_sample_04.mzXML	3501
2. ecS2	302	938	0.996	98-110	98	110	17	L.GGMLTNWKTVRQS.I	GGMLTNWKTVRQS	0.00302343	3.247	tk110906_GE_sample_02.mzXML	3412
2. ecS2	302	938	0.996	98-110	98	110	17	L.GGMLTNWKTVRQS.I	GGMLTNWKTVRQS	0.00332226	3.158	tk110906_GE_sample_02.mzXML	3584
2. ecS2	302	938	0.996	98-110	98	110	17	L.GGMLTNWKTVRQS.I	GGMLTNWKTVRQS	0.00421799	1.345	tk110906_GE_sample_02.mzXML	3445
2. ecS2	302	938	0.996	98-110	98	110	17	L.GGMLTNWKTVRQS.I	GGMLTNWKTVRQS	0.00421799	1.173	tk110906_GE_sample_02.mzXML	3291
2. ecS2	302	938	0.996	98-111	98	111	2	L.GGM+16LTNWKTVRQSI.K	GGMLTNWKTVRQSI	1e-05	2.953	tk110906_GE_sample_02.mzXML	3708
2. ecS2	302	938	0.996	98-111	98	111	2	L.GGM+16LTNWKTVRQSI.K	GGMLTNWKTVRQSI	0.000258398	3.069	tk110906_GE_sample_02.mzXML	3702
2. ecS2	302	938	0.996	98-111	98	111	2	L.GGMLTNWKTVRQSI.K	GGMLTNWKTVRQSI	1e-05	4.009	tk110906_GE_sample_02.mzXML	4107
2. ecS2	302	938	0.996	98-111	98	111	2	L.GGMLTNWKTVRQSI.K	GGMLTNWKTVRQSI	1e-05	3.969	tk110906_GE_sample_02.mzXML	4102
2. ecS2	302	938	0.996	98-114	98	114	1	L.GGMLTNWKTVRQSIKRL.K	GGMLTNWKTVRQSIKRL	0.00180832	2.71	tk110906_GE_sample_02.mzXML	3920
2. ecS2	302	938	0.996	99-107	99	107	1	G.GMLTNWKTV.R	GMLTNWKTV	0.00776374	1.915	tk110906_GE_sample_02.mzXML	4263
2. ecS2	302	938	0.996	99-110	99	110	3	G.GMLTNWKTVRQS.I	GMLTNWKTVRQS	1e-05	4.118	tk110906_GE_sample_02.mzXML	3488
2. ecS2	302	938	0.996	99-110	99	110	3	G.GMLTNWKTVRQS.I	GMLTNWKTVRQS	1e-05	4.041	tk110906_GE_sample_02.mzXML	3390
2. ecS2	302	938	0.996	99-110	99	110	3	G.GMLTNWKTVRQS.I	GMLTNWKTVRQS	0.000459031	3.854	tk110906_GE_sample_02.mzXML	3482
2. ecS2	302	938	0.996	100-107	100	107	2	G.MLTNWKTV.R	MLTNWKTV	1e-05	3.261	tk110906_GE_sample_04.mzXML	4153
2. ecS2	302	938	0.996	100-107	100	107	2	G.MLTNWKTV.R	MLTNWKTV	0.0010144	3.009	tk110906_GE_sample_04.mzXML	4147
2. ecS2	302	938	0.996	100-110	100	110	1	G.M+16LTNWKTVRQS.I	MLTNWKTVRQS	1e-05	2.867	tk110906_GE_sample_02.mzXML	2384
2. ecS2	302	938	0.996	100-110	100	110	5	G.MLTNWKTVRQS.I	MLTNWKTVRQS	1e-05	4.101	tk110906_GE_sample_02.mzXML	3292
2. ecS2	302	938	0.996	100-110	100	110	5	G.MLTNWKTVRQS.I	MLTNWKTVRQS	1e-05	4.014	tk110906_GE_sample_02.mzXML	3437
2. ecS2	302	938	0.996	100-110	100	110	5	G.MLTNWKTVRQS.I	MLTNWKTVRQS	1e-05	3.977	tk110906_GE_sample_02.mzXML	3449
2. ecS2	302	938	0.996	100-110	100	110	5	G.MLTNWKTVRQS.I	MLTNWKTVRQS	1e-05	3.941	tk110906_GE_sample_02.mzXML	2808
2. ecS2	302	938	0.996	100-110	100	110	5	G.MLTNWKTVRQS.I	MLTNWKTVRQS	1e-05	3.818	tk110906_GE_sample_02.mzXML	3296
2. ecS2	302	938	0.996	101-110	101	110	4	M.LTNWKTVRQS.I	LTNWKTVRQS	1e-05	3.885	tk110906_GE_sample_02.mzXML	2079
2. ecS2	302	938	0.996	101-110	101	110	4	M.LTNWKTVRQS.I	LTNWKTVRQS	1e-05	3.561	tk110906_GE_sample_02.mzXML	3456
2. ecS2	302	938	0.996	101-110	101	110	4	M.LTNWKTVRQS.I	LTNWKTVRQS	0.00025025	3.876	tk110906_GE_sample_02.mzXML	2073
2. ecS2	302	938	0.996	101-110	101	110	4	M.LTNWKTVRQS.I	LTNWKTVRQS	0.000281928	3.753	tk110906_GE_sample_02.mzXML	3462
2. ecS2	302	938	0.996	102-110	102	110	6	L.TNWKTVRQS.I	TNWKTVRQS	1e-05	3.703	tk110906_GE_sample_02.mzXML	3426
2. ecS2	302	938	0.996	102-110	102	110	6	L.TNWKTVRQS.I	TNWKTVRQS	0.000447828	3.278	tk110906_GE_sample_02.mzXML	3431
2. ecS2	302	938	0.996	102-110	102	110	6	L.TNWKTVRQS.I	TNWKTVRQS	0.000459031	3.165	tk110906_GE_sample_02.mzXML	3281
2. ecS2	302	938	0.996	102-110	102	110	6	L.TNWKTVRQS.I	TNWKTVRQS	0.000473261	3.136	tk110906_GE_sample_02.mzXML	1786
2. ecS2	302	938	0.996	102-110	102	110	6	L.TNWKTVRQS.I	TNWKTVRQS	0.000473261	2.947	tk110906_GE_sample_02.mzXML	1782
2. ecS2	302	938	0.996	102-110	102	110	6	L.TNWKTVRQS.I	TNWKTVRQS	0.00649659	1.084	tk110906_GE_sample_02.mzXML	3325
2. ecS2	302	938	0.996	103-110	103	110	3	T.NWKTVRQS.I	NWKTVRQS	1e-05	3.372	tk110906_GE_sample_04.mzXML	1739
2. ecS2	302	938	0.996	103-110	103	110	3	T.NWKTVRQS.I	NWKTVRQS	1e-05	2.928	tk110906_GE_sample_02.mzXML	2027
2. ecS2	302	938	0.996	103-110	103	110	3	T.NWKTVRQS.I	NWKTVRQS	0.000292654	2.447	tk110906_GE_sample_04.mzXML	1749
2. ecS2	302	938	0.996	103-114	103	114	1	T.NWKTVRQSIKRL.K	NWKTVRQSIKRL	0.00528227	1.39	tk110906_GE_sample_04.mzXML	2829
2. ecS2	302	938	0.996	103-119	103	119	1	T.NWKTVRQSIKRLKDLET.Q	NWKTVRQSIKRLKDLET	0.0036075	1.71	tk110906_GE_sample_04.mzXML	4022
2. ecS2	302	938	0.996	107-119	107	119	1	T.VRQSIKRLKDLET.Q	VRQSIKRLKDLET	1e-05	2.869	tk110906_GE_sample_04.mzXML	2192
2. ecS2	302	938	0.996	108-119	108	119	2	V.RQSIKRLKDLET.Q	RQSIKRLKDLET	0.00528227	1.981	tk110906_GE_sample_04.mzXML	1929
2. ecS2	302	938	0.996	108-119	108	119	2	V.RQSIKRLKDLET.Q	RQSIKRLKDLET	0.00833457	1.769	tk110906_GE_sample_04.mzXML	1932
2. ecS2	302	938	0.996	110-119	110	119	2	Q.SIKRLKDLET.Q	SIKRLKDLET	0.0010144	3.055	tk110906_GE_sample_04.mzXML	2249
2. ecS2	302	938	0.996	110-119	110	119	2	Q.SIKRLKDLET.Q	SIKRLKDLET	0.00206534	2.624	tk110906_GE_sample_04.mzXML	2241
2. ecS2	302	938	0.996	111-119	111	119	3	S.IKRLKDLET.Q	IKRLKDLET	0.00025025	3.064	tk110906_GE_sample_04.mzXML	1978
2. ecS2	302	938	0.996	111-119	111	119	3	S.IKRLKDLET.Q	IKRLKDLET	0.00776374	2.988	tk110906_GE_sample_02.mzXML	1929
2. ecS2	302	938	0.996	111-119	111	119	3	S.IKRLKDLET.Q	IKRLKDLET	0.00978531	2.638	tk110906_GE_sample_04.mzXML	1975
2. ecS2	302	938	0.996	111-121	111	121	4	S.IKRLKDLETQS.Q	IKRLKDLETQS	1e-05	3.737	tk110906_GE_sample_04.mzXML	2142
2. ecS2	302	938	0.996	111-121	111	121	4	S.IKRLKDLETQS.Q	IKRLKDLETQS	1e-05	3.706	tk110906_GE_sample_04.mzXML	2158
2. ecS2	302	938	0.996	111-121	111	121	4	S.IKRLKDLETQS.Q	IKRLKDLETQS	1e-05	3.31	tk110906_GE_sample_02.mzXML	2018
2. ecS2	302	938	0.996	111-121	111	121	4	S.IKRLKDLETQS.Q	IKRLKDLETQS	1e-05	3.054	tk110906_GE_sample_02.mzXML	2023
2. ecS2	302	938	0.996	111-130	111	130	4	S.IKRLKDLETQSQDGTFDKLT.K	IKRLKDLETQSQDGTFDKLT	1e-05	4.162	tk110906_GE_sample_02.mzXML	3521
2. ecS2	302	938	0.996	111-130	111	130	4	S.IKRLKDLETQSQDGTFDKLT.K	IKRLKDLETQSQDGTFDKLT	1e-05	4.078	tk110906_GE_sample_02.mzXML	3517
2. ecS2	302	938	0.996	111-130	111	130	4	S.IKRLKDLETQSQDGTFDKLT.K	IKRLKDLETQSQDGTFDKLT	1e-05	2.32	tk110906_GE_sample_02.mzXML	3503
2. ecS2	302	938	0.996	111-130	111	130	4	S.IKRLKDLETQSQDGTFDKLT.K	IKRLKDLETQSQDGTFDKLT	0.00147493	2.564	tk110906_GE_sample_02.mzXML	3508
2. ecS2	302	938	0.996	111-134	111	134	4	S.IKRLKDLETQSQDGTFDKLTKKEA.L	IKRLKDLETQSQDGTFDKLTKKEA	1e-05	3.705	tk110906_GE_sample_02.mzXML	2873
2. ecS2	302	938	0.996	111-134	111	134	4	S.IKRLKDLETQSQDGTFDKLTKKEA.L	IKRLKDLETQSQDGTFDKLTKKEA	1e-05	3.628	tk110906_GE_sample_02.mzXML	2855
2. ecS2	302	938	0.996	111-134	111	134	4	S.IKRLKDLETQSQDGTFDKLTKKEA.L	IKRLKDLETQSQDGTFDKLTKKEA	1e-05	2.907	tk110906_GE_sample_02.mzXML	2824
2. ecS2	302	938	0.996	111-134	111	134	4	S.IKRLKDLETQSQDGTFDKLTKKEA.L	IKRLKDLETQSQDGTFDKLTKKEA	1e-05	2.223	tk110906_GE_sample_02.mzXML	2970
2. ecS2	302	938	0.996	112-134	112	134	1	I.KRLKDLETQSQDGTFDKLTKKEA.L	KRLKDLETQSQDGTFDKLTKKEA	1e-05	2.904	tk110906_GE_sample_02.mzXML	2528
2. ecS2	302	938	0.996	115-130	115	130	5	L.KDLETQSQDGTFDKLT.K	KDLETQSQDGTFDKLT	1e-05	3.982	tk110906_GE_sample_02.mzXML	3134
2. ecS2	302	938	0.996	115-130	115	130	5	L.KDLETQSQDGTFDKLT.K	KDLETQSQDGTFDKLT	1e-05	3.736	tk110906_GE_sample_02.mzXML	3140
2. ecS2	302	938	0.996	115-130	115	130	5	L.KDLETQSQDGTFDKLT.K	KDLETQSQDGTFDKLT	0.000425894	2.865	tk110906_GE_sample_02.mzXML	3428
2. ecS2	302	938	0.996	115-130	115	130	5	L.KDLETQSQDGTFDKLT.K	KDLETQSQDGTFDKLT	0.00238379	1.949	tk110906_GE_sample_02.mzXML	3136
2. ecS2	302	938	0.996	115-130	115	130	5	L.KDLETQSQDGTFDKLT.K	KDLETQSQDGTFDKLT	0.00421799	2.268	tk110906_GE_sample_02.mzXML	3425
2. ecS2	302	938	0.996	115-134	115	134	7	L.KDLETQSQDGTFDKLTKKEA.L	KDLETQSQDGTFDKLTKKEA	1e-05	4.295	tk110906_GE_sample_02.mzXML	2493
2. ecS2	302	938	0.996	115-134	115	134	7	L.KDLETQSQDGTFDKLTKKEA.L	KDLETQSQDGTFDKLTKKEA	1e-05	4.199	tk110906_GE_sample_02.mzXML	2489
2. ecS2	302	938	0.996	115-134	115	134	7	L.KDLETQSQDGTFDKLTKKEA.L	KDLETQSQDGTFDKLTKKEA	1e-05	3.447	tk110906_GE_sample_02.mzXML	2640
2. ecS2	302	938	0.996	115-134	115	134	7	L.KDLETQSQDGTFDKLTKKEA.L	KDLETQSQDGTFDKLTKKEA	1e-05	2.973	tk110906_GE_sample_02.mzXML	2643
2. ecS2	302	938	0.996	115-134	115	134	7	L.KDLETQSQDGTFDKLTKKEA.L	KDLETQSQDGTFDKLTKKEA	1e-05	2.654	tk110906_GE_sample_05.mzXML	2678
2. ecS2	302	938	0.996	115-134	115	134	7	L.KDLETQSQDGTFDKLTKKEA.L	KDLETQSQDGTFDKLTKKEA	0.00230415	2.468	tk110906_GE_sample_02.mzXML	2618
2. ecS2	302	938	0.996	115-134	115	134	7	L.KDLETQSQDGTFDKLTKKEA.L	KDLETQSQDGTFDKLTKKEA	0.00238379	2.744	tk110906_GE_sample_02.mzXML	2488
2. ecS2	302	938	0.996	115-136	115	136	3	L.KDLETQSQDGTFDKLTKKEALM+16.R	KDLETQSQDGTFDKLTKKEALM	1e-05	3.256	tk110906_GE_sample_02.mzXML	2928
2. ecS2	302	938	0.996	115-136	115	136	3	L.KDLETQSQDGTFDKLTKKEALM+16.R	KDLETQSQDGTFDKLTKKEALM	1e-05	2.89	tk110906_GE_sample_02.mzXML	2915
2. ecS2	302	938	0.996	115-136	115	136	3	L.KDLETQSQDGTFDKLTKKEALM+16.R	KDLETQSQDGTFDKLTKKEALM	1e-05	2.368	tk110906_GE_sample_02.mzXML	2920
2. ecS2	302	938	0.996	115-136	115	136	5	L.KDLETQSQDGTFDKLTKKEALM.R	KDLETQSQDGTFDKLTKKEALM	1e-05	4.071	tk110906_GE_sample_02.mzXML	3595
2. ecS2	302	938	0.996	115-136	115	136	5	L.KDLETQSQDGTFDKLTKKEALM.R	KDLETQSQDGTFDKLTKKEALM	1e-05	3.526	tk110906_GE_sample_02.mzXML	3600
2. ecS2	302	938	0.996	115-136	115	136	5	L.KDLETQSQDGTFDKLTKKEALM.R	KDLETQSQDGTFDKLTKKEALM	0.00193798	1.859	tk110906_GE_sample_02.mzXML	3657
2. ecS2	302	938	0.996	115-136	115	136	5	L.KDLETQSQDGTFDKLTKKEALM.R	KDLETQSQDGTFDKLTKKEALM	0.00302343	1.839	tk110906_GE_sample_02.mzXML	3662
2. ecS2	302	938	0.996	115-136	115	136	5	L.KDLETQSQDGTFDKLTKKEALM.R	KDLETQSQDGTFDKLTKKEALM	0.00341006	2.156	tk110906_GE_sample_02.mzXML	3594
2. ecS2	302	938	0.996	118-130	118	130	2	L.ETQSQDGTFDKLT.K	ETQSQDGTFDKLT	1e-05	2.812	tk110906_GE_sample_02.mzXML	3230
2. ecS2	302	938	0.996	118-130	118	130	2	L.ETQSQDGTFDKLT.K	ETQSQDGTFDKLT	0.000242895	2.242	tk110906_GE_sample_02.mzXML	3225
2. ecS2	302	938	0.996	118-134	118	134	2	L.ETQSQDGTFDKLTKKEA.L	ETQSQDGTFDKLTKKEA	1e-05	3.33	tk110906_GE_sample_02.mzXML	2326
2. ecS2	302	938	0.996	118-134	118	134	2	L.ETQSQDGTFDKLTKKEA.L	ETQSQDGTFDKLTKKEA	1e-05	3.166	tk110906_GE_sample_02.mzXML	2338
2. ecS2	302	938	0.996	120-129	120	129	1	T.QSQDGTFDKL.T	QSQDGTFDKL	0.00978531	1.987	tk110906_GE_sample_02.mzXML	3400
2. ecS2	302	938	0.996	120-134	120	134	9	T.QSQDGTFDKLTKKEA.L	QSQDGTFDKLTKKEA	1e-05	2.046	tk110906_GE_sample_04.mzXML	2284
2. ecS2	302	938	0.996	120-134	120	134	9	T.QSQDGTFDKLTKKEA.L	QSQDGTFDKLTKKEA	1e-05	1.946	tk110906_GE_sample_02.mzXML	2102
2. ecS2	302	938	0.996	120-134	120	134	9	T.QSQDGTFDKLTKKEA.L	QSQDGTFDKLTKKEA	1e-05	1.79	tk110906_GE_sample_02.mzXML	2107
2. ecS2	302	938	0.996	120-134	120	134	9	T.QSQDGTFDKLTKKEA.L	QSQDGTFDKLTKKEA	0.000258398	1.723	tk110906_GE_sample_04.mzXML	2287
2. ecS2	302	938	0.996	120-134	120	134	9	T.QSQDGTFDKLTKKEA.L	QSQDGTFDKLTKKEA	0.000273673	2.052	tk110906_GE_sample_05.mzXML	2405
2. ecS2	302	938	0.996	120-134	120	134	9	T.QSQDGTFDKLTKKEA.L	QSQDGTFDKLTKKEA	0.000459031	2.063	tk110906_GE_sample_04.mzXML	2457
2. ecS2	302	938	0.996	120-134	120	134	9	T.QSQDGTFDKLTKKEA.L	QSQDGTFDKLTKKEA	0.00193798	1.951	tk110906_GE_sample_02.mzXML	2108
2. ecS2	302	938	0.996	120-134	120	134	9	T.QSQDGTFDKLTKKEA.L	QSQDGTFDKLTKKEA	0.00344293	1.825	tk110906_GE_sample_02.mzXML	2283
2. ecS2	302	938	0.996	120-134	120	134	9	T.QSQDGTFDKLTKKEA.L	QSQDGTFDKLTKKEA	0.00614887	2.299	tk110906_GE_sample_02.mzXML	2274
2. ecS2	302	938	0.996	120-136	120	136	10	T.QSQDGTFDKLTKKEALM+16.R	QSQDGTFDKLTKKEALM	1e-05	2.821	tk110906_GE_sample_04.mzXML	3013
2. ecS2	302	938	0.996	120-136	120	136	10	T.QSQDGTFDKLTKKEALM+16.R	QSQDGTFDKLTKKEALM	1e-05	2.691	tk110906_GE_sample_02.mzXML	2834
2. ecS2	302	938	0.996	120-136	120	136	10	T.QSQDGTFDKLTKKEALM+16.R	QSQDGTFDKLTKKEALM	0.000265816	2.069	tk110906_GE_sample_04.mzXML	3018
2. ecS2	302	938	0.996	120-136	120	136	10	T.QSQDGTFDKLTKKEALM+16.R	QSQDGTFDKLTKKEALM	0.000281928	2.729	tk110906_GE_sample_04.mzXML	3564
2. ecS2	302	938	0.996	120-136	120	136	10	T.QSQDGTFDKLTKKEALM+16.R	QSQDGTFDKLTKKEALM	0.00043573	2.17	tk110906_GE_sample_04.mzXML	3137
2. ecS2	302	938	0.996	120-136	120	136	10	T.QSQDGTFDKLTKKEALM+16.R	QSQDGTFDKLTKKEALM	0.000473261	2.284	tk110906_GE_sample_04.mzXML	3580
2. ecS2	302	938	0.996	120-136	120	136	10	T.QSQDGTFDKLTKKEALM+16.R	QSQDGTFDKLTKKEALM	0.00138696	1.686	tk110906_GE_sample_04.mzXML	3132
2. ecS2	302	938	0.996	120-136	120	136	10	T.QSQDGTFDKLTKKEALM+16.R	QSQDGTFDKLTKKEALM	0.00220386	1.657	tk110906_GE_sample_02.mzXML	2828
2. ecS2	302	938	0.996	120-136	120	136	10	T.QSQDGTFDKLTKKEALM+16.R	QSQDGTFDKLTKKEALM	0.00294985	1.748	tk110906_GE_sample_04.mzXML	3561
2. ecS2	302	938	0.996	120-136	120	136	10	T.QSQDGTFDKLTKKEALM+16.R	QSQDGTFDKLTKKEALM	0.00742741	1.93	tk110906_GE_sample_04.mzXML	3007
2. ecS2	302	938	0.996	120-136	120	136	14	T.QSQDGTFDKLTKKEALM.R	QSQDGTFDKLTKKEALM	1e-05	2.592	tk110906_GE_sample_02.mzXML	3639
2. ecS2	302	938	0.996	120-136	120	136	14	T.QSQDGTFDKLTKKEALM.R	QSQDGTFDKLTKKEALM	1e-05	1.919	tk110906_GE_sample_04.mzXML	3618
2. ecS2	302	938	0.996	120-136	120	136	14	T.QSQDGTFDKLTKKEALM.R	QSQDGTFDKLTKKEALM	0.000242895	2.376	tk110906_GE_sample_02.mzXML	3645
2. ecS2	302	938	0.996	120-136	120	136	14	T.QSQDGTFDKLTKKEALM.R	QSQDGTFDKLTKKEALM	0.00025025	1.935	tk110906_GE_sample_04.mzXML	3729
2. ecS2	302	938	0.996	120-136	120	136	14	T.QSQDGTFDKLTKKEALM.R	QSQDGTFDKLTKKEALM	0.00043573	1.321	tk110906_GE_sample_02.mzXML	3561
2. ecS2	302	938	0.996	120-136	120	136	14	T.QSQDGTFDKLTKKEALM.R	QSQDGTFDKLTKKEALM	0.00138696	1.67	tk110906_GE_sample_04.mzXML	3723
2. ecS2	302	938	0.996	120-136	120	136	14	T.QSQDGTFDKLTKKEALM.R	QSQDGTFDKLTKKEALM	0.00154799	1.818	tk110906_GE_sample_04.mzXML	3664
2. ecS2	302	938	0.996	120-136	120	136	14	T.QSQDGTFDKLTKKEALM.R	QSQDGTFDKLTKKEALM	0.00180832	1.721	tk110906_GE_sample_04.mzXML	3584
2. ecS2	302	938	0.996	120-136	120	136	14	T.QSQDGTFDKLTKKEALM.R	QSQDGTFDKLTKKEALM	0.00225225	1.675	tk110906_GE_sample_02.mzXML	3552
2. ecS2	302	938	0.996	120-136	120	136	14	T.QSQDGTFDKLTKKEALM.R	QSQDGTFDKLTKKEALM	0.00302343	1.61	tk110906_GE_sample_04.mzXML	3590
2. ecS2	302	938	0.996	120-136	120	136	14	T.QSQDGTFDKLTKKEALM.R	QSQDGTFDKLTKKEALM	0.00321285	1.576	tk110906_GE_sample_02.mzXML	3632
2. ecS2	302	938	0.996	120-136	120	136	14	T.QSQDGTFDKLTKKEALM.R	QSQDGTFDKLTKKEALM	0.00424328	1.524	tk110906_GE_sample_02.mzXML	3555
2. ecS2	302	938	0.996	120-136	120	136	14	T.QSQDGTFDKLTKKEALM.R	QSQDGTFDKLTKKEALM	0.00649659	1.308	tk110906_GE_sample_02.mzXML	3558
2. ecS2	302	938	0.996	120-136	120	136	14	T.QSQDGTFDKLTKKEALM.R	QSQDGTFDKLTKKEALM	0.00649659	0.811	tk110906_GE_sample_04.mzXML	3585
2. ecS2	302	938	0.996	120-138	120	138	1	T.QSQDGTFDKLTKKEALM+16RT.R	QSQDGTFDKLTKKEALMRT	0.00759669	1.546	tk110906_GE_sample_04.mzXML	8196
2. ecS2	302	938	0.996	120-138	120	138	3	T.QSQDGTFDKLTKKEALMRT.R	QSQDGTFDKLTKKEALMRT	1e-05	3.369	tk110906_GE_sample_04.mzXML	3230
2. ecS2	302	938	0.996	120-138	120	138	3	T.QSQDGTFDKLTKKEALMRT.R	QSQDGTFDKLTKKEALMRT	1e-05	2.442	tk110906_GE_sample_04.mzXML	3220
2. ecS2	302	938	0.996	120-138	120	138	3	T.QSQDGTFDKLTKKEALMRT.R	QSQDGTFDKLTKKEALMRT	0.00211416	1.705	tk110906_GE_sample_02.mzXML	3016
2. ecS2	302	938	0.996	121-134	121	134	6	Q.SQDGTFDKLTKKEA.L	SQDGTFDKLTKKEA	1e-05	3.742	tk110906_GE_sample_04.mzXML	2364
2. ecS2	302	938	0.996	121-134	121	134	6	Q.SQDGTFDKLTKKEA.L	SQDGTFDKLTKKEA	1e-05	3.706	tk110906_GE_sample_02.mzXML	2178
2. ecS2	302	938	0.996	121-134	121	134	6	Q.SQDGTFDKLTKKEA.L	SQDGTFDKLTKKEA	1e-05	3.669	tk110906_GE_sample_02.mzXML	2547
2. ecS2	302	938	0.996	121-134	121	134	6	Q.SQDGTFDKLTKKEA.L	SQDGTFDKLTKKEA	1e-05	3.583	tk110906_GE_sample_02.mzXML	2566
2. ecS2	302	938	0.996	121-134	121	134	6	Q.SQDGTFDKLTKKEA.L	SQDGTFDKLTKKEA	1e-05	3.42	tk110906_GE_sample_02.mzXML	2186
2. ecS2	302	938	0.996	121-134	121	134	6	Q.SQDGTFDKLTKKEA.L	SQDGTFDKLTKKEA	1e-05	3.416	tk110906_GE_sample_04.mzXML	2361
2. ecS2	302	938	0.996	121-136	121	136	1	Q.SQDGTFDKLTKKEALM.R	SQDGTFDKLTKKEALM	0.00025025	1.327	tk110906_GE_sample_04.mzXML	3652
2. ecS2	302	938	0.996	122-134	122	134	4	S.QDGTFDKLTKKEA.L	QDGTFDKLTKKEA	0.00138696	2.385	tk110906_GE_sample_04.mzXML	2267
2. ecS2	302	938	0.996	122-134	122	134	4	S.QDGTFDKLTKKEA.L	QDGTFDKLTKKEA	0.00206534	1.805	tk110906_GE_sample_02.mzXML	2091
2. ecS2	302	938	0.996	122-134	122	134	4	S.QDGTFDKLTKKEA.L	QDGTFDKLTKKEA	0.00220386	2.192	tk110906_GE_sample_04.mzXML	2261
2. ecS2	302	938	0.996	122-134	122	134	4	S.QDGTFDKLTKKEA.L	QDGTFDKLTKKEA	0.00649659	1.925	tk110906_GE_sample_02.mzXML	2095
2. ecS2	302	938	0.996	122-136	122	136	4	S.QDGTFDKLTKKEALM.R	QDGTFDKLTKKEALM	0.00025025	1.647	tk110906_GE_sample_04.mzXML	3635
2. ecS2	302	938	0.996	122-136	122	136	4	S.QDGTFDKLTKKEALM.R	QDGTFDKLTKKEALM	0.000273673	2.033	tk110906_GE_sample_02.mzXML	3591
2. ecS2	302	938	0.996	122-136	122	136	4	S.QDGTFDKLTKKEALM.R	QDGTFDKLTKKEALM	0.00154321	2.001	tk110906_GE_sample_02.mzXML	3581
2. ecS2	302	938	0.996	122-136	122	136	4	S.QDGTFDKLTKKEALM.R	QDGTFDKLTKKEALM	0.00978531	0.782	tk110906_GE_sample_04.mzXML	3632
2. ecS2	302	938	0.996	123-134	123	134	10	Q.DGTFDKLTKKEA.L	DGTFDKLTKKEA	1e-05	4.041	tk110906_GE_sample_04.mzXML	2496
2. ecS2	302	938	0.996	123-134	123	134	10	Q.DGTFDKLTKKEA.L	DGTFDKLTKKEA	1e-05	3.973	tk110906_GE_sample_02.mzXML	2344
2. ecS2	302	938	0.996	123-134	123	134	10	Q.DGTFDKLTKKEA.L	DGTFDKLTKKEA	1e-05	3.96	tk110906_GE_sample_02.mzXML	2849
2. ecS2	302	938	0.996	123-134	123	134	10	Q.DGTFDKLTKKEA.L	DGTFDKLTKKEA	1e-05	3.936	tk110906_GE_sample_02.mzXML	2525
2. ecS2	302	938	0.996	123-134	123	134	10	Q.DGTFDKLTKKEA.L	DGTFDKLTKKEA	1e-05	3.774	tk110906_GE_sample_02.mzXML	2337
2. ecS2	302	938	0.996	123-134	123	134	10	Q.DGTFDKLTKKEA.L	DGTFDKLTKKEA	1e-05	3.59	tk110906_GE_sample_02.mzXML	2867
2. ecS2	302	938	0.996	123-134	123	134	10	Q.DGTFDKLTKKEA.L	DGTFDKLTKKEA	1e-05	3.584	tk110906_GE_sample_02.mzXML	2514
2. ecS2	302	938	0.996	123-134	123	134	10	Q.DGTFDKLTKKEA.L	DGTFDKLTKKEA	0.00249688	2.875	tk110906_GE_sample_02.mzXML	2355
2. ecS2	302	938	0.996	123-134	123	134	10	Q.DGTFDKLTKKEA.L	DGTFDKLTKKEA	0.00261552	2.466	tk110906_GE_sample_04.mzXML	2495
2. ecS2	302	938	0.996	123-134	123	134	10	Q.DGTFDKLTKKEA.L	DGTFDKLTKKEA	0.00759669	2.304	tk110906_GE_sample_02.mzXML	2362
2. ecS2	302	938	0.996	123-136	123	136	4	Q.DGTFDKLTKKEALM.R	DGTFDKLTKKEALM	1e-05	3.923	tk110906_GE_sample_04.mzXML	3858
2. ecS2	302	938	0.996	123-136	123	136	4	Q.DGTFDKLTKKEALM.R	DGTFDKLTKKEALM	1e-05	3.778	tk110906_GE_sample_04.mzXML	3861
2. ecS2	302	938	0.996	123-136	123	136	4	Q.DGTFDKLTKKEALM.R	DGTFDKLTKKEALM	1e-05	3.047	tk110906_GE_sample_04.mzXML	3653
2. ecS2	302	938	0.996	123-136	123	136	4	Q.DGTFDKLTKKEALM.R	DGTFDKLTKKEALM	0.00180832	1.961	tk110906_GE_sample_04.mzXML	3851
2. ecS2	302	938	0.996	124-134	124	134	2	D.GTFDKLTKKEA.L	GTFDKLTKKEA	1e-05	3.24	tk110906_GE_sample_02.mzXML	2168
2. ecS2	302	938	0.996	124-134	124	134	2	D.GTFDKLTKKEA.L	GTFDKLTKKEA	0.000273673	3.044	tk110906_GE_sample_02.mzXML	2190
2. ecS2	302	938	0.996	125-134	125	134	3	G.TFDKLTKKEA.L	TFDKLTKKEA	1e-05	3.632	tk110906_GE_sample_04.mzXML	1863
2. ecS2	302	938	0.996	125-134	125	134	3	G.TFDKLTKKEA.L	TFDKLTKKEA	1e-05	3.446	tk110906_GE_sample_04.mzXML	1867
2. ecS2	302	938	0.996	125-134	125	134	3	G.TFDKLTKKEA.L	TFDKLTKKEA	1e-05	2.787	tk110906_GE_sample_02.mzXML	2869
2. ecS2	302	938	0.996	125-136	125	136	2	G.TFDKLTKKEALM.R	TFDKLTKKEALM	1e-05	3.694	tk110906_GE_sample_04.mzXML	3160
2. ecS2	302	938	0.996	125-136	125	136	2	G.TFDKLTKKEALM.R	TFDKLTKKEALM	1e-05	3.688	tk110906_GE_sample_04.mzXML	3165
2. ecS2	302	938	0.996	126-134	126	134	3	T.FDKLTKKEA.L	FDKLTKKEA	0.000242895	3.677	tk110906_GE_sample_04.mzXML	2357
2. ecS2	302	938	0.996	126-134	126	134	3	T.FDKLTKKEA.L	FDKLTKKEA	0.000242895	3.471	tk110906_GE_sample_04.mzXML	2365
2. ecS2	302	938	0.996	126-134	126	134	3	T.FDKLTKKEA.L	FDKLTKKEA	0.000447828	3.627	tk110906_GE_sample_02.mzXML	2184
2. ecS2	302	938	0.996	126-136	126	136	1	T.FDKLTKKEALM.R	FDKLTKKEALM	0.00206534	2.051	tk110906_GE_sample_04.mzXML	3624
2. ecS2	302	938	0.996	127-136	127	136	2	F.DKLTKKEALM+16.R	DKLTKKEALM	0.000425894	2.647	tk110906_GE_sample_04.mzXML	1642
2. ecS2	302	938	0.996	127-136	127	136	2	F.DKLTKKEALM+16.R	DKLTKKEALM	0.00614887	2.574	tk110906_GE_sample_04.mzXML	1635
2. ecS2	302	938	0.996	127-136	127	136	1	F.DKLTKKEALM.R	DKLTKKEALM	0.00776374	2.633	tk110906_GE_sample_04.mzXML	1972
2. ecS2	302	938	0.996	135-147	135	147	3	A.LMRTRELEKLENS.L	LMRTRELEKLENS	0.000265816	2.403	tk110906_GE_sample_02.mzXML	2645
2. ecS2	302	938	0.996	135-147	135	147	3	A.LMRTRELEKLENS.L	LMRTRELEKLENS	0.0010144	1.942	tk110906_GE_sample_04.mzXML	2841
2. ecS2	302	938	0.996	135-147	135	147	3	A.LMRTRELEKLENS.L	LMRTRELEKLENS	0.00649659	1.909	tk110906_GE_sample_04.mzXML	2845
2. ecS2	302	938	0.996	135-148	135	148	5	A.LMRTRELEKLENSL.G	LMRTRELEKLENSL	1e-05	3.085	tk110906_GE_sample_04.mzXML	4166
2. ecS2	302	938	0.996	135-148	135	148	5	A.LMRTRELEKLENSL.G	LMRTRELEKLENSL	1e-05	3.066	tk110906_GE_sample_02.mzXML	3899
2. ecS2	302	938	0.996	135-148	135	148	5	A.LMRTRELEKLENSL.G	LMRTRELEKLENSL	1e-05	2.855	tk110906_GE_sample_04.mzXML	4161
2. ecS2	302	938	0.996	135-148	135	148	5	A.LMRTRELEKLENSL.G	LMRTRELEKLENSL	1e-05	2.545	tk110906_GE_sample_02.mzXML	3895
2. ecS2	302	938	0.996	135-148	135	148	5	A.LMRTRELEKLENSL.G	LMRTRELEKLENSL	0.00649659	1.233	tk110906_GE_sample_02.mzXML	4092
2. ecS2	302	938	0.996	136-148	136	148	2	L.MRTRELEKLENSL.G	MRTRELEKLENSL	1e-05	3.037	tk110906_GE_sample_02.mzXML	3714
2. ecS2	302	938	0.996	136-148	136	148	2	L.MRTRELEKLENSL.G	MRTRELEKLENSL	1e-05	2.512	tk110906_GE_sample_02.mzXML	3719
2. ecS2	302	938	0.996	137-148	137	148	11	M.RTRELEKLENSL.G	RTRELEKLENSL	0.000265816	2.893	tk110906_GE_sample_02.mzXML	3250
2. ecS2	302	938	0.996	137-148	137	148	11	M.RTRELEKLENSL.G	RTRELEKLENSL	0.000292654	2.766	tk110906_GE_sample_04.mzXML	3442
2. ecS2	302	938	0.996	137-148	137	148	11	M.RTRELEKLENSL.G	RTRELEKLENSL	0.00043573	2.439	tk110906_GE_sample_02.mzXML	3106
2. ecS2	302	938	0.996	137-148	137	148	11	M.RTRELEKLENSL.G	RTRELEKLENSL	0.000447828	2.519	tk110906_GE_sample_04.mzXML	3287
2. ecS2	302	938	0.996	137-148	137	148	11	M.RTRELEKLENSL.G	RTRELEKLENSL	0.000447828	1.67	tk110906_GE_sample_02.mzXML	3245
2. ecS2	302	938	0.996	137-148	137	148	11	M.RTRELEKLENSL.G	RTRELEKLENSL	0.000473261	1.754	tk110906_GE_sample_02.mzXML	3185
2. ecS2	302	938	0.996	137-148	137	148	11	M.RTRELEKLENSL.G	RTRELEKLENSL	0.00528227	1.906	tk110906_GE_sample_05.mzXML	3083
2. ecS2	302	938	0.996	137-148	137	148	11	M.RTRELEKLENSL.G	RTRELEKLENSL	0.00614887	1.659	tk110906_GE_sample_04.mzXML	3645
2. ecS2	302	938	0.996	137-148	137	148	11	M.RTRELEKLENSL.G	RTRELEKLENSL	0.00649659	2.105	tk110906_GE_sample_04.mzXML	3293
2. ecS2	302	938	0.996	137-148	137	148	11	M.RTRELEKLENSL.G	RTRELEKLENSL	0.00833457	1.443	tk110906_GE_sample_02.mzXML	3171
2. ecS2	302	938	0.996	137-148	137	148	11	M.RTRELEKLENSL.G	RTRELEKLENSL	0.00978531	1.861	tk110906_GE_sample_02.mzXML	3440
2. ecS2	302	938	0.996	137-150	137	150	1	M.RTRELEKLENSLGG.I	RTRELEKLENSLGG	1e-05	2.407	tk110906_GE_sample_04.mzXML	3270
2. ecS2	302	938	0.996	137-154	137	154	2	M.RTRELEKLENSLGGIKDM+16.G	RTRELEKLENSLGGIKDM	0.00134771	2.131	tk110906_GE_sample_02.mzXML	3640
2. ecS2	302	938	0.996	137-154	137	154	2	M.RTRELEKLENSLGGIKDM+16.G	RTRELEKLENSLGGIKDM	0.00311526	1.964	tk110906_GE_sample_04.mzXML	3731
2. ecS2	302	938	0.996	137-154	137	154	2	M.RTRELEKLENSLGGIKDM.G	RTRELEKLENSLGGIKDM	0.00193798	1.975	tk110906_GE_sample_04.mzXML	4138
2. ecS2	302	938	0.996	137-154	137	154	2	M.RTRELEKLENSLGGIKDM.G	RTRELEKLENSLGGIKDM	0.00218818	1.793	tk110906_GE_sample_02.mzXML	3880
2. ecS2	302	938	0.996	139-147	139	147	1	T.RELEKLENS.L	RELEKLENS	0.00154321	2.772	tk110906_GE_sample_02.mzXML	1836
2. ecS2	302	938	0.996	139-148	139	148	6	T.RELEKLENSL.G	RELEKLENSL	1e-05	2.694	tk110906_GE_sample_02.mzXML	3213
2. ecS2	302	938	0.996	139-148	139	148	6	T.RELEKLENSL.G	RELEKLENSL	0.000273673	2.164	tk110906_GE_sample_04.mzXML	3455
2. ecS2	302	938	0.996	139-148	139	148	6	T.RELEKLENSL.G	RELEKLENSL	0.000473261	2.179	tk110906_GE_sample_04.mzXML	3459
2. ecS2	302	938	0.996	139-148	139	148	6	T.RELEKLENSL.G	RELEKLENSL	0.00220386	2.709	tk110906_GE_sample_05.mzXML	3122
2. ecS2	302	938	0.996	139-148	139	148	6	T.RELEKLENSL.G	RELEKLENSL	0.00528227	3.403	tk110906_GE_sample_04.mzXML	3428
2. ecS2	302	938	0.996	139-148	139	148	6	T.RELEKLENSL.G	RELEKLENSL	0.00528227	2.653	tk110906_GE_sample_02.mzXML	3339
2. ecS2	302	938	0.996	139-150	139	150	1	T.RELEKLENSLGG.I	RELEKLENSLGG	0.000447828	2.379	tk110906_GE_sample_02.mzXML	3043
2. ecS2	302	938	0.996	139-154	139	154	2	T.RELEKLENSLGGIKDM+16.G	RELEKLENSLGGIKDM	1e-05	3.531	tk110906_GE_sample_02.mzXML	3536
2. ecS2	302	938	0.996	139-154	139	154	2	T.RELEKLENSLGGIKDM+16.G	RELEKLENSLGGIKDM	1e-05	3.454	tk110906_GE_sample_02.mzXML	3541
2. ecS2	302	938	0.996	139-154	139	154	3	T.RELEKLENSLGGIKDM.G	RELEKLENSLGGIKDM	1e-05	4.172	tk110906_GE_sample_02.mzXML	3865
2. ecS2	302	938	0.996	139-154	139	154	3	T.RELEKLENSLGGIKDM.G	RELEKLENSLGGIKDM	1e-05	3.819	tk110906_GE_sample_02.mzXML	3868
2. ecS2	302	938	0.996	139-154	139	154	3	T.RELEKLENSLGGIKDM.G	RELEKLENSLGGIKDM	0.00302343	2.168	tk110906_GE_sample_02.mzXML	3861
2. ecS2	302	938	0.996	142-154	142	154	2	L.EKLENSLGGIKDM.G	EKLENSLGGIKDM	0.000281928	3.608	tk110906_GE_sample_04.mzXML	3732
2. ecS2	302	938	0.996	142-154	142	154	2	L.EKLENSLGGIKDM.G	EKLENSLGGIKDM	0.000447828	3.314	tk110906_GE_sample_04.mzXML	3741
2. ecS2	302	938	0.996	142-163	142	163	3	L.EKLENSLGGIKDM+16GGLPDALFV.I	EKLENSLGGIKDMGGLPDALFV	1e-05	2.808	tk110906_GE_sample_04.mzXML	5140
2. ecS2	302	938	0.996	142-163	142	163	3	L.EKLENSLGGIKDM+16GGLPDALFV.I	EKLENSLGGIKDMGGLPDALFV	1e-05	2.34	tk110906_GE_sample_04.mzXML	5146
2. ecS2	302	938	0.996	142-163	142	163	3	L.EKLENSLGGIKDM+16GGLPDALFV.I	EKLENSLGGIKDMGGLPDALFV	0.000258398	1.926	tk110906_GE_sample_02.mzXML	5070
2. ecS2	302	938	0.996	142-163	142	163	3	L.EKLENSLGGIKDMGGLPDALFV.I	EKLENSLGGIKDMGGLPDALFV	1e-05	3.876	tk110906_GE_sample_04.mzXML	5474
2. ecS2	302	938	0.996	142-163	142	163	3	L.EKLENSLGGIKDMGGLPDALFV.I	EKLENSLGGIKDMGGLPDALFV	1e-05	3.751	tk110906_GE_sample_02.mzXML	5385
2. ecS2	302	938	0.996	142-163	142	163	3	L.EKLENSLGGIKDMGGLPDALFV.I	EKLENSLGGIKDMGGLPDALFV	1e-05	3.506	tk110906_GE_sample_04.mzXML	5480
2. ecS2	302	938	0.996	145-154	145	154	1	L.ENSLGGIKDM+16.G	ENSLGGIKDM	0.00344293	3.774	tk110906_GE_sample_02.mzXML	2361
2. ecS2	302	938	0.996	145-154	145	154	2	L.ENSLGGIKDM.G	ENSLGGIKDM	0.00138696	3.496	tk110906_GE_sample_02.mzXML	3509
2. ecS2	302	938	0.996	145-154	145	154	2	L.ENSLGGIKDM.G	ENSLGGIKDM	0.00251572	2.761	tk110906_GE_sample_02.mzXML	3502
2. ecS2	302	938	0.996	145-162	145	162	2	L.ENSLGGIKDM+16GGLPDALF.V	ENSLGGIKDMGGLPDALF	1e-05	3.595	tk110906_GE_sample_02.mzXML	5162
2. ecS2	302	938	0.996	145-162	145	162	2	L.ENSLGGIKDM+16GGLPDALF.V	ENSLGGIKDMGGLPDALF	1e-05	3.227	tk110906_GE_sample_02.mzXML	5173
2. ecS2	302	938	0.996	145-162	145	162	4	L.ENSLGGIKDMGGLPDALF.V	ENSLGGIKDMGGLPDALF	1e-05	4.178	tk110906_GE_sample_04.mzXML	5675
2. ecS2	302	938	0.996	145-162	145	162	4	L.ENSLGGIKDMGGLPDALF.V	ENSLGGIKDMGGLPDALF	1e-05	3.928	tk110906_GE_sample_02.mzXML	5627
2. ecS2	302	938	0.996	145-162	145	162	4	L.ENSLGGIKDMGGLPDALF.V	ENSLGGIKDMGGLPDALF	1e-05	3.173	tk110906_GE_sample_04.mzXML	5668
2. ecS2	302	938	0.996	145-162	145	162	4	L.ENSLGGIKDMGGLPDALF.V	ENSLGGIKDMGGLPDALF	1e-05	2.517	tk110906_GE_sample_02.mzXML	5631
2. ecS2	302	938	0.996	145-163	145	163	1	L.ENSLGGIKDM+16GGLPDALFV.I	ENSLGGIKDMGGLPDALFV	1e-05	3.259	tk110906_GE_sample_02.mzXML	5349
2. ecS2	302	938	0.996	145-163	145	163	2	L.ENSLGGIKDMGGLPDALFV.I	ENSLGGIKDMGGLPDALFV	1e-05	3.537	tk110906_GE_sample_02.mzXML	5786
2. ecS2	302	938	0.996	145-163	145	163	2	L.ENSLGGIKDMGGLPDALFV.I	ENSLGGIKDMGGLPDALFV	1e-05	2.497	tk110906_GE_sample_02.mzXML	5782
2. ecS2	302	938	0.996	146-163	146	163	2	E.NSLGGIKDMGGLPDALFV.I	NSLGGIKDMGGLPDALFV	1e-05	3.41	tk110906_GE_sample_04.mzXML	5822
2. ecS2	302	938	0.996	146-163	146	163	2	E.NSLGGIKDMGGLPDALFV.I	NSLGGIKDMGGLPDALFV	0.000281928	2.387	tk110906_GE_sample_04.mzXML	5816
2. ecS2	302	938	0.996	147-162	147	162	2	N.SLGGIKDM+16GGLPDALF.V	SLGGIKDMGGLPDALF	1e-05	3.701	tk110906_GE_sample_04.mzXML	5322
2. ecS2	302	938	0.996	147-162	147	162	2	N.SLGGIKDM+16GGLPDALF.V	SLGGIKDMGGLPDALF	1e-05	3.343	tk110906_GE_sample_04.mzXML	5316
2. ecS2	302	938	0.996	147-162	147	162	2	N.SLGGIKDMGGLPDALF.V	SLGGIKDMGGLPDALF	0.00043573	2.668	tk110906_GE_sample_04.mzXML	5656
2. ecS2	302	938	0.996	147-162	147	162	2	N.SLGGIKDMGGLPDALF.V	SLGGIKDMGGLPDALF	0.000473261	3.378	tk110906_GE_sample_04.mzXML	5661
2. ecS2	302	938	0.996	147-163	147	163	3	N.SLGGIKDMGGLPDALFV.I	SLGGIKDMGGLPDALFV	1e-05	3.902	tk110906_GE_sample_02.mzXML	5830
2. ecS2	302	938	0.996	147-163	147	163	3	N.SLGGIKDMGGLPDALFV.I	SLGGIKDMGGLPDALFV	1e-05	3.491	tk110906_GE_sample_04.mzXML	5850
2. ecS2	302	938	0.996	147-163	147	163	3	N.SLGGIKDMGGLPDALFV.I	SLGGIKDMGGLPDALFV	1e-05	3.122	tk110906_GE_sample_04.mzXML	5848
2. ecS2	302	938	0.996	148-162	148	162	1	S.LGGIKDM+16GGLPDALF.V	LGGIKDMGGLPDALF	0.00421799	2.266	tk110906_GE_sample_04.mzXML	5286
2. ecS2	302	938	0.996	148-163	148	163	1	S.LGGIKDM+16GGLPDALFV.I	LGGIKDMGGLPDALFV	0.00528227	2.146	tk110906_GE_sample_04.mzXML	5434
2. ecS2	302	938	0.996	148-163	148	163	2	S.LGGIKDMGGLPDALFV.I	LGGIKDMGGLPDALFV	0.000425894	3.311	tk110906_GE_sample_02.mzXML	5797
2. ecS2	302	938	0.996	148-163	148	163	2	S.LGGIKDMGGLPDALFV.I	LGGIKDMGGLPDALFV	0.000459031	3.418	tk110906_GE_sample_04.mzXML	5847
2. ecS2	302	938	0.996	149-162	149	162	1	L.GGIKDM+16GGLPDALF.V	GGIKDMGGLPDALF	0.00528227	2.86	tk110906_GE_sample_02.mzXML	4953
2. ecS2	302	938	0.996	149-162	149	162	7	L.GGIKDMGGLPDALF.V	GGIKDMGGLPDALF	1e-05	3.834	tk110906_GE_sample_02.mzXML	5337
2. ecS2	302	938	0.996	149-162	149	162	7	L.GGIKDMGGLPDALF.V	GGIKDMGGLPDALF	1e-05	3.786	tk110906_GE_sample_04.mzXML	5399
2. ecS2	302	938	0.996	149-162	149	162	7	L.GGIKDMGGLPDALF.V	GGIKDMGGLPDALF	1e-05	3.466	tk110906_GE_sample_02.mzXML	5343
2. ecS2	302	938	0.996	149-162	149	162	7	L.GGIKDMGGLPDALF.V	GGIKDMGGLPDALF	1e-05	3.027	tk110906_GE_sample_02.mzXML	5350
2. ecS2	302	938	0.996	149-162	149	162	7	L.GGIKDMGGLPDALF.V	GGIKDMGGLPDALF	1e-05	2.883	tk110906_GE_sample_04.mzXML	5402
2. ecS2	302	938	0.996	149-162	149	162	7	L.GGIKDMGGLPDALF.V	GGIKDMGGLPDALF	1e-05	2.679	tk110906_GE_sample_04.mzXML	5404
2. ecS2	302	938	0.996	149-162	149	162	7	L.GGIKDMGGLPDALF.V	GGIKDMGGLPDALF	0.00528227	3.586	tk110906_GE_sample_04.mzXML	5393
2. ecS2	302	938	0.996	149-163	149	163	3	L.GGIKDM+16GGLPDALFV.I	GGIKDMGGLPDALFV	1e-05	3.254	tk110906_GE_sample_05.mzXML	4950
2. ecS2	302	938	0.996	149-163	149	163	3	L.GGIKDM+16GGLPDALFV.I	GGIKDMGGLPDALFV	0.00698758	3.155	tk110906_GE_sample_04.mzXML	5296
2. ecS2	302	938	0.996	149-163	149	163	3	L.GGIKDM+16GGLPDALFV.I	GGIKDMGGLPDALFV	0.00833457	1.249	tk110906_GE_sample_04.mzXML	5203
2. ecS2	302	938	0.996	149-163	149	163	20	L.GGIKDMGGLPDALFV.I	GGIKDMGGLPDALFV	1e-05	3.16	tk110906_GE_sample_04.mzXML	5608
2. ecS2	302	938	0.996	149-163	149	163	20	L.GGIKDMGGLPDALFV.I	GGIKDMGGLPDALFV	1e-05	3.107	tk110906_GE_sample_06.mzXML	5761
2. ecS2	302	938	0.996	149-163	149	163	20	L.GGIKDMGGLPDALFV.I	GGIKDMGGLPDALFV	1e-05	2.773	tk110906_GE_sample_04.mzXML	5614
2. ecS2	302	938	0.996	149-163	149	163	20	L.GGIKDMGGLPDALFV.I	GGIKDMGGLPDALFV	0.000242895	3.465	tk110906_GE_sample_04.mzXML	5641
2. ecS2	302	938	0.996	149-163	149	163	20	L.GGIKDMGGLPDALFV.I	GGIKDMGGLPDALFV	0.000242895	3.338	tk110906_GE_sample_02.mzXML	5675
2. ecS2	302	938	0.996	149-163	149	163	20	L.GGIKDMGGLPDALFV.I	GGIKDMGGLPDALFV	0.000265816	3.029	tk110906_GE_sample_04.mzXML	5645
2. ecS2	302	938	0.996	149-163	149	163	20	L.GGIKDMGGLPDALFV.I	GGIKDMGGLPDALFV	0.000281928	2.261	tk110906_GE_sample_02.mzXML	5457
2. ecS2	302	938	0.996	149-163	149	163	20	L.GGIKDMGGLPDALFV.I	GGIKDMGGLPDALFV	0.000292654	3.839	tk110906_GE_sample_04.mzXML	5507
2. ecS2	302	938	0.996	149-163	149	163	20	L.GGIKDMGGLPDALFV.I	GGIKDMGGLPDALFV	0.000292654	3.064	tk110906_GE_sample_12.mzXML	5397
2. ecS2	302	938	0.996	149-163	149	163	20	L.GGIKDMGGLPDALFV.I	GGIKDMGGLPDALFV	0.000425894	3.237	tk110906_GE_sample_04.mzXML	5778
2. ecS2	302	938	0.996	149-163	149	163	20	L.GGIKDMGGLPDALFV.I	GGIKDMGGLPDALFV	0.000447828	3.401	tk110906_GE_sample_02.mzXML	5531
2. ecS2	302	938	0.996	149-163	149	163	20	L.GGIKDMGGLPDALFV.I	GGIKDMGGLPDALFV	0.000622924	2.604	tk110906_GE_sample_02.mzXML	5613
2. ecS2	302	938	0.996	149-163	149	163	20	L.GGIKDMGGLPDALFV.I	GGIKDMGGLPDALFV	0.00138696	2.442	tk110906_GE_sample_02.mzXML	5834
2. ecS2	302	938	0.996	149-163	149	163	20	L.GGIKDMGGLPDALFV.I	GGIKDMGGLPDALFV	0.00206534	3.334	tk110906_GE_sample_02.mzXML	5669
2. ecS2	302	938	0.996	149-163	149	163	20	L.GGIKDMGGLPDALFV.I	GGIKDMGGLPDALFV	0.00206534	3.258	tk110906_GE_sample_04.mzXML	5782
2. ecS2	302	938	0.996	149-163	149	163	20	L.GGIKDMGGLPDALFV.I	GGIKDMGGLPDALFV	0.00206534	2.865	tk110906_GE_sample_06.mzXML	5765
2. ecS2	302	938	0.996	149-163	149	163	20	L.GGIKDMGGLPDALFV.I	GGIKDMGGLPDALFV	0.00246046	3.041	tk110906_GE_sample_02.mzXML	5390
2. ecS2	302	938	0.996	149-163	149	163	20	L.GGIKDMGGLPDALFV.I	GGIKDMGGLPDALFV	0.00421799	2.798	tk110906_GE_sample_02.mzXML	5393
2. ecS2	302	938	0.996	149-163	149	163	20	L.GGIKDMGGLPDALFV.I	GGIKDMGGLPDALFV	0.00776374	2.592	tk110906_GE_sample_02.mzXML	5535
2. ecS2	302	938	0.996	149-163	149	163	20	L.GGIKDMGGLPDALFV.I	GGIKDMGGLPDALFV	0.00833457	0.932	tk110906_GE_sample_02.mzXML	6494
2. ecS2	302	938	0.996	149-166	149	166	2	L.GGIKDMGGLPDALFVIDA.D	GGIKDMGGLPDALFVIDA	1e-05	3.504	tk110906_GE_sample_04.mzXML	6016
2. ecS2	302	938	0.996	149-166	149	166	2	L.GGIKDMGGLPDALFVIDA.D	GGIKDMGGLPDALFVIDA	0.00698758	3.956	tk110906_GE_sample_04.mzXML	6021
2. ecS2	302	938	0.996	150-163	150	163	2	G.GIKDM+16GGLPDALFV.I	GIKDMGGLPDALFV	0.000447828	2.559	tk110906_GE_sample_02.mzXML	5258
2. ecS2	302	938	0.996	150-163	150	163	2	G.GIKDM+16GGLPDALFV.I	GIKDMGGLPDALFV	0.00220386	3.118	tk110906_GE_sample_04.mzXML	5372
2. ecS2	302	938	0.996	150-163	150	163	3	G.GIKDMGGLPDALFV.I	GIKDMGGLPDALFV	1e-05	3.65	tk110906_GE_sample_04.mzXML	5667
2. ecS2	302	938	0.996	150-163	150	163	3	G.GIKDMGGLPDALFV.I	GIKDMGGLPDALFV	0.0010144	3.216	tk110906_GE_sample_02.mzXML	5614
2. ecS2	302	938	0.996	150-163	150	163	3	G.GIKDMGGLPDALFV.I	GIKDMGGLPDALFV	0.00698758	3.625	tk110906_GE_sample_04.mzXML	5665
2. ecS2	302	938	0.996	151-162	151	162	2	G.IKDMGGLPDALF.V	IKDMGGLPDALF	1e-05	3.854	tk110906_GE_sample_04.mzXML	5377
2. ecS2	302	938	0.996	151-162	151	162	2	G.IKDMGGLPDALF.V	IKDMGGLPDALF	0.00776374	3.229	tk110906_GE_sample_04.mzXML	5383
2. ecS2	302	938	0.996	151-163	151	163	2	G.IKDM+16GGLPDALFV.I	IKDMGGLPDALFV	1e-05	3.088	tk110906_GE_sample_02.mzXML	5121
2. ecS2	302	938	0.996	151-163	151	163	2	G.IKDM+16GGLPDALFV.I	IKDMGGLPDALFV	1e-05	2.884	tk110906_GE_sample_04.mzXML	5171
2. ecS2	302	938	0.996	151-163	151	163	4	G.IKDMGGLPDALFV.I	IKDMGGLPDALFV	1e-05	3.803	tk110906_GE_sample_04.mzXML	5491
2. ecS2	302	938	0.996	151-163	151	163	4	G.IKDMGGLPDALFV.I	IKDMGGLPDALFV	1e-05	3.751	tk110906_GE_sample_02.mzXML	5389
2. ecS2	302	938	0.996	151-163	151	163	4	G.IKDMGGLPDALFV.I	IKDMGGLPDALFV	0.0010144	3.767	tk110906_GE_sample_04.mzXML	5497
2. ecS2	302	938	0.996	151-163	151	163	4	G.IKDMGGLPDALFV.I	IKDMGGLPDALFV	0.00528227	1.712	tk110906_GE_sample_04.mzXML	5508
2. ecS2	302	938	0.996	163-172	163	172	4	F.VIDADHEHIA.I	VIDADHEHIA	1e-05	4.159	tk110906_GE_sample_02.mzXML	2072
2. ecS2	302	938	0.996	163-172	163	172	4	F.VIDADHEHIA.I	VIDADHEHIA	1e-05	4.133	tk110906_GE_sample_04.mzXML	2238
2. ecS2	302	938	0.996	163-172	163	172	4	F.VIDADHEHIA.I	VIDADHEHIA	1e-05	3.964	tk110906_GE_sample_02.mzXML	2078
2. ecS2	302	938	0.996	163-172	163	172	4	F.VIDADHEHIA.I	VIDADHEHIA	0.000473261	3.963	tk110906_GE_sample_04.mzXML	2240
2. ecS2	302	938	0.996	163-173	163	173	4	F.VIDADHEHIAI.K	VIDADHEHIAI	0.000242895	3.747	tk110906_GE_sample_04.mzXML	3530
2. ecS2	302	938	0.996	163-173	163	173	4	F.VIDADHEHIAI.K	VIDADHEHIAI	0.000459031	3.736	tk110906_GE_sample_04.mzXML	3527
2. ecS2	302	938	0.996	163-173	163	173	4	F.VIDADHEHIAI.K	VIDADHEHIAI	0.00154321	2.847	tk110906_GE_sample_02.mzXML	3520
2. ecS2	302	938	0.996	163-173	163	173	4	F.VIDADHEHIAI.K	VIDADHEHIAI	0.00649659	2.995	tk110906_GE_sample_02.mzXML	3514
2. ecS2	302	938	0.996	163-176	163	176	5	F.VIDADHEHIAIKEA.N	VIDADHEHIAIKEA	0.000258398	3.537	tk110906_GE_sample_04.mzXML	2624
2. ecS2	302	938	0.996	163-176	163	176	5	F.VIDADHEHIAIKEA.N	VIDADHEHIAIKEA	0.000258398	3.268	tk110906_GE_sample_02.mzXML	2505
2. ecS2	302	938	0.996	163-176	163	176	5	F.VIDADHEHIAIKEA.N	VIDADHEHIAIKEA	0.0010144	3.701	tk110906_GE_sample_04.mzXML	2633
2. ecS2	302	938	0.996	163-176	163	176	5	F.VIDADHEHIAIKEA.N	VIDADHEHIAIKEA	0.00261552	3.496	tk110906_GE_sample_04.mzXML	2619
2. ecS2	302	938	0.996	163-176	163	176	5	F.VIDADHEHIAIKEA.N	VIDADHEHIAIKEA	0.00759669	3.506	tk110906_GE_sample_04.mzXML	2615
2. ecS2	302	938	0.996	163-185	163	185	1	F.VIDADHEHIAIKEANNLGIPVFA.I	VIDADHEHIAIKEANNLGIPVFA	0.00311526	2.701	tk110906_GE_sample_04.mzXML	4777
2. ecS2	302	938	0.996	164-172	164	172	5	V.IDADHEHIA.I	IDADHEHIA	0.000242895	3.457	tk110906_GE_sample_02.mzXML	1883
2. ecS2	302	938	0.996	164-172	164	172	5	V.IDADHEHIA.I	IDADHEHIA	0.000622924	3.551	tk110906_GE_sample_04.mzXML	1956
2. ecS2	302	938	0.996	164-172	164	172	5	V.IDADHEHIA.I	IDADHEHIA	0.000622924	1.741	tk110906_GE_sample_04.mzXML	1966
2. ecS2	302	938	0.996	164-172	164	172	5	V.IDADHEHIA.I	IDADHEHIA	0.00776374	2.266	tk110906_GE_sample_02.mzXML	1900
2. ecS2	302	938	0.996	164-172	164	172	5	V.IDADHEHIA.I	IDADHEHIA	0.00833457	2.207	tk110906_GE_sample_02.mzXML	1894
2. ecS2	302	938	0.996	164-173	164	173	1	V.IDADHEHIAI.K	IDADHEHIAI	0.00206534	3.466	tk110906_GE_sample_04.mzXML	3316
2. ecS2	302	938	0.996	164-175	164	175	3	V.IDADHEHIAIKE.A	IDADHEHIAIKE	1e-05	4.305	tk110906_GE_sample_02.mzXML	2223
2. ecS2	302	938	0.996	164-175	164	175	3	V.IDADHEHIAIKE.A	IDADHEHIAIKE	0.000473261	4.185	tk110906_GE_sample_02.mzXML	2227
2. ecS2	302	938	0.996	164-175	164	175	3	V.IDADHEHIAIKE.A	IDADHEHIAIKE	0.00193798	3.62	tk110906_GE_sample_02.mzXML	2221
2. ecS2	302	938	0.996	164-176	164	176	15	V.IDADHEHIAIKEA.N	IDADHEHIAIKEA	1e-05	4.21	tk110906_GE_sample_04.mzXML	2431
2. ecS2	302	938	0.996	164-176	164	176	15	V.IDADHEHIAIKEA.N	IDADHEHIAIKEA	1e-05	4.032	tk110906_GE_sample_04.mzXML	2426
2. ecS2	302	938	0.996	164-176	164	176	15	V.IDADHEHIAIKEA.N	IDADHEHIAIKEA	1e-05	3.862	tk110906_GE_sample_02.mzXML	2249
2. ecS2	302	938	0.996	164-176	164	176	15	V.IDADHEHIAIKEA.N	IDADHEHIAIKEA	1e-05	3.742	tk110906_GE_sample_02.mzXML	2244
2. ecS2	302	938	0.996	164-176	164	176	15	V.IDADHEHIAIKEA.N	IDADHEHIAIKEA	1e-05	3.353	tk110906_GE_sample_02.mzXML	2243
2. ecS2	302	938	0.996	164-176	164	176	15	V.IDADHEHIAIKEA.N	IDADHEHIAIKEA	1e-05	3.32	tk110906_GE_sample_05.mzXML	2526
2. ecS2	302	938	0.996	164-176	164	176	15	V.IDADHEHIAIKEA.N	IDADHEHIAIKEA	1e-05	2.789	tk110906_GE_sample_02.mzXML	2333
2. ecS2	302	938	0.996	164-176	164	176	15	V.IDADHEHIAIKEA.N	IDADHEHIAIKEA	0.000258398	3.349	tk110906_GE_sample_04.mzXML	2497
2. ecS2	302	938	0.996	164-176	164	176	15	V.IDADHEHIAIKEA.N	IDADHEHIAIKEA	0.000281928	2.315	tk110906_GE_sample_02.mzXML	2320
2. ecS2	302	938	0.996	164-176	164	176	15	V.IDADHEHIAIKEA.N	IDADHEHIAIKEA	0.00130378	3.25	tk110906_GE_sample_04.mzXML	2423
2. ecS2	302	938	0.996	164-176	164	176	15	V.IDADHEHIAIKEA.N	IDADHEHIAIKEA	0.00147493	2.855	tk110906_GE_sample_01.mzXML	2691
2. ecS2	302	938	0.996	164-176	164	176	15	V.IDADHEHIAIKEA.N	IDADHEHIAIKEA	0.00154799	3.24	tk110906_GE_sample_04.mzXML	2425
2. ecS2	302	938	0.996	164-176	164	176	15	V.IDADHEHIAIKEA.N	IDADHEHIAIKEA	0.00180832	3.024	tk110906_GE_sample_01.mzXML	2695
2. ecS2	302	938	0.996	164-176	164	176	15	V.IDADHEHIAIKEA.N	IDADHEHIAIKEA	0.00230415	3.245	tk110906_GE_sample_02.mzXML	2248
2. ecS2	302	938	0.996	164-176	164	176	15	V.IDADHEHIAIKEA.N	IDADHEHIAIKEA	0.00341006	3.05	tk110906_GE_sample_05.mzXML	2531
2. ecS2	302	938	0.996	164-179	164	179	2	V.IDADHEHIAIKEANNL.G	IDADHEHIAIKEANNL	1e-05	4.141	tk110906_GE_sample_04.mzXML	3207
2. ecS2	302	938	0.996	164-179	164	179	2	V.IDADHEHIAIKEANNL.G	IDADHEHIAIKEANNL	0.00341006	2.771	tk110906_GE_sample_02.mzXML	2987
2. ecS2	302	938	0.996	164-184	164	184	2	V.IDADHEHIAIKEANNLGIPVF.A	IDADHEHIAIKEANNLGIPVF	1e-05	3.804	tk110906_GE_sample_04.mzXML	4778
2. ecS2	302	938	0.996	164-184	164	184	2	V.IDADHEHIAIKEANNLGIPVF.A	IDADHEHIAIKEANNLGIPVF	1e-05	3.732	tk110906_GE_sample_04.mzXML	4782
2. ecS2	302	938	0.996	164-185	164	185	7	V.IDADHEHIAIKEANNLGIPVFA.I	IDADHEHIAIKEANNLGIPVFA	1e-05	3.543	tk110906_GE_sample_02.mzXML	4636
2. ecS2	302	938	0.996	164-185	164	185	7	V.IDADHEHIAIKEANNLGIPVFA.I	IDADHEHIAIKEANNLGIPVFA	1e-05	2.775	tk110906_GE_sample_02.mzXML	6462
2. ecS2	302	938	0.996	164-185	164	185	7	V.IDADHEHIAIKEANNLGIPVFA.I	IDADHEHIAIKEANNLGIPVFA	1e-05	2.026	tk110906_GE_sample_02.mzXML	5951
2. ecS2	302	938	0.996	164-185	164	185	7	V.IDADHEHIAIKEANNLGIPVFA.I	IDADHEHIAIKEANNLGIPVFA	0.000265816	3.361	tk110906_GE_sample_02.mzXML	4641
2. ecS2	302	938	0.996	164-185	164	185	7	V.IDADHEHIAIKEANNLGIPVFA.I	IDADHEHIAIKEANNLGIPVFA	0.00154321	2.66	tk110906_GE_sample_04.mzXML	4730
2. ecS2	302	938	0.996	164-185	164	185	7	V.IDADHEHIAIKEANNLGIPVFA.I	IDADHEHIAIKEANNLGIPVFA	0.00154321	2.164	tk110906_GE_sample_02.mzXML	6278
2. ecS2	302	938	0.996	164-185	164	185	7	V.IDADHEHIAIKEANNLGIPVFA.I	IDADHEHIAIKEANNLGIPVFA	0.00220386	1.903	tk110906_GE_sample_02.mzXML	6418
2. ecS2	302	938	0.996	165-172	165	172	1	I.DADHEHIA.I	DADHEHIA	0.00649659	2.26	tk110906_GE_sample_04.mzXML	2055
2. ecS2	302	938	0.996	165-176	165	176	6	I.DADHEHIAIKEA.N	DADHEHIAIKEA	1e-05	4.193	tk110906_GE_sample_04.mzXML	2450
2. ecS2	302	938	0.996	165-176	165	176	6	I.DADHEHIAIKEA.N	DADHEHIAIKEA	1e-05	4.021	tk110906_GE_sample_02.mzXML	2263
2. ecS2	302	938	0.996	165-176	165	176	6	I.DADHEHIAIKEA.N	DADHEHIAIKEA	1e-05	4.01	tk110906_GE_sample_02.mzXML	2267
2. ecS2	302	938	0.996	165-176	165	176	6	I.DADHEHIAIKEA.N	DADHEHIAIKEA	1e-05	3.7	tk110906_GE_sample_04.mzXML	2445
2. ecS2	302	938	0.996	165-176	165	176	6	I.DADHEHIAIKEA.N	DADHEHIAIKEA	0.00211416	2.999	tk110906_GE_sample_04.mzXML	2439
2. ecS2	302	938	0.996	165-176	165	176	6	I.DADHEHIAIKEA.N	DADHEHIAIKEA	0.00249688	2.912	tk110906_GE_sample_04.mzXML	2443
2. ecS2	302	938	0.996	166-176	166	176	3	D.ADHEHIAIKEA.N	ADHEHIAIKEA	0.00025025	3.447	tk110906_GE_sample_04.mzXML	2481
2. ecS2	302	938	0.996	166-176	166	176	3	D.ADHEHIAIKEA.N	ADHEHIAIKEA	0.00206534	3.18	tk110906_GE_sample_02.mzXML	2306
2. ecS2	302	938	0.996	166-176	166	176	3	D.ADHEHIAIKEA.N	ADHEHIAIKEA	0.00833457	2.53	tk110906_GE_sample_04.mzXML	2474
2. ecS2	302	938	0.996	167-176	167	176	2	A.DHEHIAIKEA.N	DHEHIAIKEA	1e-05	3.56	tk110906_GE_sample_04.mzXML	1906
2. ecS2	302	938	0.996	167-176	167	176	2	A.DHEHIAIKEA.N	DHEHIAIKEA	0.000459031	2.846	tk110906_GE_sample_04.mzXML	1912
2. ecS2	302	938	0.996	167-185	167	185	2	A.DHEHIAIKEANNLGIPVFA.I	DHEHIAIKEANNLGIPVFA	1e-05	4.008	tk110906_GE_sample_04.mzXML	4664
2. ecS2	302	938	0.996	167-185	167	185	2	A.DHEHIAIKEANNLGIPVFA.I	DHEHIAIKEANNLGIPVFA	1e-05	3.755	tk110906_GE_sample_04.mzXML	4658
2. ecS2	302	938	0.996	168-176	168	176	1	D.HEHIAIKEA.N	HEHIAIKEA	0.00344293	2.492	tk110906_GE_sample_02.mzXML	2311
2. ecS2	302	938	0.996	173-184	173	184	2	A.IKEANNLGIPVF.A	IKEANNLGIPVF	0.00138696	2.782	tk110906_GE_sample_04.mzXML	5109
2. ecS2	302	938	0.996	173-184	173	184	2	A.IKEANNLGIPVF.A	IKEANNLGIPVF	0.00344293	3.743	tk110906_GE_sample_04.mzXML	5107
2. ecS2	302	938	0.996	173-185	173	185	5	A.IKEANNLGIPVFA.I	IKEANNLGIPVFA	1e-05	3.765	tk110906_GE_sample_02.mzXML	4938
2. ecS2	302	938	0.996	173-185	173	185	5	A.IKEANNLGIPVFA.I	IKEANNLGIPVFA	1e-05	3.541	tk110906_GE_sample_02.mzXML	4934
2. ecS2	302	938	0.996	173-185	173	185	5	A.IKEANNLGIPVFA.I	IKEANNLGIPVFA	0.00154321	3.151	tk110906_GE_sample_04.mzXML	5126
2. ecS2	302	938	0.996	173-185	173	185	5	A.IKEANNLGIPVFA.I	IKEANNLGIPVFA	0.00698758	2.973	tk110906_GE_sample_02.mzXML	5040
2. ecS2	302	938	0.996	173-185	173	185	5	A.IKEANNLGIPVFA.I	IKEANNLGIPVFA	0.00776374	2.606	tk110906_GE_sample_02.mzXML	5035
2. ecS2	302	938	0.996	173-192	173	192	2	A.IKEANNLGIPVFAIVDTNSD.P	IKEANNLGIPVFAIVDTNSD	1e-05	2.258	tk110906_GE_sample_04.mzXML	5617
2. ecS2	302	938	0.996	173-192	173	192	2	A.IKEANNLGIPVFAIVDTNSD.P	IKEANNLGIPVFAIVDTNSD	0.0010144	1.716	tk110906_GE_sample_04.mzXML	5622
2. ecS2	302	938	0.996	173-198	173	198	2	A.IKEANNLGIPVFAIVDTNSDPDGVDF.V	IKEANNLGIPVFAIVDTNSDPDGVDF	1e-05	3.698	tk110906_GE_sample_04.mzXML	6085
2. ecS2	302	938	0.996	173-198	173	198	2	A.IKEANNLGIPVFAIVDTNSDPDGVDF.V	IKEANNLGIPVFAIVDTNSDPDGVDF	1e-05	3.591	tk110906_GE_sample_04.mzXML	6089
2. ecS2	302	938	0.996	174-185	174	185	7	I.KEANNLGIPVFA.I	KEANNLGIPVFA	0.000273673	2.898	tk110906_GE_sample_02.mzXML	4683
2. ecS2	302	938	0.996	174-185	174	185	7	I.KEANNLGIPVFA.I	KEANNLGIPVFA	0.000447828	3.225	tk110906_GE_sample_02.mzXML	4689
2. ecS2	302	938	0.996	174-185	174	185	7	I.KEANNLGIPVFA.I	KEANNLGIPVFA	0.0010144	2.946	tk110906_GE_sample_04.mzXML	5034
2. ecS2	302	938	0.996	174-185	174	185	7	I.KEANNLGIPVFA.I	KEANNLGIPVFA	0.00154321	3.138	tk110906_GE_sample_04.mzXML	4794
2. ecS2	302	938	0.996	174-185	174	185	7	I.KEANNLGIPVFA.I	KEANNLGIPVFA	0.00154321	2.827	tk110906_GE_sample_02.mzXML	4946
2. ecS2	302	938	0.996	174-185	174	185	7	I.KEANNLGIPVFA.I	KEANNLGIPVFA	0.00154321	2.733	tk110906_GE_sample_04.mzXML	4789
2. ecS2	302	938	0.996	174-185	174	185	7	I.KEANNLGIPVFA.I	KEANNLGIPVFA	0.00220386	3.094	tk110906_GE_sample_02.mzXML	4941
2. ecS2	302	938	0.996	174-187	174	187	1	I.KEANNLGIPVFAIV.D	KEANNLGIPVFAIV	0.00421799	2.821	tk110906_GE_sample_04.mzXML	5852
2. ecS2	302	938	0.996	174-198	174	198	4	I.KEANNLGIPVFAIVDTNSDPDGVDF.V	KEANNLGIPVFAIVDTNSDPDGVDF	1e-05	3.975	tk110906_GE_sample_04.mzXML	6023
2. ecS2	302	938	0.996	174-198	174	198	4	I.KEANNLGIPVFAIVDTNSDPDGVDF.V	KEANNLGIPVFAIVDTNSDPDGVDF	1e-05	3.919	tk110906_GE_sample_04.mzXML	6027
2. ecS2	302	938	0.996	174-198	174	198	4	I.KEANNLGIPVFAIVDTNSDPDGVDF.V	KEANNLGIPVFAIVDTNSDPDGVDF	1e-05	3.835	tk110906_GE_sample_04.mzXML	6120
2. ecS2	302	938	0.996	174-198	174	198	4	I.KEANNLGIPVFAIVDTNSDPDGVDF.V	KEANNLGIPVFAIVDTNSDPDGVDF	0.000281928	3.034	tk110906_GE_sample_04.mzXML	6117
2. ecS2	302	938	0.996	177-185	177	185	10	A.NNLGIPVFA.I	NNLGIPVFA	0.000473261	2.347	tk110906_GE_sample_02.mzXML	5596
2. ecS2	302	938	0.996	177-185	177	185	10	A.NNLGIPVFA.I	NNLGIPVFA	0.00138696	1.91	tk110906_GE_sample_14.mzXML	5579
2. ecS2	302	938	0.996	177-185	177	185	10	A.NNLGIPVFA.I	NNLGIPVFA	0.00206534	2.513	tk110906_GE_sample_02.mzXML	5427
2. ecS2	302	938	0.996	177-185	177	185	10	A.NNLGIPVFA.I	NNLGIPVFA	0.00220386	1.868	tk110906_GE_sample_04.mzXML	5684
2. ecS2	302	938	0.996	177-185	177	185	10	A.NNLGIPVFA.I	NNLGIPVFA	0.00251572	2.399	tk110906_GE_sample_04.mzXML	5690
2. ecS2	302	938	0.996	177-185	177	185	10	A.NNLGIPVFA.I	NNLGIPVFA	0.00421799	1.954	tk110906_GE_sample_09.mzXML	5467
2. ecS2	302	938	0.996	177-185	177	185	10	A.NNLGIPVFA.I	NNLGIPVFA	0.00776374	1.932	tk110906_GE_sample_15.mzXML	5506
2. ecS2	302	938	0.996	177-185	177	185	10	A.NNLGIPVFA.I	NNLGIPVFA	0.00833457	2.116	tk110906_GE_sample_04.mzXML	5550
2. ecS2	302	938	0.996	177-185	177	185	10	A.NNLGIPVFA.I	NNLGIPVFA	0.00833457	2.062	tk110906_GE_sample_02.mzXML	5590
2. ecS2	302	938	0.996	177-185	177	185	10	A.NNLGIPVFA.I	NNLGIPVFA	0.00978531	2.149	tk110906_GE_sample_10.mzXML	5303
2. ecS2	302	938	0.996	177-187	177	187	1	A.NNLGIPVFAIV.D	NNLGIPVFAIV	0.00220386	1.824	tk110906_GE_sample_02.mzXML	6568
2. ecS2	302	938	0.996	177-198	177	198	1	A.NNLGIPVFAIVDTNSDPDGVDF.V	NNLGIPVFAIVDTNSDPDGVDF	0.00776374	0.622	tk110906_GE_sample_04.mzXML	6592
2. ecS2	302	938	0.996	178-185	178	185	2	N.NLGIPVFA.I	NLGIPVFA	0.00698758	2.708	tk110906_GE_sample_02.mzXML	5780
2. ecS2	302	938	0.996	178-185	178	185	2	N.NLGIPVFA.I	NLGIPVFA	0.00833457	2.881	tk110906_GE_sample_04.mzXML	5839
2. ecS2	302	938	0.996	180-198	180	198	1	L.GIPVFAIVDTNSDPDGVDF.V	GIPVFAIVDTNSDPDGVDF	0.000622924	1.629	tk110906_GE_sample_04.mzXML	6378
2. ecS2	302	938	0.996	185-198	185	198	1	F.AIVDTNSDPDGVDF.V	AIVDTNSDPDGVDF	0.00138696	2.669	tk110906_GE_sample_04.mzXML	4671
2. ecS2	302	938	0.996	185-209	185	209	2	F.AIVDTNSDPDGVDFVIPGNDDAIRA.V	AIVDTNSDPDGVDFVIPGNDDAIRA	1e-05	4.22	tk110906_GE_sample_04.mzXML	5045
2. ecS2	302	938	0.996	185-209	185	209	2	F.AIVDTNSDPDGVDFVIPGNDDAIRA.V	AIVDTNSDPDGVDFVIPGNDDAIRA	1e-05	3.672	tk110906_GE_sample_04.mzXML	5041
2. ecS2	302	938	0.996	185-210	185	210	3	F.AIVDTNSDPDGVDFVIPGNDDAIRAV.T	AIVDTNSDPDGVDFVIPGNDDAIRAV	1e-05	4.289	tk110906_GE_sample_04.mzXML	5255
2. ecS2	302	938	0.996	185-210	185	210	3	F.AIVDTNSDPDGVDFVIPGNDDAIRAV.T	AIVDTNSDPDGVDFVIPGNDDAIRAV	1e-05	3.997	tk110906_GE_sample_04.mzXML	5243
2. ecS2	302	938	0.996	185-210	185	210	3	F.AIVDTNSDPDGVDFVIPGNDDAIRAV.T	AIVDTNSDPDGVDFVIPGNDDAIRAV	0.000292654	3.376	tk110906_GE_sample_04.mzXML	5281
2. ecS2	302	938	0.996	185-213	185	213	2	F.AIVDTNSDPDGVDFVIPGNDDAIRAVTLY.L	AIVDTNSDPDGVDFVIPGNDDAIRAVTLY	1e-05	2.794	tk110906_GE_sample_04.mzXML	5798
2. ecS2	302	938	0.996	185-213	185	213	2	F.AIVDTNSDPDGVDFVIPGNDDAIRAVTLY.L	AIVDTNSDPDGVDFVIPGNDDAIRAVTLY	0.00246046	1.99	tk110906_GE_sample_04.mzXML	5810
2. ecS2	302	938	0.996	186-198	186	198	6	A.IVDTNSDPDGVDF.V	IVDTNSDPDGVDF	1e-05	3.706	tk110906_GE_sample_04.mzXML	4579
2. ecS2	302	938	0.996	186-198	186	198	6	A.IVDTNSDPDGVDF.V	IVDTNSDPDGVDF	1e-05	3.105	tk110906_GE_sample_02.mzXML	4320
2. ecS2	302	938	0.996	186-198	186	198	6	A.IVDTNSDPDGVDF.V	IVDTNSDPDGVDF	1e-05	3.058	tk110906_GE_sample_02.mzXML	4316
2. ecS2	302	938	0.996	186-198	186	198	6	A.IVDTNSDPDGVDF.V	IVDTNSDPDGVDF	1e-05	2.88	tk110906_GE_sample_04.mzXML	4443
2. ecS2	302	938	0.996	186-198	186	198	6	A.IVDTNSDPDGVDF.V	IVDTNSDPDGVDF	1e-05	2.878	tk110906_GE_sample_04.mzXML	3971
2. ecS2	302	938	0.996	186-198	186	198	6	A.IVDTNSDPDGVDF.V	IVDTNSDPDGVDF	0.000265816	2.392	tk110906_GE_sample_04.mzXML	4588
2. ecS2	302	938	0.996	186-199	186	199	1	A.IVDTNSDPDGVDFV.I	IVDTNSDPDGVDFV	0.000459031	2.541	tk110906_GE_sample_02.mzXML	4727
2. ecS2	302	938	0.996	186-209	186	209	7	A.IVDTNSDPDGVDFVIPGNDDAIRA.V	IVDTNSDPDGVDFVIPGNDDAIRA	1e-05	4.442	tk110906_GE_sample_04.mzXML	4918
2. ecS2	302	938	0.996	186-209	186	209	7	A.IVDTNSDPDGVDFVIPGNDDAIRA.V	IVDTNSDPDGVDFVIPGNDDAIRA	1e-05	4.399	tk110906_GE_sample_02.mzXML	4944
2. ecS2	302	938	0.996	186-209	186	209	7	A.IVDTNSDPDGVDFVIPGNDDAIRA.V	IVDTNSDPDGVDFVIPGNDDAIRA	1e-05	4.301	tk110906_GE_sample_04.mzXML	5038
2. ecS2	302	938	0.996	186-209	186	209	7	A.IVDTNSDPDGVDFVIPGNDDAIRA.V	IVDTNSDPDGVDFVIPGNDDAIRA	1e-05	4.282	tk110906_GE_sample_02.mzXML	4844
2. ecS2	302	938	0.996	186-209	186	209	7	A.IVDTNSDPDGVDFVIPGNDDAIRA.V	IVDTNSDPDGVDFVIPGNDDAIRA	1e-05	4.234	tk110906_GE_sample_04.mzXML	4924
2. ecS2	302	938	0.996	186-209	186	209	7	A.IVDTNSDPDGVDFVIPGNDDAIRA.V	IVDTNSDPDGVDFVIPGNDDAIRA	1e-05	4.17	tk110906_GE_sample_02.mzXML	4838
2. ecS2	302	938	0.996	186-209	186	209	7	A.IVDTNSDPDGVDFVIPGNDDAIRA.V	IVDTNSDPDGVDFVIPGNDDAIRA	1e-05	4.029	tk110906_GE_sample_04.mzXML	5044
2. ecS2	302	938	0.996	186-210	186	210	2	A.IVDTNSDPDGVDFVIPGNDDAIRAV.T	IVDTNSDPDGVDFVIPGNDDAIRAV	1e-05	4.284	tk110906_GE_sample_04.mzXML	5142
2. ecS2	302	938	0.996	186-210	186	210	2	A.IVDTNSDPDGVDFVIPGNDDAIRAV.T	IVDTNSDPDGVDFVIPGNDDAIRAV	1e-05	4.241	tk110906_GE_sample_04.mzXML	5139
2. ecS2	302	938	0.996	186-211	186	211	2	A.IVDTNSDPDGVDFVIPGNDDAIRAVT.L	IVDTNSDPDGVDFVIPGNDDAIRAVT	1e-05	3.74	tk110906_GE_sample_02.mzXML	5014
2. ecS2	302	938	0.996	186-211	186	211	2	A.IVDTNSDPDGVDFVIPGNDDAIRAVT.L	IVDTNSDPDGVDFVIPGNDDAIRAVT	1e-05	3.441	tk110906_GE_sample_02.mzXML	5020
2. ecS2	302	938	0.996	186-213	186	213	5	A.IVDTNSDPDGVDFVIPGNDDAIRAVTLY.L	IVDTNSDPDGVDFVIPGNDDAIRAVTLY	1e-05	3.459	tk110906_GE_sample_02.mzXML	5683
2. ecS2	302	938	0.996	186-213	186	213	5	A.IVDTNSDPDGVDFVIPGNDDAIRAVTLY.L	IVDTNSDPDGVDFVIPGNDDAIRAVTLY	1e-05	3.305	tk110906_GE_sample_04.mzXML	5738
2. ecS2	302	938	0.996	186-213	186	213	5	A.IVDTNSDPDGVDFVIPGNDDAIRAVTLY.L	IVDTNSDPDGVDFVIPGNDDAIRAVTLY	1e-05	3.138	tk110906_GE_sample_04.mzXML	5731
2. ecS2	302	938	0.996	186-213	186	213	5	A.IVDTNSDPDGVDFVIPGNDDAIRAVTLY.L	IVDTNSDPDGVDFVIPGNDDAIRAVTLY	1e-05	3.104	tk110906_GE_sample_02.mzXML	5673
2. ecS2	302	938	0.996	186-213	186	213	5	A.IVDTNSDPDGVDFVIPGNDDAIRAVTLY.L	IVDTNSDPDGVDFVIPGNDDAIRAVTLY	1e-05	2.517	tk110906_GE_sample_04.mzXML	5743
2. ecS2	302	938	0.996	186-214	186	214	8	A.IVDTNSDPDGVDFVIPGNDDAIRAVTLYL.G	IVDTNSDPDGVDFVIPGNDDAIRAVTLYL	1e-05	3.093	tk110906_GE_sample_02.mzXML	6311
2. ecS2	302	938	0.996	186-214	186	214	8	A.IVDTNSDPDGVDFVIPGNDDAIRAVTLYL.G	IVDTNSDPDGVDFVIPGNDDAIRAVTLYL	1e-05	2.955	tk110906_GE_sample_04.mzXML	6387
2. ecS2	302	938	0.996	186-214	186	214	8	A.IVDTNSDPDGVDFVIPGNDDAIRAVTLYL.G	IVDTNSDPDGVDFVIPGNDDAIRAVTLYL	1e-05	2.903	tk110906_GE_sample_04.mzXML	6391
2. ecS2	302	938	0.996	186-214	186	214	8	A.IVDTNSDPDGVDFVIPGNDDAIRAVTLYL.G	IVDTNSDPDGVDFVIPGNDDAIRAVTLYL	0.00025025	2.209	tk110906_GE_sample_03.mzXML	6430
2. ecS2	302	938	0.996	186-214	186	214	8	A.IVDTNSDPDGVDFVIPGNDDAIRAVTLYL.G	IVDTNSDPDGVDFVIPGNDDAIRAVTLYL	0.000273673	2.526	tk110906_GE_sample_02.mzXML	6317
2. ecS2	302	938	0.996	186-214	186	214	8	A.IVDTNSDPDGVDFVIPGNDDAIRAVTLYL.G	IVDTNSDPDGVDFVIPGNDDAIRAVTLYL	0.00246046	1.391	tk110906_GE_sample_05.mzXML	6149
2. ecS2	302	938	0.996	186-214	186	214	8	A.IVDTNSDPDGVDFVIPGNDDAIRAVTLYL.G	IVDTNSDPDGVDFVIPGNDDAIRAVTLYL	0.00251572	1.838	tk110906_GE_sample_05.mzXML	6143
2. ecS2	302	938	0.996	186-214	186	214	8	A.IVDTNSDPDGVDFVIPGNDDAIRAVTLYL.G	IVDTNSDPDGVDFVIPGNDDAIRAVTLYL	0.00649659	1.257	tk110906_GE_sample_03.mzXML	6438
2. ecS2	302	938	0.996	186-215	186	215	3	A.IVDTNSDPDGVDFVIPGNDDAIRAVTLYLG.A	IVDTNSDPDGVDFVIPGNDDAIRAVTLYLG	1e-05	2.697	tk110906_GE_sample_04.mzXML	6321
2. ecS2	302	938	0.996	186-215	186	215	3	A.IVDTNSDPDGVDFVIPGNDDAIRAVTLYLG.A	IVDTNSDPDGVDFVIPGNDDAIRAVTLYLG	1e-05	2.093	tk110906_GE_sample_04.mzXML	6327
2. ecS2	302	938	0.996	186-215	186	215	3	A.IVDTNSDPDGVDFVIPGNDDAIRAVTLYLG.A	IVDTNSDPDGVDFVIPGNDDAIRAVTLYLG	1e-05	1.681	tk110906_GE_sample_02.mzXML	6266
2. ecS2	302	938	0.996	186-216	186	216	4	A.IVDTNSDPDGVDFVIPGNDDAIRAVTLYLGA.V	IVDTNSDPDGVDFVIPGNDDAIRAVTLYLGA	1e-05	2.838	tk110906_GE_sample_04.mzXML	6440
2. ecS2	302	938	0.996	186-216	186	216	4	A.IVDTNSDPDGVDFVIPGNDDAIRAVTLYLGA.V	IVDTNSDPDGVDFVIPGNDDAIRAVTLYLGA	0.000425894	1.807	tk110906_GE_sample_02.mzXML	6367
2. ecS2	302	938	0.996	186-216	186	216	4	A.IVDTNSDPDGVDFVIPGNDDAIRAVTLYLGA.V	IVDTNSDPDGVDFVIPGNDDAIRAVTLYLGA	0.00206534	1.861	tk110906_GE_sample_04.mzXML	6435
2. ecS2	302	938	0.996	186-216	186	216	4	A.IVDTNSDPDGVDFVIPGNDDAIRAVTLYLGA.V	IVDTNSDPDGVDFVIPGNDDAIRAVTLYLGA	0.00220386	1.618	tk110906_GE_sample_02.mzXML	6361
2. ecS2	302	938	0.996	188-209	188	209	2	V.DTNSDPDGVDFVIPGNDDAIRA.V	DTNSDPDGVDFVIPGNDDAIRA	1e-05	4.349	tk110906_GE_sample_04.mzXML	4991
2. ecS2	302	938	0.996	188-209	188	209	2	V.DTNSDPDGVDFVIPGNDDAIRA.V	DTNSDPDGVDFVIPGNDDAIRA	1e-05	4.258	tk110906_GE_sample_04.mzXML	4983
2. ecS2	302	938	0.996	190-209	190	209	1	T.NSDPDGVDFVIPGNDDAIRA.V	NSDPDGVDFVIPGNDDAIRA	1e-05	4.332	tk110906_GE_sample_04.mzXML	4773
2. ecS2	302	938	0.996	190-214	190	214	2	T.NSDPDGVDFVIPGNDDAIRAVTLYL.G	NSDPDGVDFVIPGNDDAIRAVTLYL	1e-05	3.345	tk110906_GE_sample_04.mzXML	6338
2. ecS2	302	938	0.996	190-214	190	214	2	T.NSDPDGVDFVIPGNDDAIRAVTLYL.G	NSDPDGVDFVIPGNDDAIRAVTLYL	1e-05	3.29	tk110906_GE_sample_04.mzXML	6342
2. ecS2	302	938	0.996	193-209	193	209	4	D.PDGVDFVIPGNDDAIRA.V	PDGVDFVIPGNDDAIRA	1e-05	4.454	tk110906_GE_sample_04.mzXML	4900
2. ecS2	302	938	0.996	193-209	193	209	4	D.PDGVDFVIPGNDDAIRA.V	PDGVDFVIPGNDDAIRA	1e-05	4.366	tk110906_GE_sample_04.mzXML	4895
2. ecS2	302	938	0.996	193-209	193	209	4	D.PDGVDFVIPGNDDAIRA.V	PDGVDFVIPGNDDAIRA	1e-05	4.271	tk110906_GE_sample_02.mzXML	4814
2. ecS2	302	938	0.996	193-209	193	209	4	D.PDGVDFVIPGNDDAIRA.V	PDGVDFVIPGNDDAIRA	0.00025025	4.387	tk110906_GE_sample_02.mzXML	4823
2. ecS2	302	938	0.996	193-211	193	211	1	D.PDGVDFVIPGNDDAIRAVT.L	PDGVDFVIPGNDDAIRAVT	1e-05	4.228	tk110906_GE_sample_02.mzXML	5030
2. ecS2	302	938	0.996	199-209	199	209	5	F.VIPGNDDAIRA.V	VIPGNDDAIRA	0.000258398	2.367	tk110906_GE_sample_04.mzXML	3050
2. ecS2	302	938	0.996	199-209	199	209	5	F.VIPGNDDAIRA.V	VIPGNDDAIRA	0.000473261	2.726	tk110906_GE_sample_04.mzXML	3185
2. ecS2	302	938	0.996	199-209	199	209	5	F.VIPGNDDAIRA.V	VIPGNDDAIRA	0.00614887	2.2	tk110906_GE_sample_04.mzXML	3046
2. ecS2	302	938	0.996	199-209	199	209	5	F.VIPGNDDAIRA.V	VIPGNDDAIRA	0.00776374	2.416	tk110906_GE_sample_02.mzXML	2889
2. ecS2	302	938	0.996	199-209	199	209	5	F.VIPGNDDAIRA.V	VIPGNDDAIRA	0.00978531	2.331	tk110906_GE_sample_02.mzXML	2894
2. ecS2	302	938	0.996	199-211	199	211	2	F.VIPGNDDAIRAVT.L	VIPGNDDAIRAVT	0.00138696	2.587	tk110906_GE_sample_04.mzXML	3748
2. ecS2	302	938	0.996	199-211	199	211	2	F.VIPGNDDAIRAVT.L	VIPGNDDAIRAVT	0.00698758	1.836	tk110906_GE_sample_02.mzXML	3618
2. ecS2	302	938	0.996	199-212	199	212	2	F.VIPGNDDAIRAVTL.Y	VIPGNDDAIRAVTL	1e-05	4.091	tk110906_GE_sample_04.mzXML	4577
2. ecS2	302	938	0.996	199-212	199	212	2	F.VIPGNDDAIRAVTL.Y	VIPGNDDAIRAVTL	1e-05	3.871	tk110906_GE_sample_04.mzXML	4581
2. ecS2	302	938	0.996	199-214	199	214	13	F.VIPGNDDAIRAVTLYL.G	VIPGNDDAIRAVTLYL	1e-05	4.103	tk110906_GE_sample_02.mzXML	5676
2. ecS2	302	938	0.996	199-214	199	214	13	F.VIPGNDDAIRAVTLYL.G	VIPGNDDAIRAVTLYL	1e-05	3.923	tk110906_GE_sample_05.mzXML	5562
2. ecS2	302	938	0.996	199-214	199	214	13	F.VIPGNDDAIRAVTLYL.G	VIPGNDDAIRAVTLYL	1e-05	3.726	tk110906_GE_sample_04.mzXML	5809
2. ecS2	302	938	0.996	199-214	199	214	13	F.VIPGNDDAIRAVTLYL.G	VIPGNDDAIRAVTLYL	1e-05	3.378	tk110906_GE_sample_05.mzXML	5556
2. ecS2	302	938	0.996	199-214	199	214	13	F.VIPGNDDAIRAVTLYL.G	VIPGNDDAIRAVTLYL	1e-05	3.092	tk110906_GE_sample_04.mzXML	5676
2. ecS2	302	938	0.996	199-214	199	214	13	F.VIPGNDDAIRAVTLYL.G	VIPGNDDAIRAVTLYL	1e-05	2.632	tk110906_GE_sample_04.mzXML	5891
2. ecS2	302	938	0.996	199-214	199	214	13	F.VIPGNDDAIRAVTLYL.G	VIPGNDDAIRAVTLYL	0.000242895	2.795	tk110906_GE_sample_04.mzXML	5815
2. ecS2	302	938	0.996	199-214	199	214	13	F.VIPGNDDAIRAVTLYL.G	VIPGNDDAIRAVTLYL	0.000265816	2.536	tk110906_GE_sample_04.mzXML	5700
2. ecS2	302	938	0.996	199-214	199	214	13	F.VIPGNDDAIRAVTLYL.G	VIPGNDDAIRAVTLYL	0.000292654	2.42	tk110906_GE_sample_04.mzXML	5725
2. ecS2	302	938	0.996	199-214	199	214	13	F.VIPGNDDAIRAVTLYL.G	VIPGNDDAIRAVTLYL	0.000447828	3.203	tk110906_GE_sample_02.mzXML	5672
2. ecS2	302	938	0.996	199-214	199	214	13	F.VIPGNDDAIRAVTLYL.G	VIPGNDDAIRAVTLYL	0.00138696	1.356	tk110906_GE_sample_16.mzXML	5757
2. ecS2	302	938	0.996	199-214	199	214	13	F.VIPGNDDAIRAVTLYL.G	VIPGNDDAIRAVTLYL	0.00421799	1.443	tk110906_GE_sample_03.mzXML	5762
2. ecS2	302	938	0.996	199-214	199	214	13	F.VIPGNDDAIRAVTLYL.G	VIPGNDDAIRAVTLYL	0.00424328	2.494	tk110906_GE_sample_04.mzXML	5680
2. ecS2	302	938	0.996	199-215	199	215	1	F.VIPGNDDAIRAVTLYLG.A	VIPGNDDAIRAVTLYLG	0.000242895	2.36	tk110906_GE_sample_04.mzXML	5573
2. ecS2	302	938	0.996	199-216	199	216	2	F.VIPGNDDAIRAVTLYLGA.V	VIPGNDDAIRAVTLYLGA	1e-05	2.68	tk110906_GE_sample_04.mzXML	5785
2. ecS2	302	938	0.996	199-216	199	216	2	F.VIPGNDDAIRAVTLYLGA.V	VIPGNDDAIRAVTLYLGA	0.00043573	3.178	tk110906_GE_sample_02.mzXML	5740
2. ecS2	302	938	0.996	200-214	200	214	3	V.IPGNDDAIRAVTLYL.G	IPGNDDAIRAVTLYL	1e-05	3.872	tk110906_GE_sample_02.mzXML	5597
2. ecS2	302	938	0.996	200-214	200	214	3	V.IPGNDDAIRAVTLYL.G	IPGNDDAIRAVTLYL	1e-05	3.512	tk110906_GE_sample_02.mzXML	5592
2. ecS2	302	938	0.996	200-214	200	214	3	V.IPGNDDAIRAVTLYL.G	IPGNDDAIRAVTLYL	1e-05	3.347	tk110906_GE_sample_04.mzXML	5648
2. ecS2	302	938	0.996	201-209	201	209	5	I.PGNDDAIRA.V	PGNDDAIRA	0.00246046	3.447	tk110906_GE_sample_02.mzXML	4884
2. ecS2	302	938	0.996	201-209	201	209	5	I.PGNDDAIRA.V	PGNDDAIRA	0.00344293	3.648	tk110906_GE_sample_04.mzXML	3055
2. ecS2	302	938	0.996	201-209	201	209	5	I.PGNDDAIRA.V	PGNDDAIRA	0.00698758	3.192	tk110906_GE_sample_02.mzXML	4913
2. ecS2	302	938	0.996	201-209	201	209	5	I.PGNDDAIRA.V	PGNDDAIRA	0.00833457	2.754	tk110906_GE_sample_04.mzXML	3074
2. ecS2	302	938	0.996	201-209	201	209	5	I.PGNDDAIRA.V	PGNDDAIRA	0.00978531	2.619	tk110906_GE_sample_04.mzXML	3059
2. ecS2	302	938	0.996	201-214	201	214	5	I.PGNDDAIRAVTLYL.G	PGNDDAIRAVTLYL	1e-05	4.03	tk110906_GE_sample_04.mzXML	5686
2. ecS2	302	938	0.996	201-214	201	214	5	I.PGNDDAIRAVTLYL.G	PGNDDAIRAVTLYL	1e-05	3.368	tk110906_GE_sample_02.mzXML	5687
2. ecS2	302	938	0.996	201-214	201	214	5	I.PGNDDAIRAVTLYL.G	PGNDDAIRAVTLYL	1e-05	3.285	tk110906_GE_sample_04.mzXML	5733
2. ecS2	302	938	0.996	201-214	201	214	5	I.PGNDDAIRAVTLYL.G	PGNDDAIRAVTLYL	0.000273673	3.843	tk110906_GE_sample_04.mzXML	5692
2. ecS2	302	938	0.996	201-214	201	214	5	I.PGNDDAIRAVTLYL.G	PGNDDAIRAVTLYL	0.000447828	3.477	tk110906_GE_sample_02.mzXML	5685
2. ecS2	302	938	0.996	202-214	202	214	1	P.GNDDAIRAVTLYL.G	GNDDAIRAVTLYL	0.00251572	3.156	tk110906_GE_sample_02.mzXML	5378
2. ecS2	302	938	0.996	214-224	214	224	2	Y.LGAVAATVREG.R	LGAVAATVREG	1e-05	4.008	tk110906_GE_sample_04.mzXML	2690
2. ecS2	302	938	0.996	214-224	214	224	2	Y.LGAVAATVREG.R	LGAVAATVREG	0.00614887	3.483	tk110906_GE_sample_04.mzXML	2678
2. ecS2	302	938	0.996	215-224	215	224	4	L.GAVAATVREG.R	GAVAATVREG	0.000242895	3.406	tk110906_GE_sample_04.mzXML	1904
2. ecS2	302	938	0.996	215-224	215	224	4	L.GAVAATVREG.R	GAVAATVREG	0.00025025	3.509	tk110906_GE_sample_02.mzXML	1801
2. ecS2	302	938	0.996	215-224	215	224	4	L.GAVAATVREG.R	GAVAATVREG	0.000473261	3.583	tk110906_GE_sample_02.mzXML	1796
2. ecS2	302	938	0.996	215-224	215	224	4	L.GAVAATVREG.R	GAVAATVREG	0.00698758	1.5	tk110906_GE_sample_02.mzXML	1798
2. ecS2	302	938	0.996	215-229	215	229	1	L.GAVAATVREGRSQDL.A	GAVAATVREGRSQDL	0.00302343	3.191	tk110906_GE_sample_02.mzXML	2231
2. ecS2	302	938	0.996	215-231	215	231	2	L.GAVAATVREGRSQDLAS.Q	GAVAATVREGRSQDLAS	1e-05	2.453	tk110906_GE_sample_04.mzXML	2277
2. ecS2	302	938	0.996	215-231	215	231	2	L.GAVAATVREGRSQDLAS.Q	GAVAATVREGRSQDLAS	0.00230415	2.003	tk110906_GE_sample_04.mzXML	2274
2. ecS2	302	938	0.996	215-233	215	233	1	L.GAVAATVREGRSQDLASQA.E	GAVAATVREGRSQDLASQA	0.00311526	1.983	tk110906_GE_sample_02.mzXML	2370
2. ecS2	302	938	0.996	215-236	215	236	2	L.GAVAATVREGRSQDLASQAEES.F	GAVAATVREGRSQDLASQAEES	1e-05	3.647	tk110906_GE_sample_04.mzXML	2669
2. ecS2	302	938	0.996	215-236	215	236	2	L.GAVAATVREGRSQDLASQAEES.F	GAVAATVREGRSQDLASQAEES	1e-05	3.249	tk110906_GE_sample_02.mzXML	2565
2. ecS2	302	938	0.996	215-237	215	237	2	L.GAVAATVREGRSQDLASQAEESF.V	GAVAATVREGRSQDLASQAEESF	1e-05	3.617	tk110906_GE_sample_04.mzXML	3919
2. ecS2	302	938	0.996	215-237	215	237	2	L.GAVAATVREGRSQDLASQAEESF.V	GAVAATVREGRSQDLASQAEESF	1e-05	3.445	tk110906_GE_sample_04.mzXML	3917
2. ecS2	302	938	0.996	215-240	215	240	5	L.GAVAATVREGRSQDLASQAEESFVEA.E	GAVAATVREGRSQDLASQAEESFVEA	1e-05	3.201	tk110906_GE_sample_04.mzXML	4194
2. ecS2	302	938	0.996	215-240	215	240	5	L.GAVAATVREGRSQDLASQAEESFVEA.E	GAVAATVREGRSQDLASQAEESFVEA	1e-05	2.596	tk110906_GE_sample_02.mzXML	4039
2. ecS2	302	938	0.996	215-240	215	240	5	L.GAVAATVREGRSQDLASQAEESFVEA.E	GAVAATVREGRSQDLASQAEESFVEA	1e-05	2.388	tk110906_GE_sample_04.mzXML	4189
2. ecS2	302	938	0.996	215-240	215	240	5	L.GAVAATVREGRSQDLASQAEESFVEA.E	GAVAATVREGRSQDLASQAEESFVEA	0.000459031	2.022	tk110906_GE_sample_02.mzXML	4055
2. ecS2	302	938	0.996	215-240	215	240	5	L.GAVAATVREGRSQDLASQAEESFVEA.E	GAVAATVREGRSQDLASQAEESFVEA	0.00141243	1.954	tk110906_GE_sample_04.mzXML	4320
2. ecS2	302	938	0.996	215-241	215	241	1	L.GAVAATVREGRSQDLASQAEESFVEAE.*	GAVAATVREGRSQDLASQAEESFVEAE	1e-05	2.53	tk110906_GE_sample_10.mzXML	4004
2. ecS2	302	938	0.996	216-224	216	224	2	G.AVAATVREG.R	AVAATVREG	0.000473261	3.9	tk110906_GE_sample_04.mzXML	1783
2. ecS2	302	938	0.996	216-224	216	224	2	G.AVAATVREG.R	AVAATVREG	0.00978531	2.568	tk110906_GE_sample_04.mzXML	1778
2. ecS2	302	938	0.996	216-240	216	240	2	G.AVAATVREGRSQDLASQAEESFVEA.E	AVAATVREGRSQDLASQAEESFVEA	1e-05	3.473	tk110906_GE_sample_04.mzXML	4162
2. ecS2	302	938	0.996	216-240	216	240	2	G.AVAATVREGRSQDLASQAEESFVEA.E	AVAATVREGRSQDLASQAEESFVEA	1e-05	3.361	tk110906_GE_sample_04.mzXML	4167
2. ecS2	302	938	0.996	217-240	217	240	3	A.VAATVREGRSQDLASQAEESFVEA.E	VAATVREGRSQDLASQAEESFVEA	1e-05	3.146	tk110906_GE_sample_02.mzXML	3992
2. ecS2	302	938	0.996	217-240	217	240	3	A.VAATVREGRSQDLASQAEESFVEA.E	VAATVREGRSQDLASQAEESFVEA	0.000292654	2.217	tk110906_GE_sample_04.mzXML	4136
2. ecS2	302	938	0.996	217-240	217	240	3	A.VAATVREGRSQDLASQAEESFVEA.E	VAATVREGRSQDLASQAEESFVEA	0.000425894	1.788	tk110906_GE_sample_04.mzXML	4133
2. ecS2	302	938	0.996	218-240	218	240	2	V.AATVREGRSQDLASQAEESFVEA.E	AATVREGRSQDLASQAEESFVEA	1e-05	2.383	tk110906_GE_sample_04.mzXML	4113
2. ecS2	302	938	0.996	218-240	218	240	2	V.AATVREGRSQDLASQAEESFVEA.E	AATVREGRSQDLASQAEESFVEA	1e-05	2.352	tk110906_GE_sample_04.mzXML	4111
2. ecS2	302	938	0.996	219-240	219	240	3	A.ATVREGRSQDLASQAEESFVEA.E	ATVREGRSQDLASQAEESFVEA	0.000258398	2.286	tk110906_GE_sample_04.mzXML	4103
2. ecS2	302	938	0.996	219-240	219	240	3	A.ATVREGRSQDLASQAEESFVEA.E	ATVREGRSQDLASQAEESFVEA	0.00211416	3.172	tk110906_GE_sample_02.mzXML	3890
2. ecS2	302	938	0.996	219-240	219	240	3	A.ATVREGRSQDLASQAEESFVEA.E	ATVREGRSQDLASQAEESFVEA	0.00344293	2.067	tk110906_GE_sample_04.mzXML	4109
2. ecS2	302	938	0.996	220-240	220	240	1	A.TVREGRSQDLASQAEESFVEA.E	TVREGRSQDLASQAEESFVEA	0.00201207	1.867	tk110906_GE_sample_04.mzXML	4107
2. ecS2	302	938	0.996	221-231	221	231	1	T.VREGRSQDLAS.Q	VREGRSQDLAS	0.00614887	1.529	tk110906_GE_sample_04.mzXML	1476
2. ecS2	302	938	0.996	221-240	221	240	1	T.VREGRSQDLASQAEESFVEA.E	VREGRSQDLASQAEESFVEA	0.00424328	2.225	tk110906_GE_sample_04.mzXML	4116
2. ecS2	302	938	0.996	222-240	222	240	2	V.REGRSQDLASQAEESFVEA.E	REGRSQDLASQAEESFVEA	0.000459031	1.868	tk110906_GE_sample_04.mzXML	4088
2. ecS2	302	938	0.996	222-240	222	240	2	V.REGRSQDLASQAEESFVEA.E	REGRSQDLASQAEESFVEA	0.00341006	2.166	tk110906_GE_sample_04.mzXML	4087
2. ecS2	302	938	0.996	225-240	225	240	3	G.RSQDLASQAEESFVEA.E	RSQDLASQAEESFVEA	1e-05	3.417	tk110906_GE_sample_04.mzXML	4315
2. ecS2	302	938	0.996	225-240	225	240	3	G.RSQDLASQAEESFVEA.E	RSQDLASQAEESFVEA	1e-05	3.373	tk110906_GE_sample_02.mzXML	4231
2. ecS2	302	938	0.996	225-240	225	240	3	G.RSQDLASQAEESFVEA.E	RSQDLASQAEESFVEA	0.00025025	3.64	tk110906_GE_sample_02.mzXML	4225
2. ecS2	302	938	0.996	231-240	231	240	1	A.SQAEESFVEA.E	SQAEESFVEA	0.00698758	1.848	tk110906_GE_sample_04.mzXML	3840
135 ?-ssrAmp	229	1221	0.993	2-13	2	13	1	M.GTKKKPLTQEQL.E	GTKKKPLTQEQL	1e-05	3.064	tk110906_GE_sample_01.mzXML	1983
135 ?-ssrAmp	229	1221	0.993	2-18	2	18	1	M.GTKKKPLTQEQLEDARR.L	GTKKKPLTQEQLEDARR	1e-05	3.095	tk110906_GE_sample_05.mzXML	1806
135 ?-ssrAmp	229	1221	0.993	2-19	2	19	6	M.GTKKKPLTQEQLEDARRL.K	GTKKKPLTQEQLEDARRL	1e-05	2.734	tk110906_GE_sample_05.mzXML	2265
135 ?-ssrAmp	229	1221	0.993	2-19	2	19	6	M.GTKKKPLTQEQLEDARRL.K	GTKKKPLTQEQLEDARRL	1e-05	2.573	tk110906_GE_sample_01.mzXML	2315
135 ?-ssrAmp	229	1221	0.993	2-19	2	19	6	M.GTKKKPLTQEQLEDARRL.K	GTKKKPLTQEQLEDARRL	1e-05	2.546	tk110906_GE_sample_03.mzXML	689
135 ?-ssrAmp	229	1221	0.993	2-19	2	19	6	M.GTKKKPLTQEQLEDARRL.K	GTKKKPLTQEQLEDARRL	0.000622924	2.042	tk110906_GE_sample_03.mzXML	1834
135 ?-ssrAmp	229	1221	0.993	2-19	2	19	6	M.GTKKKPLTQEQLEDARRL.K	GTKKKPLTQEQLEDARRL	0.00246046	1.645	tk110906_GE_sample_05.mzXML	2133
135 ?-ssrAmp	229	1221	0.993	2-19	2	19	6	M.GTKKKPLTQEQLEDARRL.K	GTKKKPLTQEQLEDARRL	0.00698758	1.95	tk110906_GE_sample_03.mzXML	1699
135 ?-ssrAmp	229	1221	0.993	2-21	2	21	5	M.GTKKKPLTQEQLEDARRLKA.I	GTKKKPLTQEQLEDARRLKA	1e-05	3.436	tk110906_GE_sample_01.mzXML	2109
135 ?-ssrAmp	229	1221	0.993	2-21	2	21	5	M.GTKKKPLTQEQLEDARRLKA.I	GTKKKPLTQEQLEDARRLKA	1e-05	2.839	tk110906_GE_sample_05.mzXML	1946
135 ?-ssrAmp	229	1221	0.993	2-21	2	21	5	M.GTKKKPLTQEQLEDARRLKA.I	GTKKKPLTQEQLEDARRLKA	1e-05	2.729	tk110906_GE_sample_05.mzXML	1939
135 ?-ssrAmp	229	1221	0.993	2-21	2	21	5	M.GTKKKPLTQEQLEDARRLKA.I	GTKKKPLTQEQLEDARRLKA	1e-05	2.637	tk110906_GE_sample_05.mzXML	2066
135 ?-ssrAmp	229	1221	0.993	2-21	2	21	5	M.GTKKKPLTQEQLEDARRLKA.I	GTKKKPLTQEQLEDARRLKA	1e-05	2.553	tk110906_GE_sample_01.mzXML	2080
135 ?-ssrAmp	229	1221	0.993	2-22	2	22	1	M.GTKKKPLTQEQLEDARRLKAI.Y	GTKKKPLTQEQLEDARRLKAI	0.00311526	2.073	tk110906_GE_sample_05.mzXML	2612
135 ?-ssrAmp	229	1221	0.993	2-23	2	23	1	M.GTKKKPLTQEQLEDARRLKAIY.E	GTKKKPLTQEQLEDARRLKAIY	1e-05	3.241	tk110906_GE_sample_05.mzXML	2797
135 ?-ssrAmp	229	1221	0.993	2-25	2	25	1	M.GTKKKPLTQEQLEDARRLKAIYEK.K	GTKKKPLTQEQLEDARRLKAIYEK	0.00302343	1.961	tk110906_GE_sample_05.mzXML	2752
135 ?-ssrAmp	229	1221	0.993	2-32	2	32	9	M.GTKKKPLTQEQLEDARRLKAIYEKKKNELGL.S	GTKKKPLTQEQLEDARRLKAIYEKKKNELGL	1e-05	3.296	tk110906_GE_sample_05.mzXML	3406
135 ?-ssrAmp	229	1221	0.993	2-32	2	32	9	M.GTKKKPLTQEQLEDARRLKAIYEKKKNELGL.S	GTKKKPLTQEQLEDARRLKAIYEKKKNELGL	1e-05	2.836	tk110906_GE_sample_05.mzXML	3519
135 ?-ssrAmp	229	1221	0.993	2-32	2	32	9	M.GTKKKPLTQEQLEDARRLKAIYEKKKNELGL.S	GTKKKPLTQEQLEDARRLKAIYEKKKNELGL	1e-05	2.687	tk110906_GE_sample_01.mzXML	3816
135 ?-ssrAmp	229	1221	0.993	2-32	2	32	9	M.GTKKKPLTQEQLEDARRLKAIYEKKKNELGL.S	GTKKKPLTQEQLEDARRLKAIYEKKKNELGL	1e-05	2.618	tk110906_GE_sample_05.mzXML	3281
135 ?-ssrAmp	229	1221	0.993	2-32	2	32	9	M.GTKKKPLTQEQLEDARRLKAIYEKKKNELGL.S	GTKKKPLTQEQLEDARRLKAIYEKKKNELGL	1e-05	2.467	tk110906_GE_sample_05.mzXML	3427
135 ?-ssrAmp	229	1221	0.993	2-32	2	32	9	M.GTKKKPLTQEQLEDARRLKAIYEKKKNELGL.S	GTKKKPLTQEQLEDARRLKAIYEKKKNELGL	0.00134771	2.325	tk110906_GE_sample_05.mzXML	3512
135 ?-ssrAmp	229	1221	0.993	2-32	2	32	9	M.GTKKKPLTQEQLEDARRLKAIYEKKKNELGL.S	GTKKKPLTQEQLEDARRLKAIYEKKKNELGL	0.00141243	2.397	tk110906_GE_sample_03.mzXML	3409
135 ?-ssrAmp	229	1221	0.993	2-32	2	32	9	M.GTKKKPLTQEQLEDARRLKAIYEKKKNELGL.S	GTKKKPLTQEQLEDARRLKAIYEKKKNELGL	0.00225225	2.27	tk110906_GE_sample_01.mzXML	3775
135 ?-ssrAmp	229	1221	0.993	2-32	2	32	9	M.GTKKKPLTQEQLEDARRLKAIYEKKKNELGL.S	GTKKKPLTQEQLEDARRLKAIYEKKKNELGL	0.00249688	2.22	tk110906_GE_sample_05.mzXML	3287
135 ?-ssrAmp	229	1221	0.993	8-21	8	21	1	P.LTQEQLEDARRLKA.I	LTQEQLEDARRLKA	0.00220386	2.237	tk110906_GE_sample_05.mzXML	2770
135 ?-ssrAmp	229	1221	0.993	11-32	11	32	1	Q.EQLEDARRLKAIYEKKKNELGL.S	EQLEDARRLKAIYEKKKNELGL	0.0036075	1.439	tk110906_GE_sample_03.mzXML	3759
135 ?-ssrAmp	229	1221	0.993	14-32	14	32	2	L.EDARRLKAIYEKKKNELGL.S	EDARRLKAIYEKKKNELGL	1e-05	2.696	tk110906_GE_sample_03.mzXML	3216
135 ?-ssrAmp	229	1221	0.993	14-32	14	32	2	L.EDARRLKAIYEKKKNELGL.S	EDARRLKAIYEKKKNELGL	0.000273673	2.944	tk110906_GE_sample_05.mzXML	3079
135 ?-ssrAmp	229	1221	0.993	20-30	20	30	1	L.KAIYEKKKNEL.G	KAIYEKKKNEL	1e-05	3.793	tk110906_GE_sample_01.mzXML	1690
135 ?-ssrAmp	229	1221	0.993	20-31	20	31	2	L.KAIYEKKKNELG.L	KAIYEKKKNELG	1e-05	3.844	tk110906_GE_sample_01.mzXML	1671
135 ?-ssrAmp	229	1221	0.993	20-31	20	31	2	L.KAIYEKKKNELG.L	KAIYEKKKNELG	0.00928998	2.238	tk110906_GE_sample_01.mzXML	1656
135 ?-ssrAmp	229	1221	0.993	20-32	20	32	42	L.KAIYEKKKNELGL.S	KAIYEKKKNELGL	1e-05	4.142	tk110906_GE_sample_03.mzXML	1911
135 ?-ssrAmp	229	1221	0.993	20-32	20	32	42	L.KAIYEKKKNELGL.S	KAIYEKKKNELGL	1e-05	4.133	tk110906_GE_sample_01.mzXML	2616
135 ?-ssrAmp	229	1221	0.993	20-32	20	32	42	L.KAIYEKKKNELGL.S	KAIYEKKKNELGL	1e-05	4.129	tk110906_GE_sample_01.mzXML	2336
135 ?-ssrAmp	229	1221	0.993	20-32	20	32	42	L.KAIYEKKKNELGL.S	KAIYEKKKNELGL	1e-05	4.127	tk110906_GE_sample_05.mzXML	2147
135 ?-ssrAmp	229	1221	0.993	20-32	20	32	42	L.KAIYEKKKNELGL.S	KAIYEKKKNELGL	1e-05	4.116	tk110906_GE_sample_05.mzXML	2408
135 ?-ssrAmp	229	1221	0.993	20-32	20	32	42	L.KAIYEKKKNELGL.S	KAIYEKKKNELGL	1e-05	4.081	tk110906_GE_sample_05.mzXML	2275
135 ?-ssrAmp	229	1221	0.993	20-32	20	32	42	L.KAIYEKKKNELGL.S	KAIYEKKKNELGL	1e-05	4.058	tk110906_GE_sample_05.mzXML	2141
135 ?-ssrAmp	229	1221	0.993	20-32	20	32	42	L.KAIYEKKKNELGL.S	KAIYEKKKNELGL	1e-05	4.051	tk110906_GE_sample_03.mzXML	1790
135 ?-ssrAmp	229	1221	0.993	20-32	20	32	42	L.KAIYEKKKNELGL.S	KAIYEKKKNELGL	1e-05	4.046	tk110906_GE_sample_03.mzXML	2096
135 ?-ssrAmp	229	1221	0.993	20-32	20	32	42	L.KAIYEKKKNELGL.S	KAIYEKKKNELGL	1e-05	4.041	tk110906_GE_sample_01.mzXML	2627
135 ?-ssrAmp	229	1221	0.993	20-32	20	32	42	L.KAIYEKKKNELGL.S	KAIYEKKKNELGL	1e-05	4.038	tk110906_GE_sample_03.mzXML	2289
135 ?-ssrAmp	229	1221	0.993	20-32	20	32	42	L.KAIYEKKKNELGL.S	KAIYEKKKNELGL	1e-05	4.016	tk110906_GE_sample_03.mzXML	2292
135 ?-ssrAmp	229	1221	0.993	20-32	20	32	42	L.KAIYEKKKNELGL.S	KAIYEKKKNELGL	1e-05	3.976	tk110906_GE_sample_03.mzXML	2345
135 ?-ssrAmp	229	1221	0.993	20-32	20	32	42	L.KAIYEKKKNELGL.S	KAIYEKKKNELGL	1e-05	3.969	tk110906_GE_sample_05.mzXML	2223
135 ?-ssrAmp	229	1221	0.993	20-32	20	32	42	L.KAIYEKKKNELGL.S	KAIYEKKKNELGL	1e-05	3.944	tk110906_GE_sample_01.mzXML	2342
135 ?-ssrAmp	229	1221	0.993	20-32	20	32	42	L.KAIYEKKKNELGL.S	KAIYEKKKNELGL	1e-05	3.938	tk110906_GE_sample_03.mzXML	2207
135 ?-ssrAmp	229	1221	0.993	20-32	20	32	42	L.KAIYEKKKNELGL.S	KAIYEKKKNELGL	1e-05	3.921	tk110906_GE_sample_05.mzXML	2399
135 ?-ssrAmp	229	1221	0.993	20-32	20	32	42	L.KAIYEKKKNELGL.S	KAIYEKKKNELGL	1e-05	3.88	tk110906_GE_sample_03.mzXML	1786
135 ?-ssrAmp	229	1221	0.993	20-32	20	32	42	L.KAIYEKKKNELGL.S	KAIYEKKKNELGL	1e-05	3.852	tk110906_GE_sample_03.mzXML	2109
135 ?-ssrAmp	229	1221	0.993	20-32	20	32	42	L.KAIYEKKKNELGL.S	KAIYEKKKNELGL	1e-05	3.764	tk110906_GE_sample_03.mzXML	2366
135 ?-ssrAmp	229	1221	0.993	20-32	20	32	42	L.KAIYEKKKNELGL.S	KAIYEKKKNELGL	1e-05	3.421	tk110906_GE_sample_05.mzXML	2522
135 ?-ssrAmp	229	1221	0.993	20-32	20	32	42	L.KAIYEKKKNELGL.S	KAIYEKKKNELGL	1e-05	3.353	tk110906_GE_sample_01.mzXML	2760
135 ?-ssrAmp	229	1221	0.993	20-32	20	32	42	L.KAIYEKKKNELGL.S	KAIYEKKKNELGL	1e-05	3.276	tk110906_GE_sample_05.mzXML	2304
135 ?-ssrAmp	229	1221	0.993	20-32	20	32	42	L.KAIYEKKKNELGL.S	KAIYEKKKNELGL	1e-05	3.097	tk110906_GE_sample_05.mzXML	2402
135 ?-ssrAmp	229	1221	0.993	20-32	20	32	42	L.KAIYEKKKNELGL.S	KAIYEKKKNELGL	0.000292654	3.302	tk110906_GE_sample_05.mzXML	2513
135 ?-ssrAmp	229	1221	0.993	20-32	20	32	42	L.KAIYEKKKNELGL.S	KAIYEKKKNELGL	0.000459031	3.832	tk110906_GE_sample_03.mzXML	1848
135 ?-ssrAmp	229	1221	0.993	20-32	20	32	42	L.KAIYEKKKNELGL.S	KAIYEKKKNELGL	0.00134771	3.202	tk110906_GE_sample_01.mzXML	2476
135 ?-ssrAmp	229	1221	0.993	20-32	20	32	42	L.KAIYEKKKNELGL.S	KAIYEKKKNELGL	0.00147493	3.146	tk110906_GE_sample_05.mzXML	2222
135 ?-ssrAmp	229	1221	0.993	20-32	20	32	42	L.KAIYEKKKNELGL.S	KAIYEKKKNELGL	0.00170068	2.724	tk110906_GE_sample_03.mzXML	1770
135 ?-ssrAmp	229	1221	0.993	20-32	20	32	42	L.KAIYEKKKNELGL.S	KAIYEKKKNELGL	0.00180832	3.05	tk110906_GE_sample_01.mzXML	2472
135 ?-ssrAmp	229	1221	0.993	20-32	20	32	42	L.KAIYEKKKNELGL.S	KAIYEKKKNELGL	0.00180832	2.601	tk110906_GE_sample_05.mzXML	2146
135 ?-ssrAmp	229	1221	0.993	20-32	20	32	42	L.KAIYEKKKNELGL.S	KAIYEKKKNELGL	0.00206534	2.71	tk110906_GE_sample_01.mzXML	2765
135 ?-ssrAmp	229	1221	0.993	20-32	20	32	42	L.KAIYEKKKNELGL.S	KAIYEKKKNELGL	0.00225225	3.288	tk110906_GE_sample_01.mzXML	2613
135 ?-ssrAmp	229	1221	0.993	20-32	20	32	42	L.KAIYEKKKNELGL.S	KAIYEKKKNELGL	0.00249688	3.264	tk110906_GE_sample_03.mzXML	2286
135 ?-ssrAmp	229	1221	0.993	20-32	20	32	42	L.KAIYEKKKNELGL.S	KAIYEKKKNELGL	0.00251572	3.934	tk110906_GE_sample_03.mzXML	1915
135 ?-ssrAmp	229	1221	0.993	20-32	20	32	42	L.KAIYEKKKNELGL.S	KAIYEKKKNELGL	0.00251572	3.409	tk110906_GE_sample_05.mzXML	2168
135 ?-ssrAmp	229	1221	0.993	20-32	20	32	42	L.KAIYEKKKNELGL.S	KAIYEKKKNELGL	0.00261552	3.109	tk110906_GE_sample_03.mzXML	1901
135 ?-ssrAmp	229	1221	0.993	20-32	20	32	42	L.KAIYEKKKNELGL.S	KAIYEKKKNELGL	0.00261552	2.813	tk110906_GE_sample_05.mzXML	2274
135 ?-ssrAmp	229	1221	0.993	20-32	20	32	42	L.KAIYEKKKNELGL.S	KAIYEKKKNELGL	0.00332226	2.516	tk110906_GE_sample_03.mzXML	2354
135 ?-ssrAmp	229	1221	0.993	20-32	20	32	42	L.KAIYEKKKNELGL.S	KAIYEKKKNELGL	0.00614887	3.536	tk110906_GE_sample_03.mzXML	1864
135 ?-ssrAmp	229	1221	0.993	20-32	20	32	42	L.KAIYEKKKNELGL.S	KAIYEKKKNELGL	0.00742741	2.622	tk110906_GE_sample_05.mzXML	2140
135 ?-ssrAmp	229	1221	0.993	20-32	20	32	42	L.KAIYEKKKNELGL.S	KAIYEKKKNELGL	0.00928998	2.366	tk110906_GE_sample_01.mzXML	2334
135 ?-ssrAmp	229	1221	0.993	20-37	20	37	2	L.KAIYEKKKNELGLSQESV.A	KAIYEKKKNELGLSQESV	0.00170068	2.296	tk110906_GE_sample_05.mzXML	2586
135 ?-ssrAmp	229	1221	0.993	20-37	20	37	2	L.KAIYEKKKNELGLSQESV.A	KAIYEKKKNELGLSQESV	0.00249688	2.039	tk110906_GE_sample_05.mzXML	2592
135 ?-ssrAmp	229	1221	0.993	20-42	20	42	5	L.KAIYEKKKNELGLSQESVADKMG.M	KAIYEKKKNELGLSQESVADKMG	1e-05	4.171	tk110906_GE_sample_05.mzXML	2655
135 ?-ssrAmp	229	1221	0.993	20-42	20	42	5	L.KAIYEKKKNELGLSQESVADKMG.M	KAIYEKKKNELGLSQESVADKMG	1e-05	3.943	tk110906_GE_sample_05.mzXML	2661
135 ?-ssrAmp	229	1221	0.993	20-42	20	42	5	L.KAIYEKKKNELGLSQESVADKMG.M	KAIYEKKKNELGLSQESVADKMG	1e-05	3.045	tk110906_GE_sample_01.mzXML	2832
135 ?-ssrAmp	229	1221	0.993	20-42	20	42	5	L.KAIYEKKKNELGLSQESVADKMG.M	KAIYEKKKNELGLSQESVADKMG	1e-05	2.839	tk110906_GE_sample_05.mzXML	2644
135 ?-ssrAmp	229	1221	0.993	20-42	20	42	5	L.KAIYEKKKNELGLSQESVADKMG.M	KAIYEKKKNELGLSQESVADKMG	0.00249688	2.849	tk110906_GE_sample_01.mzXML	2828
135 ?-ssrAmp	229	1221	0.993	20-43	20	43	1	L.KAIYEKKKNELGLSQESVADKMGM.G	KAIYEKKKNELGLSQESVADKMGM	1e-05	3.229	tk110906_GE_sample_01.mzXML	3116
135 ?-ssrAmp	229	1221	0.993	21-32	21	32	2	K.AIYEKKKNELGL.S	AIYEKKKNELGL	1e-05	3.26	tk110906_GE_sample_03.mzXML	1935
135 ?-ssrAmp	229	1221	0.993	21-32	21	32	2	K.AIYEKKKNELGL.S	AIYEKKKNELGL	0.000258398	2.668	tk110906_GE_sample_03.mzXML	1947
135 ?-ssrAmp	229	1221	0.993	22-32	22	32	17	A.IYEKKKNELGL.S	IYEKKKNELGL	1e-05	2.378	tk110906_GE_sample_01.mzXML	2744
135 ?-ssrAmp	229	1221	0.993	22-32	22	32	17	A.IYEKKKNELGL.S	IYEKKKNELGL	0.000258398	2.787	tk110906_GE_sample_05.mzXML	2547
135 ?-ssrAmp	229	1221	0.993	22-32	22	32	17	A.IYEKKKNELGL.S	IYEKKKNELGL	0.000425894	3.503	tk110906_GE_sample_01.mzXML	2600
135 ?-ssrAmp	229	1221	0.993	22-32	22	32	17	A.IYEKKKNELGL.S	IYEKKKNELGL	0.000473261	2.584	tk110906_GE_sample_03.mzXML	2032
135 ?-ssrAmp	229	1221	0.993	22-32	22	32	17	A.IYEKKKNELGL.S	IYEKKKNELGL	0.000622924	3.467	tk110906_GE_sample_03.mzXML	2144
135 ?-ssrAmp	229	1221	0.993	22-32	22	32	17	A.IYEKKKNELGL.S	IYEKKKNELGL	0.000622924	2.629	tk110906_GE_sample_03.mzXML	2046
135 ?-ssrAmp	229	1221	0.993	22-32	22	32	17	A.IYEKKKNELGL.S	IYEKKKNELGL	0.00154321	2.486	tk110906_GE_sample_01.mzXML	2859
135 ?-ssrAmp	229	1221	0.993	22-32	22	32	17	A.IYEKKKNELGL.S	IYEKKKNELGL	0.00220386	3.81	tk110906_GE_sample_05.mzXML	2439
135 ?-ssrAmp	229	1221	0.993	22-32	22	32	17	A.IYEKKKNELGL.S	IYEKKKNELGL	0.00220386	2.784	tk110906_GE_sample_03.mzXML	2184
135 ?-ssrAmp	229	1221	0.993	22-32	22	32	17	A.IYEKKKNELGL.S	IYEKKKNELGL	0.00230415	2.707	tk110906_GE_sample_03.mzXML	2421
135 ?-ssrAmp	229	1221	0.993	22-32	22	32	17	A.IYEKKKNELGL.S	IYEKKKNELGL	0.00344293	3.378	tk110906_GE_sample_03.mzXML	2503
135 ?-ssrAmp	229	1221	0.993	22-32	22	32	17	A.IYEKKKNELGL.S	IYEKKKNELGL	0.00528227	2.186	tk110906_GE_sample_03.mzXML	2359
135 ?-ssrAmp	229	1221	0.993	22-32	22	32	17	A.IYEKKKNELGL.S	IYEKKKNELGL	0.00614887	2.203	tk110906_GE_sample_05.mzXML	2564
135 ?-ssrAmp	229	1221	0.993	22-32	22	32	17	A.IYEKKKNELGL.S	IYEKKKNELGL	0.00776374	3.426	tk110906_GE_sample_03.mzXML	2139
135 ?-ssrAmp	229	1221	0.993	22-32	22	32	17	A.IYEKKKNELGL.S	IYEKKKNELGL	0.00776374	3.1	tk110906_GE_sample_01.mzXML	2839
135 ?-ssrAmp	229	1221	0.993	22-32	22	32	17	A.IYEKKKNELGL.S	IYEKKKNELGL	0.00833457	3.592	tk110906_GE_sample_05.mzXML	2445
135 ?-ssrAmp	229	1221	0.993	22-32	22	32	17	A.IYEKKKNELGL.S	IYEKKKNELGL	0.00833457	2.136	tk110906_GE_sample_01.mzXML	2614
135 ?-ssrAmp	229	1221	0.993	22-42	22	42	5	A.IYEKKKNELGLSQESVADKMG.M	IYEKKKNELGLSQESVADKMG	1e-05	4.344	tk110906_GE_sample_05.mzXML	2748
135 ?-ssrAmp	229	1221	0.993	22-42	22	42	5	A.IYEKKKNELGLSQESVADKMG.M	IYEKKKNELGLSQESVADKMG	1e-05	4.079	tk110906_GE_sample_05.mzXML	2753
135 ?-ssrAmp	229	1221	0.993	22-42	22	42	5	A.IYEKKKNELGLSQESVADKMG.M	IYEKKKNELGLSQESVADKMG	0.00130378	2.421	tk110906_GE_sample_05.mzXML	2731
135 ?-ssrAmp	229	1221	0.993	22-42	22	42	5	A.IYEKKKNELGLSQESVADKMG.M	IYEKKKNELGLSQESVADKMG	0.00218818	3.002	tk110906_GE_sample_01.mzXML	2885
135 ?-ssrAmp	229	1221	0.993	22-42	22	42	5	A.IYEKKKNELGLSQESVADKMG.M	IYEKKKNELGLSQESVADKMG	0.00218818	2.535	tk110906_GE_sample_05.mzXML	2733
135 ?-ssrAmp	229	1221	0.993	23-32	23	32	14	I.YEKKKNELGL.S	YEKKKNELGL	0.00025025	3.43	tk110906_GE_sample_01.mzXML	2711
135 ?-ssrAmp	229	1221	0.993	23-32	23	32	14	I.YEKKKNELGL.S	YEKKKNELGL	0.00025025	2.863	tk110906_GE_sample_05.mzXML	1963
135 ?-ssrAmp	229	1221	0.993	23-32	23	32	14	I.YEKKKNELGL.S	YEKKKNELGL	0.0010144	2.965	tk110906_GE_sample_05.mzXML	2448
135 ?-ssrAmp	229	1221	0.993	23-32	23	32	14	I.YEKKKNELGL.S	YEKKKNELGL	0.00138696	3.624	tk110906_GE_sample_01.mzXML	2707
135 ?-ssrAmp	229	1221	0.993	23-32	23	32	14	I.YEKKKNELGL.S	YEKKKNELGL	0.00154321	2.647	tk110906_GE_sample_03.mzXML	655
135 ?-ssrAmp	229	1221	0.993	23-32	23	32	14	I.YEKKKNELGL.S	YEKKKNELGL	0.00220386	2.793	tk110906_GE_sample_01.mzXML	2289
135 ?-ssrAmp	229	1221	0.993	23-32	23	32	14	I.YEKKKNELGL.S	YEKKKNELGL	0.00246046	3.255	tk110906_GE_sample_05.mzXML	2441
135 ?-ssrAmp	229	1221	0.993	23-32	23	32	14	I.YEKKKNELGL.S	YEKKKNELGL	0.00246046	2.637	tk110906_GE_sample_01.mzXML	2123
135 ?-ssrAmp	229	1221	0.993	23-32	23	32	14	I.YEKKKNELGL.S	YEKKKNELGL	0.00251572	3.18	tk110906_GE_sample_05.mzXML	1931
135 ?-ssrAmp	229	1221	0.993	23-32	23	32	14	I.YEKKKNELGL.S	YEKKKNELGL	0.00421799	2.372	tk110906_GE_sample_01.mzXML	2582
135 ?-ssrAmp	229	1221	0.993	23-32	23	32	14	I.YEKKKNELGL.S	YEKKKNELGL	0.00614887	2.896	tk110906_GE_sample_01.mzXML	2087
135 ?-ssrAmp	229	1221	0.993	23-32	23	32	14	I.YEKKKNELGL.S	YEKKKNELGL	0.00649659	2.073	tk110906_GE_sample_05.mzXML	2075
135 ?-ssrAmp	229	1221	0.993	23-32	23	32	14	I.YEKKKNELGL.S	YEKKKNELGL	0.00698758	2.995	tk110906_GE_sample_03.mzXML	2030
135 ?-ssrAmp	229	1221	0.993	23-32	23	32	14	I.YEKKKNELGL.S	YEKKKNELGL	0.00833457	3.243	tk110906_GE_sample_01.mzXML	2275
135 ?-ssrAmp	229	1221	0.993	31-42	31	42	4	L.GLSQESVADKMG.M	GLSQESVADKMG	1e-05	3.405	tk110906_GE_sample_01.mzXML	2928
135 ?-ssrAmp	229	1221	0.993	31-42	31	42	4	L.GLSQESVADKMG.M	GLSQESVADKMG	1e-05	3.112	tk110906_GE_sample_05.mzXML	2801
135 ?-ssrAmp	229	1221	0.993	31-42	31	42	4	L.GLSQESVADKMG.M	GLSQESVADKMG	1e-05	2.895	tk110906_GE_sample_05.mzXML	2798
135 ?-ssrAmp	229	1221	0.993	31-42	31	42	4	L.GLSQESVADKMG.M	GLSQESVADKMG	0.000622924	2.313	tk110906_GE_sample_01.mzXML	2923
135 ?-ssrAmp	229	1221	0.993	31-43	31	43	4	L.GLSQESVADKMGM.G	GLSQESVADKMGM	1e-05	3.997	tk110906_GE_sample_01.mzXML	3848
135 ?-ssrAmp	229	1221	0.993	31-43	31	43	4	L.GLSQESVADKMGM.G	GLSQESVADKMGM	1e-05	3.574	tk110906_GE_sample_01.mzXML	3838
135 ?-ssrAmp	229	1221	0.993	31-43	31	43	4	L.GLSQESVADKMGM.G	GLSQESVADKMGM	1e-05	3.374	tk110906_GE_sample_05.mzXML	3616
135 ?-ssrAmp	229	1221	0.993	31-43	31	43	4	L.GLSQESVADKMGM.G	GLSQESVADKMGM	1e-05	3.294	tk110906_GE_sample_05.mzXML	3611
135 ?-ssrAmp	229	1221	0.993	31-52	31	52	2	L.GLSQESVADKMGMGQSGVGALF.N	GLSQESVADKMGMGQSGVGALF	1e-05	4.109	tk110906_GE_sample_01.mzXML	5176
135 ?-ssrAmp	229	1221	0.993	31-52	31	52	2	L.GLSQESVADKMGMGQSGVGALF.N	GLSQESVADKMGMGQSGVGALF	1e-05	3.982	tk110906_GE_sample_01.mzXML	5169
135 ?-ssrAmp	229	1221	0.993	32-42	32	42	2	G.LSQESVADKMG.M	LSQESVADKMG	1e-05	3.485	tk110906_GE_sample_05.mzXML	2626
135 ?-ssrAmp	229	1221	0.993	32-42	32	42	2	G.LSQESVADKMG.M	LSQESVADKMG	0.000265816	2.984	tk110906_GE_sample_01.mzXML	2771
135 ?-ssrAmp	229	1221	0.993	32-43	32	43	3	G.LSQESVADKMGM.G	LSQESVADKMGM	1e-05	3.987	tk110906_GE_sample_01.mzXML	3598
135 ?-ssrAmp	229	1221	0.993	32-43	32	43	3	G.LSQESVADKMGM.G	LSQESVADKMGM	1e-05	3.137	tk110906_GE_sample_05.mzXML	3460
135 ?-ssrAmp	229	1221	0.993	32-43	32	43	3	G.LSQESVADKMGM.G	LSQESVADKMGM	0.000425894	4.022	tk110906_GE_sample_01.mzXML	3602
135 ?-ssrAmp	229	1221	0.993	33-41	33	41	3	L.SQESVADKM+16.G	SQESVADKM	0.000265816	3.685	tk110906_GE_sample_03.mzXML	1556
135 ?-ssrAmp	229	1221	0.993	33-41	33	41	3	L.SQESVADKM+16.G	SQESVADKM	0.00154321	3.395	tk110906_GE_sample_03.mzXML	1439
135 ?-ssrAmp	229	1221	0.993	33-41	33	41	3	L.SQESVADKM+16.G	SQESVADKM	0.00246046	3.516	tk110906_GE_sample_03.mzXML	1442
135 ?-ssrAmp	229	1221	0.993	33-41	33	41	35	L.SQESVADKM.G	SQESVADKM	1e-05	3.995	tk110906_GE_sample_03.mzXML	1475
135 ?-ssrAmp	229	1221	0.993	33-41	33	41	35	L.SQESVADKM.G	SQESVADKM	1e-05	3.962	tk110906_GE_sample_03.mzXML	874
135 ?-ssrAmp	229	1221	0.993	33-41	33	41	35	L.SQESVADKM.G	SQESVADKM	1e-05	3.937	tk110906_GE_sample_03.mzXML	998
135 ?-ssrAmp	229	1221	0.993	33-41	33	41	35	L.SQESVADKM.G	SQESVADKM	1e-05	3.93	tk110906_GE_sample_03.mzXML	1355
135 ?-ssrAmp	229	1221	0.993	33-41	33	41	35	L.SQESVADKM.G	SQESVADKM	1e-05	3.874	tk110906_GE_sample_03.mzXML	1361
135 ?-ssrAmp	229	1221	0.993	33-41	33	41	35	L.SQESVADKM.G	SQESVADKM	1e-05	3.853	tk110906_GE_sample_03.mzXML	878
135 ?-ssrAmp	229	1221	0.993	33-41	33	41	35	L.SQESVADKM.G	SQESVADKM	1e-05	3.849	tk110906_GE_sample_03.mzXML	1472
135 ?-ssrAmp	229	1221	0.993	33-41	33	41	35	L.SQESVADKM.G	SQESVADKM	1e-05	3.849	tk110906_GE_sample_01.mzXML	2254
135 ?-ssrAmp	229	1221	0.993	33-41	33	41	35	L.SQESVADKM.G	SQESVADKM	1e-05	3.829	tk110906_GE_sample_03.mzXML	774
135 ?-ssrAmp	229	1221	0.993	33-41	33	41	35	L.SQESVADKM.G	SQESVADKM	1e-05	3.813	tk110906_GE_sample_03.mzXML	1000
135 ?-ssrAmp	229	1221	0.993	33-41	33	41	35	L.SQESVADKM.G	SQESVADKM	1e-05	3.792	tk110906_GE_sample_03.mzXML	1590
135 ?-ssrAmp	229	1221	0.993	33-41	33	41	35	L.SQESVADKM.G	SQESVADKM	1e-05	3.674	tk110906_GE_sample_03.mzXML	2110
135 ?-ssrAmp	229	1221	0.993	33-41	33	41	35	L.SQESVADKM.G	SQESVADKM	1e-05	3.616	tk110906_GE_sample_03.mzXML	769
135 ?-ssrAmp	229	1221	0.993	33-41	33	41	35	L.SQESVADKM.G	SQESVADKM	1e-05	3.481	tk110906_GE_sample_03.mzXML	942
135 ?-ssrAmp	229	1221	0.993	33-41	33	41	35	L.SQESVADKM.G	SQESVADKM	1e-05	3.464	tk110906_GE_sample_03.mzXML	1288
135 ?-ssrAmp	229	1221	0.993	33-41	33	41	35	L.SQESVADKM.G	SQESVADKM	1e-05	3.427	tk110906_GE_sample_05.mzXML	2061
135 ?-ssrAmp	229	1221	0.993	33-41	33	41	35	L.SQESVADKM.G	SQESVADKM	1e-05	3.426	tk110906_GE_sample_03.mzXML	1243
135 ?-ssrAmp	229	1221	0.993	33-41	33	41	35	L.SQESVADKM.G	SQESVADKM	1e-05	3.359	tk110906_GE_sample_03.mzXML	1052
135 ?-ssrAmp	229	1221	0.993	33-41	33	41	35	L.SQESVADKM.G	SQESVADKM	1e-05	3.341	tk110906_GE_sample_03.mzXML	1245
135 ?-ssrAmp	229	1221	0.993	33-41	33	41	35	L.SQESVADKM.G	SQESVADKM	1e-05	3.31	tk110906_GE_sample_03.mzXML	1151
135 ?-ssrAmp	229	1221	0.993	33-41	33	41	35	L.SQESVADKM.G	SQESVADKM	1e-05	3.288	tk110906_GE_sample_03.mzXML	1202
135 ?-ssrAmp	229	1221	0.993	33-41	33	41	35	L.SQESVADKM.G	SQESVADKM	1e-05	3.222	tk110906_GE_sample_03.mzXML	939
135 ?-ssrAmp	229	1221	0.993	33-41	33	41	35	L.SQESVADKM.G	SQESVADKM	1e-05	3.13	tk110906_GE_sample_03.mzXML	1054
135 ?-ssrAmp	229	1221	0.993	33-41	33	41	35	L.SQESVADKM.G	SQESVADKM	1e-05	3.112	tk110906_GE_sample_03.mzXML	1106
135 ?-ssrAmp	229	1221	0.993	33-41	33	41	35	L.SQESVADKM.G	SQESVADKM	1e-05	2.797	tk110906_GE_sample_03.mzXML	1197
135 ?-ssrAmp	229	1221	0.993	33-41	33	41	35	L.SQESVADKM.G	SQESVADKM	1e-05	2.275	tk110906_GE_sample_03.mzXML	1154
135 ?-ssrAmp	229	1221	0.993	33-41	33	41	35	L.SQESVADKM.G	SQESVADKM	0.000258398	2.65	tk110906_GE_sample_03.mzXML	2101
135 ?-ssrAmp	229	1221	0.993	33-41	33	41	35	L.SQESVADKM.G	SQESVADKM	0.000292654	3.702	tk110906_GE_sample_03.mzXML	1104
135 ?-ssrAmp	229	1221	0.993	33-41	33	41	35	L.SQESVADKM.G	SQESVADKM	0.000292654	2.5	tk110906_GE_sample_05.mzXML	2070
135 ?-ssrAmp	229	1221	0.993	33-41	33	41	35	L.SQESVADKM.G	SQESVADKM	0.00043573	3.805	tk110906_GE_sample_03.mzXML	1595
135 ?-ssrAmp	229	1221	0.993	33-41	33	41	35	L.SQESVADKM.G	SQESVADKM	0.000447828	3.372	tk110906_GE_sample_01.mzXML	2241
135 ?-ssrAmp	229	1221	0.993	33-41	33	41	35	L.SQESVADKM.G	SQESVADKM	0.000459031	2.435	tk110906_GE_sample_03.mzXML	1286
135 ?-ssrAmp	229	1221	0.993	33-41	33	41	35	L.SQESVADKM.G	SQESVADKM	0.000622924	2.45	tk110906_GE_sample_01.mzXML	2262
135 ?-ssrAmp	229	1221	0.993	33-41	33	41	35	L.SQESVADKM.G	SQESVADKM	0.0010144	2.207	tk110906_GE_sample_01.mzXML	2540
135 ?-ssrAmp	229	1221	0.993	33-41	33	41	35	L.SQESVADKM.G	SQESVADKM	0.00220386	2.098	tk110906_GE_sample_05.mzXML	2065
135 ?-ssrAmp	229	1221	0.993	33-42	33	42	7	L.SQESVADKM+16G.M	SQESVADKMG	1e-05	3.135	tk110906_GE_sample_01.mzXML	1464
135 ?-ssrAmp	229	1221	0.993	33-42	33	42	7	L.SQESVADKM+16G.M	SQESVADKMG	1e-05	3.069	tk110906_GE_sample_01.mzXML	2034
135 ?-ssrAmp	229	1221	0.993	33-42	33	42	7	L.SQESVADKM+16G.M	SQESVADKMG	1e-05	3.051	tk110906_GE_sample_01.mzXML	1587
135 ?-ssrAmp	229	1221	0.993	33-42	33	42	7	L.SQESVADKM+16G.M	SQESVADKMG	0.000265816	3.023	tk110906_GE_sample_05.mzXML	1614
135 ?-ssrAmp	229	1221	0.993	33-42	33	42	7	L.SQESVADKM+16G.M	SQESVADKMG	0.00043573	3.083	tk110906_GE_sample_03.mzXML	619
135 ?-ssrAmp	229	1221	0.993	33-42	33	42	7	L.SQESVADKM+16G.M	SQESVADKMG	0.000473261	2.637	tk110906_GE_sample_05.mzXML	1481
135 ?-ssrAmp	229	1221	0.993	33-42	33	42	7	L.SQESVADKM+16G.M	SQESVADKMG	0.00220386	2.461	tk110906_GE_sample_03.mzXML	1865
135 ?-ssrAmp	229	1221	0.993	33-42	33	42	31	L.SQESVADKMG.M	SQESVADKMG	1e-05	3.275	tk110906_GE_sample_05.mzXML	2007
135 ?-ssrAmp	229	1221	0.993	33-42	33	42	31	L.SQESVADKMG.M	SQESVADKMG	1e-05	2.66	tk110906_GE_sample_05.mzXML	1906
135 ?-ssrAmp	229	1221	0.993	33-42	33	42	31	L.SQESVADKMG.M	SQESVADKMG	1e-05	2.035	tk110906_GE_sample_03.mzXML	884
135 ?-ssrAmp	229	1221	0.993	33-42	33	42	31	L.SQESVADKMG.M	SQESVADKMG	0.000242895	2.443	tk110906_GE_sample_01.mzXML	2160
135 ?-ssrAmp	229	1221	0.993	33-42	33	42	31	L.SQESVADKMG.M	SQESVADKMG	0.000265816	2.469	tk110906_GE_sample_05.mzXML	2035
135 ?-ssrAmp	229	1221	0.993	33-42	33	42	31	L.SQESVADKMG.M	SQESVADKMG	0.000273673	2.69	tk110906_GE_sample_01.mzXML	2024
135 ?-ssrAmp	229	1221	0.993	33-42	33	42	31	L.SQESVADKMG.M	SQESVADKMG	0.000281928	2.666	tk110906_GE_sample_05.mzXML	2001
135 ?-ssrAmp	229	1221	0.993	33-42	33	42	31	L.SQESVADKMG.M	SQESVADKMG	0.000292654	2.806	tk110906_GE_sample_05.mzXML	2030
135 ?-ssrAmp	229	1221	0.993	33-42	33	42	31	L.SQESVADKMG.M	SQESVADKMG	0.000447828	1.681	tk110906_GE_sample_01.mzXML	2027
135 ?-ssrAmp	229	1221	0.993	33-42	33	42	31	L.SQESVADKMG.M	SQESVADKMG	0.000473261	1.423	tk110906_GE_sample_03.mzXML	1839
135 ?-ssrAmp	229	1221	0.993	33-42	33	42	31	L.SQESVADKMG.M	SQESVADKMG	0.0010144	3.198	tk110906_GE_sample_05.mzXML	2115
135 ?-ssrAmp	229	1221	0.993	33-42	33	42	31	L.SQESVADKMG.M	SQESVADKMG	0.0010144	2.208	tk110906_GE_sample_03.mzXML	609
135 ?-ssrAmp	229	1221	0.993	33-42	33	42	31	L.SQESVADKMG.M	SQESVADKMG	0.0010144	1.908	tk110906_GE_sample_01.mzXML	2029
135 ?-ssrAmp	229	1221	0.993	33-42	33	42	31	L.SQESVADKMG.M	SQESVADKMG	0.0010144	1.691	tk110906_GE_sample_03.mzXML	667
135 ?-ssrAmp	229	1221	0.993	33-42	33	42	31	L.SQESVADKMG.M	SQESVADKMG	0.00138696	2.305	tk110906_GE_sample_03.mzXML	613
135 ?-ssrAmp	229	1221	0.993	33-42	33	42	31	L.SQESVADKMG.M	SQESVADKMG	0.00138696	1.583	tk110906_GE_sample_05.mzXML	1909
135 ?-ssrAmp	229	1221	0.993	33-42	33	42	31	L.SQESVADKMG.M	SQESVADKMG	0.00206534	1.194	tk110906_GE_sample_05.mzXML	2349
135 ?-ssrAmp	229	1221	0.993	33-42	33	42	31	L.SQESVADKMG.M	SQESVADKMG	0.00220386	2.24	tk110906_GE_sample_01.mzXML	2165
135 ?-ssrAmp	229	1221	0.993	33-42	33	42	31	L.SQESVADKMG.M	SQESVADKMG	0.00220386	2.118	tk110906_GE_sample_03.mzXML	1368
135 ?-ssrAmp	229	1221	0.993	33-42	33	42	31	L.SQESVADKMG.M	SQESVADKMG	0.00251572	1.674	tk110906_GE_sample_03.mzXML	1008
135 ?-ssrAmp	229	1221	0.993	33-42	33	42	31	L.SQESVADKMG.M	SQESVADKMG	0.00344293	1.327	tk110906_GE_sample_03.mzXML	947
135 ?-ssrAmp	229	1221	0.993	33-42	33	42	31	L.SQESVADKMG.M	SQESVADKMG	0.00344293	1.179	tk110906_GE_sample_03.mzXML	2141
135 ?-ssrAmp	229	1221	0.993	33-42	33	42	31	L.SQESVADKMG.M	SQESVADKMG	0.00421799	1.767	tk110906_GE_sample_01.mzXML	2279
135 ?-ssrAmp	229	1221	0.993	33-42	33	42	31	L.SQESVADKMG.M	SQESVADKMG	0.00421799	1.749	tk110906_GE_sample_03.mzXML	614
135 ?-ssrAmp	229	1221	0.993	33-42	33	42	31	L.SQESVADKMG.M	SQESVADKMG	0.00421799	1.704	tk110906_GE_sample_05.mzXML	2002
135 ?-ssrAmp	229	1221	0.993	33-42	33	42	31	L.SQESVADKMG.M	SQESVADKMG	0.00421799	1.494	tk110906_GE_sample_05.mzXML	1995
135 ?-ssrAmp	229	1221	0.993	33-42	33	42	31	L.SQESVADKMG.M	SQESVADKMG	0.00614887	2.326	tk110906_GE_sample_05.mzXML	2258
135 ?-ssrAmp	229	1221	0.993	33-42	33	42	31	L.SQESVADKMG.M	SQESVADKMG	0.00614887	1.445	tk110906_GE_sample_03.mzXML	1787
135 ?-ssrAmp	229	1221	0.993	33-42	33	42	31	L.SQESVADKMG.M	SQESVADKMG	0.00649659	1.695	tk110906_GE_sample_01.mzXML	2154
135 ?-ssrAmp	229	1221	0.993	33-42	33	42	31	L.SQESVADKMG.M	SQESVADKMG	0.00698758	2.019	tk110906_GE_sample_03.mzXML	1939
135 ?-ssrAmp	229	1221	0.993	33-42	33	42	31	L.SQESVADKMG.M	SQESVADKMG	0.00776374	1.045	tk110906_GE_sample_03.mzXML	1062
135 ?-ssrAmp	229	1221	0.993	33-43	33	43	17	L.SQESVADKM+16GM+16.G	SQESVADKMGM	1e-05	3.436	tk110906_GE_sample_01.mzXML	3236
135 ?-ssrAmp	229	1221	0.993	33-43	33	43	17	L.SQESVADKM+16GM+16.G	SQESVADKMGM	1e-05	3.423	tk110906_GE_sample_01.mzXML	3242
135 ?-ssrAmp	229	1221	0.993	33-43	33	43	17	L.SQESVADKM+16GM+16.G	SQESVADKMGM	1e-05	3.421	tk110906_GE_sample_03.mzXML	3170
135 ?-ssrAmp	229	1221	0.993	33-43	33	43	17	L.SQESVADKM+16GM+16.G	SQESVADKMGM	1e-05	3.327	tk110906_GE_sample_05.mzXML	1552
135 ?-ssrAmp	229	1221	0.993	33-43	33	43	17	L.SQESVADKM+16GM+16.G	SQESVADKMGM	1e-05	3.311	tk110906_GE_sample_03.mzXML	3176
135 ?-ssrAmp	229	1221	0.993	33-43	33	43	17	L.SQESVADKM+16GM+16.G	SQESVADKMGM	1e-05	3.214	tk110906_GE_sample_01.mzXML	3085
135 ?-ssrAmp	229	1221	0.993	33-43	33	43	17	L.SQESVADKM+16GM+16.G	SQESVADKMGM	1e-05	3.204	tk110906_GE_sample_01.mzXML	1525
135 ?-ssrAmp	229	1221	0.993	33-43	33	43	17	L.SQESVADKM+16GM+16.G	SQESVADKMGM	1e-05	3.104	tk110906_GE_sample_02.mzXML	1356
135 ?-ssrAmp	229	1221	0.993	33-43	33	43	17	L.SQESVADKM+16GM+16.G	SQESVADKMGM	1e-05	3.009	tk110906_GE_sample_01.mzXML	3080
135 ?-ssrAmp	229	1221	0.993	33-43	33	43	17	L.SQESVADKM+16GM+16.G	SQESVADKMGM	1e-05	2.981	tk110906_GE_sample_01.mzXML	1519
135 ?-ssrAmp	229	1221	0.993	33-43	33	43	17	L.SQESVADKM+16GM+16.G	SQESVADKMGM	1e-05	2.745	tk110906_GE_sample_02.mzXML	1359
135 ?-ssrAmp	229	1221	0.993	33-43	33	43	17	L.SQESVADKM+16GM+16.G	SQESVADKMGM	1e-05	2.717	tk110906_GE_sample_05.mzXML	1549
135 ?-ssrAmp	229	1221	0.993	33-43	33	43	17	L.SQESVADKM+16GM+16.G	SQESVADKMGM	1e-05	2.39	tk110906_GE_sample_01.mzXML	2228
135 ?-ssrAmp	229	1221	0.993	33-43	33	43	17	L.SQESVADKM+16GM+16.G	SQESVADKMGM	1e-05	2.387	tk110906_GE_sample_04.mzXML	204
135 ?-ssrAmp	229	1221	0.993	33-43	33	43	17	L.SQESVADKM+16GM+16.G	SQESVADKMGM	0.000292654	3.129	tk110906_GE_sample_03.mzXML	1716
135 ?-ssrAmp	229	1221	0.993	33-43	33	43	17	L.SQESVADKM+16GM+16.G	SQESVADKMGM	0.00421799	1.14	tk110906_GE_sample_03.mzXML	3178
135 ?-ssrAmp	229	1221	0.993	33-43	33	43	17	L.SQESVADKM+16GM+16.G	SQESVADKMGM	0.00978531	0.865	tk110906_GE_sample_01.mzXML	2224
135 ?-ssrAmp	229	1221	0.993	33-43	33	43	11	L.SQESVADKM+16GM.G	SQESVADKMGM	1e-05	3.637	tk110906_GE_sample_01.mzXML	2003
135 ?-ssrAmp	229	1221	0.993	33-43	33	43	11	L.SQESVADKM+16GM.G	SQESVADKMGM	1e-05	3.557	tk110906_GE_sample_01.mzXML	3081
135 ?-ssrAmp	229	1221	0.993	33-43	33	43	11	L.SQESVADKM+16GM.G	SQESVADKMGM	1e-05	3.553	tk110906_GE_sample_01.mzXML	2009
135 ?-ssrAmp	229	1221	0.993	33-43	33	43	11	L.SQESVADKM+16GM.G	SQESVADKMGM	1e-05	3.502	tk110906_GE_sample_05.mzXML	1891
135 ?-ssrAmp	229	1221	0.993	33-43	33	43	11	L.SQESVADKM+16GM.G	SQESVADKMGM	1e-05	3.455	tk110906_GE_sample_05.mzXML	1900
135 ?-ssrAmp	229	1221	0.993	33-43	33	43	11	L.SQESVADKM+16GM.G	SQESVADKMGM	1e-05	3.357	tk110906_GE_sample_01.mzXML	3241
135 ?-ssrAmp	229	1221	0.993	33-43	33	43	11	L.SQESVADKM+16GM.G	SQESVADKMGM	1e-05	3.296	tk110906_GE_sample_01.mzXML	3086
135 ?-ssrAmp	229	1221	0.993	33-43	33	43	11	L.SQESVADKM+16GM.G	SQESVADKMGM	1e-05	3.268	tk110906_GE_sample_03.mzXML	3161
135 ?-ssrAmp	229	1221	0.993	33-43	33	43	11	L.SQESVADKM+16GM.G	SQESVADKMGM	0.000447828	2.498	tk110906_GE_sample_05.mzXML	2497
135 ?-ssrAmp	229	1221	0.993	33-43	33	43	11	L.SQESVADKM+16GM.G	SQESVADKMGM	0.00154321	1.077	tk110906_GE_sample_05.mzXML	1960
135 ?-ssrAmp	229	1221	0.993	33-43	33	43	11	L.SQESVADKM+16GM.G	SQESVADKMGM	0.00833457	1.656	tk110906_GE_sample_01.mzXML	2018
135 ?-ssrAmp	229	1221	0.993	33-43	33	43	27	L.SQESVADKMGM+16.G	SQESVADKMGM	1e-05	3.803	tk110906_GE_sample_03.mzXML	1808
135 ?-ssrAmp	229	1221	0.993	33-43	33	43	27	L.SQESVADKMGM+16.G	SQESVADKMGM	1e-05	3.772	tk110906_GE_sample_03.mzXML	1804
135 ?-ssrAmp	229	1221	0.993	33-43	33	43	27	L.SQESVADKMGM+16.G	SQESVADKMGM	1e-05	3.762	tk110906_GE_sample_03.mzXML	1675
135 ?-ssrAmp	229	1221	0.993	33-43	33	43	27	L.SQESVADKMGM+16.G	SQESVADKMGM	1e-05	3.672	tk110906_GE_sample_05.mzXML	2311
135 ?-ssrAmp	229	1221	0.993	33-43	33	43	27	L.SQESVADKMGM+16.G	SQESVADKMGM	1e-05	3.668	tk110906_GE_sample_05.mzXML	2090
135 ?-ssrAmp	229	1221	0.993	33-43	33	43	27	L.SQESVADKMGM+16.G	SQESVADKMGM	1e-05	3.656	tk110906_GE_sample_05.mzXML	2095
135 ?-ssrAmp	229	1221	0.993	33-43	33	43	27	L.SQESVADKMGM+16.G	SQESVADKMGM	1e-05	3.643	tk110906_GE_sample_01.mzXML	2213
135 ?-ssrAmp	229	1221	0.993	33-43	33	43	27	L.SQESVADKMGM+16.G	SQESVADKMGM	1e-05	3.634	tk110906_GE_sample_05.mzXML	2227
135 ?-ssrAmp	229	1221	0.993	33-43	33	43	27	L.SQESVADKMGM+16.G	SQESVADKMGM	1e-05	3.606	tk110906_GE_sample_01.mzXML	2211
135 ?-ssrAmp	229	1221	0.993	33-43	33	43	27	L.SQESVADKMGM+16.G	SQESVADKMGM	1e-05	3.399	tk110906_GE_sample_01.mzXML	2431
135 ?-ssrAmp	229	1221	0.993	33-43	33	43	27	L.SQESVADKMGM+16.G	SQESVADKMGM	1e-05	3.303	tk110906_GE_sample_01.mzXML	2655
135 ?-ssrAmp	229	1221	0.993	33-43	33	43	27	L.SQESVADKMGM+16.G	SQESVADKMGM	1e-05	3.261	tk110906_GE_sample_05.mzXML	2319
135 ?-ssrAmp	229	1221	0.993	33-43	33	43	27	L.SQESVADKMGM+16.G	SQESVADKMGM	1e-05	3.256	tk110906_GE_sample_03.mzXML	3164
135 ?-ssrAmp	229	1221	0.993	33-43	33	43	27	L.SQESVADKMGM+16.G	SQESVADKMGM	1e-05	3.189	tk110906_GE_sample_03.mzXML	1672
135 ?-ssrAmp	229	1221	0.993	33-43	33	43	27	L.SQESVADKMGM+16.G	SQESVADKMGM	1e-05	3.181	tk110906_GE_sample_01.mzXML	2633
135 ?-ssrAmp	229	1221	0.993	33-43	33	43	27	L.SQESVADKMGM+16.G	SQESVADKMGM	1e-05	3.031	tk110906_GE_sample_03.mzXML	2113
135 ?-ssrAmp	229	1221	0.993	33-43	33	43	27	L.SQESVADKMGM+16.G	SQESVADKMGM	1e-05	3.002	tk110906_GE_sample_03.mzXML	2106
135 ?-ssrAmp	229	1221	0.993	33-43	33	43	27	L.SQESVADKMGM+16.G	SQESVADKMGM	1e-05	2.466	tk110906_GE_sample_01.mzXML	3400
135 ?-ssrAmp	229	1221	0.993	33-43	33	43	27	L.SQESVADKMGM+16.G	SQESVADKMGM	0.00025025	2.843	tk110906_GE_sample_01.mzXML	2414
135 ?-ssrAmp	229	1221	0.993	33-43	33	43	27	L.SQESVADKMGM+16.G	SQESVADKMGM	0.000258398	3.151	tk110906_GE_sample_01.mzXML	2435
135 ?-ssrAmp	229	1221	0.993	33-43	33	43	27	L.SQESVADKMGM+16.G	SQESVADKMGM	0.00206534	1.696	tk110906_GE_sample_01.mzXML	2219
135 ?-ssrAmp	229	1221	0.993	33-43	33	43	27	L.SQESVADKMGM+16.G	SQESVADKMGM	0.00220386	2.874	tk110906_GE_sample_01.mzXML	3235
135 ?-ssrAmp	229	1221	0.993	33-43	33	43	27	L.SQESVADKMGM+16.G	SQESVADKMGM	0.00344293	1.127	tk110906_GE_sample_03.mzXML	1712
135 ?-ssrAmp	229	1221	0.993	33-43	33	43	27	L.SQESVADKMGM+16.G	SQESVADKMGM	0.00649659	1.639	tk110906_GE_sample_05.mzXML	2103
135 ?-ssrAmp	229	1221	0.993	33-43	33	43	27	L.SQESVADKMGM+16.G	SQESVADKMGM	0.00776374	1.826	tk110906_GE_sample_01.mzXML	3219
135 ?-ssrAmp	229	1221	0.993	33-43	33	43	27	L.SQESVADKMGM+16.G	SQESVADKMGM	0.00833457	1.551	tk110906_GE_sample_01.mzXML	3213
135 ?-ssrAmp	229	1221	0.993	33-43	33	43	27	L.SQESVADKMGM+16.G	SQESVADKMGM	0.00833457	1	tk110906_GE_sample_03.mzXML	1722
135 ?-ssrAmp	229	1221	0.993	33-43	33	43	13	L.SQESVADKMGM.G	SQESVADKMGM	1e-05	2.96	tk110906_GE_sample_05.mzXML	3177
135 ?-ssrAmp	229	1221	0.993	33-43	33	43	13	L.SQESVADKMGM.G	SQESVADKMGM	0.000265816	3.708	tk110906_GE_sample_03.mzXML	3155
135 ?-ssrAmp	229	1221	0.993	33-43	33	43	13	L.SQESVADKMGM.G	SQESVADKMGM	0.000265816	2.416	tk110906_GE_sample_05.mzXML	3175
135 ?-ssrAmp	229	1221	0.993	33-43	33	43	13	L.SQESVADKMGM.G	SQESVADKMGM	0.00043573	2.819	tk110906_GE_sample_03.mzXML	3156
135 ?-ssrAmp	229	1221	0.993	33-43	33	43	13	L.SQESVADKMGM.G	SQESVADKMGM	0.000622924	3.854	tk110906_GE_sample_03.mzXML	3153
135 ?-ssrAmp	229	1221	0.993	33-43	33	43	13	L.SQESVADKMGM.G	SQESVADKMGM	0.000622924	2.826	tk110906_GE_sample_05.mzXML	2905
135 ?-ssrAmp	229	1221	0.993	33-43	33	43	13	L.SQESVADKMGM.G	SQESVADKMGM	0.00206534	4.05	tk110906_GE_sample_01.mzXML	3216
135 ?-ssrAmp	229	1221	0.993	33-43	33	43	13	L.SQESVADKMGM.G	SQESVADKMGM	0.00246046	2.387	tk110906_GE_sample_05.mzXML	3109
135 ?-ssrAmp	229	1221	0.993	33-43	33	43	13	L.SQESVADKMGM.G	SQESVADKMGM	0.00698758	2.746	tk110906_GE_sample_01.mzXML	3360
135 ?-ssrAmp	229	1221	0.993	33-43	33	43	13	L.SQESVADKMGM.G	SQESVADKMGM	0.00833457	3.802	tk110906_GE_sample_05.mzXML	3172
135 ?-ssrAmp	229	1221	0.993	33-43	33	43	13	L.SQESVADKMGM.G	SQESVADKMGM	0.00978531	4.177	tk110906_GE_sample_01.mzXML	3343
135 ?-ssrAmp	229	1221	0.993	33-43	33	43	13	L.SQESVADKMGM.G	SQESVADKMGM	0.00978531	4.102	tk110906_GE_sample_01.mzXML	3066
135 ?-ssrAmp	229	1221	0.993	33-43	33	43	13	L.SQESVADKMGM.G	SQESVADKMGM	0.00978531	3.72	tk110906_GE_sample_05.mzXML	3168
135 ?-ssrAmp	229	1221	0.993	33-44	33	44	2	L.SQESVADKM+16GMG.Q	SQESVADKMGMG	1e-05	2.312	tk110906_GE_sample_03.mzXML	3014
135 ?-ssrAmp	229	1221	0.993	33-44	33	44	2	L.SQESVADKM+16GMG.Q	SQESVADKMGMG	0.000425894	2.634	tk110906_GE_sample_03.mzXML	3011
135 ?-ssrAmp	229	1221	0.993	33-44	33	44	2	L.SQESVADKMGM+16G.Q	SQESVADKMGMG	1e-05	3.438	tk110906_GE_sample_03.mzXML	1904
135 ?-ssrAmp	229	1221	0.993	33-44	33	44	2	L.SQESVADKMGM+16G.Q	SQESVADKMGMG	0.000447828	2.612	tk110906_GE_sample_03.mzXML	1888
135 ?-ssrAmp	229	1221	0.993	33-44	33	44	2	L.SQESVADKMGMG.Q	SQESVADKMGMG	1e-05	4	tk110906_GE_sample_01.mzXML	3006
135 ?-ssrAmp	229	1221	0.993	33-44	33	44	2	L.SQESVADKMGMG.Q	SQESVADKMGMG	1e-05	3.899	tk110906_GE_sample_01.mzXML	3010
135 ?-ssrAmp	229	1221	0.993	33-45	33	45	2	L.SQESVADKM+16GM+16GQ.S	SQESVADKMGMGQ	1e-05	3.473	tk110906_GE_sample_03.mzXML	2903
135 ?-ssrAmp	229	1221	0.993	33-45	33	45	2	L.SQESVADKM+16GM+16GQ.S	SQESVADKMGMGQ	1e-05	2.744	tk110906_GE_sample_03.mzXML	2914
135 ?-ssrAmp	229	1221	0.993	33-45	33	45	4	L.SQESVADKMGM+16GQ.S	SQESVADKMGMGQ	1e-05	3.701	tk110906_GE_sample_03.mzXML	2902
135 ?-ssrAmp	229	1221	0.993	33-45	33	45	4	L.SQESVADKMGM+16GQ.S	SQESVADKMGMGQ	1e-05	3.39	tk110906_GE_sample_03.mzXML	2898
135 ?-ssrAmp	229	1221	0.993	33-45	33	45	4	L.SQESVADKMGM+16GQ.S	SQESVADKMGMGQ	1e-05	3.323	tk110906_GE_sample_03.mzXML	1885
135 ?-ssrAmp	229	1221	0.993	33-45	33	45	4	L.SQESVADKMGM+16GQ.S	SQESVADKMGMGQ	0.000281928	3.039	tk110906_GE_sample_03.mzXML	1882
135 ?-ssrAmp	229	1221	0.993	33-45	33	45	8	L.SQESVADKMGMGQ.S	SQESVADKMGMGQ	1e-05	4.164	tk110906_GE_sample_05.mzXML	2818
135 ?-ssrAmp	229	1221	0.993	33-45	33	45	8	L.SQESVADKMGMGQ.S	SQESVADKMGMGQ	1e-05	4.164	tk110906_GE_sample_01.mzXML	2957
135 ?-ssrAmp	229	1221	0.993	33-45	33	45	8	L.SQESVADKMGMGQ.S	SQESVADKMGMGQ	1e-05	4.163	tk110906_GE_sample_03.mzXML	2894
135 ?-ssrAmp	229	1221	0.993	33-45	33	45	8	L.SQESVADKMGMGQ.S	SQESVADKMGMGQ	1e-05	4.156	tk110906_GE_sample_05.mzXML	2815
135 ?-ssrAmp	229	1221	0.993	33-45	33	45	8	L.SQESVADKMGMGQ.S	SQESVADKMGMGQ	1e-05	4.153	tk110906_GE_sample_01.mzXML	2953
135 ?-ssrAmp	229	1221	0.993	33-45	33	45	8	L.SQESVADKMGMGQ.S	SQESVADKMGMGQ	1e-05	4.008	tk110906_GE_sample_03.mzXML	2890
135 ?-ssrAmp	229	1221	0.993	33-45	33	45	8	L.SQESVADKMGMGQ.S	SQESVADKMGMGQ	1e-05	2.943	tk110906_GE_sample_03.mzXML	2916
135 ?-ssrAmp	229	1221	0.993	33-45	33	45	8	L.SQESVADKMGMGQ.S	SQESVADKMGMGQ	0.000459031	2.388	tk110906_GE_sample_03.mzXML	2909
135 ?-ssrAmp	229	1221	0.993	33-47	33	47	1	L.SQESVADKMGM+16GQSG.V	SQESVADKMGMGQSG	0.00698758	1.63	tk110906_GE_sample_03.mzXML	1913
135 ?-ssrAmp	229	1221	0.993	33-47	33	47	3	L.SQESVADKMGMGQSG.V	SQESVADKMGMGQSG	1e-05	3.972	tk110906_GE_sample_05.mzXML	2791
135 ?-ssrAmp	229	1221	0.993	33-47	33	47	3	L.SQESVADKMGMGQSG.V	SQESVADKMGMGQSG	1e-05	3.893	tk110906_GE_sample_01.mzXML	2917
135 ?-ssrAmp	229	1221	0.993	33-47	33	47	3	L.SQESVADKMGMGQSG.V	SQESVADKMGMGQSG	1e-05	3.852	tk110906_GE_sample_01.mzXML	2912
135 ?-ssrAmp	229	1221	0.993	33-48	33	48	1	L.SQESVADKMGMGQSGV.G	SQESVADKMGMGQSGV	1e-05	2.969	tk110906_GE_sample_01.mzXML	3425
135 ?-ssrAmp	229	1221	0.993	33-49	33	49	4	L.SQESVADKMGMGQSGVG.A	SQESVADKMGMGQSGVG	1e-05	3.738	tk110906_GE_sample_01.mzXML	3267
135 ?-ssrAmp	229	1221	0.993	33-49	33	49	4	L.SQESVADKMGMGQSGVG.A	SQESVADKMGMGQSGVG	1e-05	3.632	tk110906_GE_sample_05.mzXML	3118
135 ?-ssrAmp	229	1221	0.993	33-49	33	49	4	L.SQESVADKMGMGQSGVG.A	SQESVADKMGMGQSGVG	1e-05	3.496	tk110906_GE_sample_01.mzXML	3273
135 ?-ssrAmp	229	1221	0.993	33-49	33	49	4	L.SQESVADKMGMGQSGVG.A	SQESVADKMGMGQSGVG	1e-05	3.476	tk110906_GE_sample_03.mzXML	3263
135 ?-ssrAmp	229	1221	0.993	33-50	33	50	2	L.SQESVADKM+16GM+16GQSGVGA.L	SQESVADKMGMGQSGVGA	1e-05	2.566	tk110906_GE_sample_03.mzXML	2738
135 ?-ssrAmp	229	1221	0.993	33-50	33	50	2	L.SQESVADKM+16GM+16GQSGVGA.L	SQESVADKMGMGQSGVGA	1e-05	2.559	tk110906_GE_sample_03.mzXML	2744
135 ?-ssrAmp	229	1221	0.993	33-50	33	50	3	L.SQESVADKM+16GMGQSGVGA.L	SQESVADKMGMGQSGVGA	1e-05	3.724	tk110906_GE_sample_03.mzXML	2297
135 ?-ssrAmp	229	1221	0.993	33-50	33	50	3	L.SQESVADKM+16GMGQSGVGA.L	SQESVADKMGMGQSGVGA	1e-05	3.481	tk110906_GE_sample_03.mzXML	2294
135 ?-ssrAmp	229	1221	0.993	33-50	33	50	3	L.SQESVADKM+16GMGQSGVGA.L	SQESVADKMGMGQSGVGA	1e-05	3.351	tk110906_GE_sample_03.mzXML	3333
135 ?-ssrAmp	229	1221	0.993	33-50	33	50	4	L.SQESVADKMGM+16GQSGVGA.L	SQESVADKMGMGQSGVGA	1e-05	3.747	tk110906_GE_sample_03.mzXML	2721
135 ?-ssrAmp	229	1221	0.993	33-50	33	50	4	L.SQESVADKMGM+16GQSGVGA.L	SQESVADKMGMGQSGVGA	1e-05	3.014	tk110906_GE_sample_05.mzXML	2676
135 ?-ssrAmp	229	1221	0.993	33-50	33	50	4	L.SQESVADKMGM+16GQSGVGA.L	SQESVADKMGMGQSGVGA	1e-05	2.779	tk110906_GE_sample_03.mzXML	2718
135 ?-ssrAmp	229	1221	0.993	33-50	33	50	4	L.SQESVADKMGM+16GQSGVGA.L	SQESVADKMGMGQSGVGA	1e-05	2.684	tk110906_GE_sample_01.mzXML	2810
135 ?-ssrAmp	229	1221	0.993	33-50	33	50	7	L.SQESVADKMGMGQSGVGA.L	SQESVADKMGMGQSGVGA	1e-05	4.28	tk110906_GE_sample_01.mzXML	3330
135 ?-ssrAmp	229	1221	0.993	33-50	33	50	7	L.SQESVADKMGMGQSGVGA.L	SQESVADKMGMGQSGVGA	1e-05	4.104	tk110906_GE_sample_03.mzXML	3312
135 ?-ssrAmp	229	1221	0.993	33-50	33	50	7	L.SQESVADKMGMGQSGVGA.L	SQESVADKMGMGQSGVGA	1e-05	4.09	tk110906_GE_sample_03.mzXML	3438
135 ?-ssrAmp	229	1221	0.993	33-50	33	50	7	L.SQESVADKMGMGQSGVGA.L	SQESVADKMGMGQSGVGA	1e-05	4.007	tk110906_GE_sample_05.mzXML	3170
135 ?-ssrAmp	229	1221	0.993	33-50	33	50	7	L.SQESVADKMGMGQSGVGA.L	SQESVADKMGMGQSGVGA	1e-05	4.005	tk110906_GE_sample_03.mzXML	3308
135 ?-ssrAmp	229	1221	0.993	33-50	33	50	7	L.SQESVADKMGMGQSGVGA.L	SQESVADKMGMGQSGVGA	1e-05	3.926	tk110906_GE_sample_01.mzXML	3318
135 ?-ssrAmp	229	1221	0.993	33-50	33	50	7	L.SQESVADKMGMGQSGVGA.L	SQESVADKMGMGQSGVGA	1e-05	3.668	tk110906_GE_sample_03.mzXML	3448
135 ?-ssrAmp	229	1221	0.993	33-52	33	52	8	L.SQESVADKM+16GM+16GQSGVGALF.N	SQESVADKMGMGQSGVGALF	1e-05	3.598	tk110906_GE_sample_03.mzXML	4555
135 ?-ssrAmp	229	1221	0.993	33-52	33	52	8	L.SQESVADKM+16GM+16GQSGVGALF.N	SQESVADKMGMGQSGVGALF	1e-05	3.453	tk110906_GE_sample_03.mzXML	4128
135 ?-ssrAmp	229	1221	0.993	33-52	33	52	8	L.SQESVADKM+16GM+16GQSGVGALF.N	SQESVADKMGMGQSGVGALF	1e-05	3.369	tk110906_GE_sample_03.mzXML	4560
135 ?-ssrAmp	229	1221	0.993	33-52	33	52	8	L.SQESVADKM+16GM+16GQSGVGALF.N	SQESVADKMGMGQSGVGALF	1e-05	3.335	tk110906_GE_sample_03.mzXML	4364
135 ?-ssrAmp	229	1221	0.993	33-52	33	52	8	L.SQESVADKM+16GM+16GQSGVGALF.N	SQESVADKMGMGQSGVGALF	1e-05	3.307	tk110906_GE_sample_05.mzXML	3955
135 ?-ssrAmp	229	1221	0.993	33-52	33	52	8	L.SQESVADKM+16GM+16GQSGVGALF.N	SQESVADKMGMGQSGVGALF	1e-05	2.692	tk110906_GE_sample_03.mzXML	4134
135 ?-ssrAmp	229	1221	0.993	33-52	33	52	8	L.SQESVADKM+16GM+16GQSGVGALF.N	SQESVADKMGMGQSGVGALF	1e-05	2.683	tk110906_GE_sample_05.mzXML	3949
135 ?-ssrAmp	229	1221	0.993	33-52	33	52	8	L.SQESVADKM+16GM+16GQSGVGALF.N	SQESVADKMGMGQSGVGALF	0.000473261	1.888	tk110906_GE_sample_03.mzXML	4368
135 ?-ssrAmp	229	1221	0.993	33-52	33	52	11	L.SQESVADKM+16GMGQSGVGALF.N	SQESVADKMGMGQSGVGALF	1e-05	3.949	tk110906_GE_sample_05.mzXML	4314
135 ?-ssrAmp	229	1221	0.993	33-52	33	52	11	L.SQESVADKM+16GMGQSGVGALF.N	SQESVADKMGMGQSGVGALF	1e-05	3.775	tk110906_GE_sample_01.mzXML	4365
135 ?-ssrAmp	229	1221	0.993	33-52	33	52	11	L.SQESVADKM+16GMGQSGVGALF.N	SQESVADKMGMGQSGVGALF	1e-05	3.769	tk110906_GE_sample_03.mzXML	4349
135 ?-ssrAmp	229	1221	0.993	33-52	33	52	11	L.SQESVADKM+16GMGQSGVGALF.N	SQESVADKMGMGQSGVGALF	1e-05	3.728	tk110906_GE_sample_01.mzXML	4510
135 ?-ssrAmp	229	1221	0.993	33-52	33	52	11	L.SQESVADKM+16GMGQSGVGALF.N	SQESVADKMGMGQSGVGALF	1e-05	3.602	tk110906_GE_sample_03.mzXML	4345
135 ?-ssrAmp	229	1221	0.993	33-52	33	52	11	L.SQESVADKM+16GMGQSGVGALF.N	SQESVADKMGMGQSGVGALF	1e-05	3.556	tk110906_GE_sample_05.mzXML	4163
135 ?-ssrAmp	229	1221	0.993	33-52	33	52	11	L.SQESVADKM+16GMGQSGVGALF.N	SQESVADKMGMGQSGVGALF	1e-05	3.544	tk110906_GE_sample_01.mzXML	4368
135 ?-ssrAmp	229	1221	0.993	33-52	33	52	11	L.SQESVADKM+16GMGQSGVGALF.N	SQESVADKMGMGQSGVGALF	1e-05	3.512	tk110906_GE_sample_03.mzXML	4520
135 ?-ssrAmp	229	1221	0.993	33-52	33	52	11	L.SQESVADKM+16GMGQSGVGALF.N	SQESVADKMGMGQSGVGALF	1e-05	3.45	tk110906_GE_sample_05.mzXML	4309
135 ?-ssrAmp	229	1221	0.993	33-52	33	52	11	L.SQESVADKM+16GMGQSGVGALF.N	SQESVADKMGMGQSGVGALF	1e-05	2.975	tk110906_GE_sample_05.mzXML	4169
135 ?-ssrAmp	229	1221	0.993	33-52	33	52	11	L.SQESVADKM+16GMGQSGVGALF.N	SQESVADKMGMGQSGVGALF	0.00833457	1.417	tk110906_GE_sample_01.mzXML	4506
135 ?-ssrAmp	229	1221	0.993	33-52	33	52	13	L.SQESVADKMGM+16GQSGVGALF.N	SQESVADKMGMGQSGVGALF	1e-05	3.809	tk110906_GE_sample_01.mzXML	4659
135 ?-ssrAmp	229	1221	0.993	33-52	33	52	13	L.SQESVADKMGM+16GQSGVGALF.N	SQESVADKMGMGQSGVGALF	1e-05	3.796	tk110906_GE_sample_05.mzXML	4511
135 ?-ssrAmp	229	1221	0.993	33-52	33	52	13	L.SQESVADKMGM+16GQSGVGALF.N	SQESVADKMGMGQSGVGALF	1e-05	3.778	tk110906_GE_sample_01.mzXML	4654
135 ?-ssrAmp	229	1221	0.993	33-52	33	52	13	L.SQESVADKMGM+16GQSGVGALF.N	SQESVADKMGMGQSGVGALF	1e-05	3.768	tk110906_GE_sample_05.mzXML	4504
135 ?-ssrAmp	229	1221	0.993	33-52	33	52	13	L.SQESVADKMGM+16GQSGVGALF.N	SQESVADKMGMGQSGVGALF	1e-05	3.652	tk110906_GE_sample_03.mzXML	4667
135 ?-ssrAmp	229	1221	0.993	33-52	33	52	13	L.SQESVADKMGM+16GQSGVGALF.N	SQESVADKMGMGQSGVGALF	1e-05	3.644	tk110906_GE_sample_03.mzXML	4525
135 ?-ssrAmp	229	1221	0.993	33-52	33	52	13	L.SQESVADKMGM+16GQSGVGALF.N	SQESVADKMGMGQSGVGALF	1e-05	3.581	tk110906_GE_sample_05.mzXML	4456
135 ?-ssrAmp	229	1221	0.993	33-52	33	52	13	L.SQESVADKMGM+16GQSGVGALF.N	SQESVADKMGMGQSGVGALF	1e-05	3.468	tk110906_GE_sample_05.mzXML	4462
135 ?-ssrAmp	229	1221	0.993	33-52	33	52	13	L.SQESVADKMGM+16GQSGVGALF.N	SQESVADKMGMGQSGVGALF	1e-05	3.044	tk110906_GE_sample_01.mzXML	4695
135 ?-ssrAmp	229	1221	0.993	33-52	33	52	13	L.SQESVADKMGM+16GQSGVGALF.N	SQESVADKMGMGQSGVGALF	0.000265816	2.707	tk110906_GE_sample_03.mzXML	4661
135 ?-ssrAmp	229	1221	0.993	33-52	33	52	13	L.SQESVADKMGM+16GQSGVGALF.N	SQESVADKMGMGQSGVGALF	0.00238379	3.306	tk110906_GE_sample_03.mzXML	4534
135 ?-ssrAmp	229	1221	0.993	33-52	33	52	13	L.SQESVADKMGM+16GQSGVGALF.N	SQESVADKMGMGQSGVGALF	0.00344293	1.002	tk110906_GE_sample_03.mzXML	4937
135 ?-ssrAmp	229	1221	0.993	33-52	33	52	13	L.SQESVADKMGM+16GQSGVGALF.N	SQESVADKMGMGQSGVGALF	0.00424328	2.987	tk110906_GE_sample_01.mzXML	4655
135 ?-ssrAmp	229	1221	0.993	33-52	33	52	21	L.SQESVADKMGMGQSGVGALF.N	SQESVADKMGMGQSGVGALF	1e-05	4.251	tk110906_GE_sample_05.mzXML	4866
135 ?-ssrAmp	229	1221	0.993	33-52	33	52	21	L.SQESVADKMGMGQSGVGALF.N	SQESVADKMGMGQSGVGALF	1e-05	4.251	tk110906_GE_sample_01.mzXML	4938
135 ?-ssrAmp	229	1221	0.993	33-52	33	52	21	L.SQESVADKMGMGQSGVGALF.N	SQESVADKMGMGQSGVGALF	1e-05	4.228	tk110906_GE_sample_03.mzXML	5053
135 ?-ssrAmp	229	1221	0.993	33-52	33	52	21	L.SQESVADKMGMGQSGVGALF.N	SQESVADKMGMGQSGVGALF	1e-05	4.214	tk110906_GE_sample_05.mzXML	4884
135 ?-ssrAmp	229	1221	0.993	33-52	33	52	21	L.SQESVADKMGMGQSGVGALF.N	SQESVADKMGMGQSGVGALF	1e-05	4.207	tk110906_GE_sample_01.mzXML	5086
135 ?-ssrAmp	229	1221	0.993	33-52	33	52	21	L.SQESVADKMGMGQSGVGALF.N	SQESVADKMGMGQSGVGALF	1e-05	4.197	tk110906_GE_sample_03.mzXML	4922
135 ?-ssrAmp	229	1221	0.993	33-52	33	52	21	L.SQESVADKMGMGQSGVGALF.N	SQESVADKMGMGQSGVGALF	1e-05	4.172	tk110906_GE_sample_05.mzXML	4723
135 ?-ssrAmp	229	1221	0.993	33-52	33	52	21	L.SQESVADKMGMGQSGVGALF.N	SQESVADKMGMGQSGVGALF	1e-05	4.111	tk110906_GE_sample_03.mzXML	5397
135 ?-ssrAmp	229	1221	0.993	33-52	33	52	21	L.SQESVADKMGMGQSGVGALF.N	SQESVADKMGMGQSGVGALF	1e-05	4.087	tk110906_GE_sample_01.mzXML	4943
135 ?-ssrAmp	229	1221	0.993	33-52	33	52	21	L.SQESVADKMGMGQSGVGALF.N	SQESVADKMGMGQSGVGALF	1e-05	4.081	tk110906_GE_sample_05.mzXML	4729
135 ?-ssrAmp	229	1221	0.993	33-52	33	52	21	L.SQESVADKMGMGQSGVGALF.N	SQESVADKMGMGQSGVGALF	1e-05	4.045	tk110906_GE_sample_03.mzXML	4918
135 ?-ssrAmp	229	1221	0.993	33-52	33	52	21	L.SQESVADKMGMGQSGVGALF.N	SQESVADKMGMGQSGVGALF	1e-05	4.01	tk110906_GE_sample_03.mzXML	5059
135 ?-ssrAmp	229	1221	0.993	33-52	33	52	21	L.SQESVADKMGMGQSGVGALF.N	SQESVADKMGMGQSGVGALF	1e-05	3.877	tk110906_GE_sample_01.mzXML	5092
135 ?-ssrAmp	229	1221	0.993	33-52	33	52	21	L.SQESVADKMGMGQSGVGALF.N	SQESVADKMGMGQSGVGALF	1e-05	3.78	tk110906_GE_sample_03.mzXML	5402
135 ?-ssrAmp	229	1221	0.993	33-52	33	52	21	L.SQESVADKMGMGQSGVGALF.N	SQESVADKMGMGQSGVGALF	1e-05	3.596	tk110906_GE_sample_01.mzXML	4961
135 ?-ssrAmp	229	1221	0.993	33-52	33	52	21	L.SQESVADKMGMGQSGVGALF.N	SQESVADKMGMGQSGVGALF	1e-05	3.258	tk110906_GE_sample_05.mzXML	4880
135 ?-ssrAmp	229	1221	0.993	33-52	33	52	21	L.SQESVADKMGMGQSGVGALF.N	SQESVADKMGMGQSGVGALF	1e-05	3.186	tk110906_GE_sample_05.mzXML	4878
135 ?-ssrAmp	229	1221	0.993	33-52	33	52	21	L.SQESVADKMGMGQSGVGALF.N	SQESVADKMGMGQSGVGALF	1e-05	2.748	tk110906_GE_sample_03.mzXML	5186
135 ?-ssrAmp	229	1221	0.993	33-52	33	52	21	L.SQESVADKMGMGQSGVGALF.N	SQESVADKMGMGQSGVGALF	1e-05	2.731	tk110906_GE_sample_03.mzXML	4930
135 ?-ssrAmp	229	1221	0.993	33-52	33	52	21	L.SQESVADKMGMGQSGVGALF.N	SQESVADKMGMGQSGVGALF	1e-05	2.693	tk110906_GE_sample_05.mzXML	4987
135 ?-ssrAmp	229	1221	0.993	33-52	33	52	21	L.SQESVADKMGMGQSGVGALF.N	SQESVADKMGMGQSGVGALF	0.00238379	2.986	tk110906_GE_sample_01.mzXML	5089
135 ?-ssrAmp	229	1221	0.993	33-57	33	57	2	L.SQESVADKM+16GMGQSGVGALFNGINA.L	SQESVADKMGMGQSGVGALFNGINA	1e-05	3.787	tk110906_GE_sample_03.mzXML	4813
135 ?-ssrAmp	229	1221	0.993	33-57	33	57	2	L.SQESVADKM+16GMGQSGVGALFNGINA.L	SQESVADKMGMGQSGVGALFNGINA	1e-05	3.682	tk110906_GE_sample_03.mzXML	4793
135 ?-ssrAmp	229	1221	0.993	33-57	33	57	4	L.SQESVADKMGMGQSGVGALFNGINA.L	SQESVADKMGMGQSGVGALFNGINA	1e-05	4.207	tk110906_GE_sample_03.mzXML	5203
135 ?-ssrAmp	229	1221	0.993	33-57	33	57	4	L.SQESVADKMGMGQSGVGALFNGINA.L	SQESVADKMGMGQSGVGALFNGINA	1e-05	4.191	tk110906_GE_sample_01.mzXML	5289
135 ?-ssrAmp	229	1221	0.993	33-57	33	57	4	L.SQESVADKMGMGQSGVGALFNGINA.L	SQESVADKMGMGQSGVGALFNGINA	1e-05	4.181	tk110906_GE_sample_01.mzXML	5275
135 ?-ssrAmp	229	1221	0.993	33-57	33	57	4	L.SQESVADKMGMGQSGVGALFNGINA.L	SQESVADKMGMGQSGVGALFNGINA	1e-05	4.149	tk110906_GE_sample_03.mzXML	5218
135 ?-ssrAmp	229	1221	0.993	35-42	35	42	4	Q.ESVADKMG.M	ESVADKMG	0.00251572	1.791	tk110906_GE_sample_05.mzXML	1925
135 ?-ssrAmp	229	1221	0.993	35-42	35	42	4	Q.ESVADKMG.M	ESVADKMG	0.00649659	1.482	tk110906_GE_sample_03.mzXML	647
135 ?-ssrAmp	229	1221	0.993	35-42	35	42	4	Q.ESVADKMG.M	ESVADKMG	0.00776374	1.525	tk110906_GE_sample_05.mzXML	1917
135 ?-ssrAmp	229	1221	0.993	35-42	35	42	4	Q.ESVADKMG.M	ESVADKMG	0.00776374	1.314	tk110906_GE_sample_01.mzXML	2298
135 ?-ssrAmp	229	1221	0.993	35-52	35	52	2	Q.ESVADKM+16GMGQSGVGALF.N	ESVADKMGMGQSGVGALF	1e-05	3.395	tk110906_GE_sample_03.mzXML	4541
135 ?-ssrAmp	229	1221	0.993	35-52	35	52	2	Q.ESVADKM+16GMGQSGVGALF.N	ESVADKMGMGQSGVGALF	1e-05	3.338	tk110906_GE_sample_03.mzXML	4538
135 ?-ssrAmp	229	1221	0.993	35-52	35	52	1	Q.ESVADKMGM+16GQSGVGALF.N	ESVADKMGMGQSGVGALF	1e-05	3.136	tk110906_GE_sample_03.mzXML	4684
135 ?-ssrAmp	229	1221	0.993	35-52	35	52	1	Q.ESVADKMGMGQSGVGALF.N	ESVADKMGMGQSGVGALF	1e-05	3.98	tk110906_GE_sample_03.mzXML	5070
135 ?-ssrAmp	229	1221	0.993	36-43	36	43	2	E.SVADKMGM.G	SVADKMGM	0.00421799	1.904	tk110906_GE_sample_01.mzXML	3111
135 ?-ssrAmp	229	1221	0.993	36-43	36	43	2	E.SVADKMGM.G	SVADKMGM	0.00833457	2.455	tk110906_GE_sample_01.mzXML	3099
135 ?-ssrAmp	229	1221	0.993	37-45	37	45	2	S.VADKMGMGQ.S	VADKMGMGQ	0.00138696	3.635	tk110906_GE_sample_03.mzXML	1464
135 ?-ssrAmp	229	1221	0.993	37-45	37	45	2	S.VADKMGMGQ.S	VADKMGMGQ	0.00421799	3.356	tk110906_GE_sample_03.mzXML	1460
135 ?-ssrAmp	229	1221	0.993	37-49	37	49	2	S.VADKMGMGQSGVG.A	VADKMGMGQSGVG	0.000459031	1.956	tk110906_GE_sample_03.mzXML	2495
135 ?-ssrAmp	229	1221	0.993	37-49	37	49	2	S.VADKMGMGQSGVG.A	VADKMGMGQSGVG	0.00251572	2.351	tk110906_GE_sample_03.mzXML	2492
135 ?-ssrAmp	229	1221	0.993	37-50	37	50	1	S.VADKM+16GMGQSGVGA.L	VADKMGMGQSGVGA	0.00043573	2.65	tk110906_GE_sample_03.mzXML	2723
135 ?-ssrAmp	229	1221	0.993	37-50	37	50	2	S.VADKMGMGQSGVGA.L	VADKMGMGQSGVGA	0.00154321	2.926	tk110906_GE_sample_03.mzXML	2701
135 ?-ssrAmp	229	1221	0.993	37-50	37	50	2	S.VADKMGMGQSGVGA.L	VADKMGMGQSGVGA	0.00154321	2.728	tk110906_GE_sample_03.mzXML	2698
135 ?-ssrAmp	229	1221	0.993	37-52	37	52	1	S.VADKMGM+16GQSGVGALF.N	VADKMGMGQSGVGALF	1e-05	2.967	tk110906_GE_sample_03.mzXML	4253
135 ?-ssrAmp	229	1221	0.993	37-52	37	52	2	S.VADKMGMGQSGVGALF.N	VADKMGMGQSGVGALF	1e-05	3.336	tk110906_GE_sample_03.mzXML	4730
135 ?-ssrAmp	229	1221	0.993	37-52	37	52	2	S.VADKMGMGQSGVGALF.N	VADKMGMGQSGVGALF	1e-05	2.752	tk110906_GE_sample_01.mzXML	4767
135 ?-ssrAmp	229	1221	0.993	38-52	38	52	3	V.ADKMGMGQSGVGALF.N	ADKMGMGQSGVGALF	1e-05	3.785	tk110906_GE_sample_05.mzXML	4570
135 ?-ssrAmp	229	1221	0.993	38-52	38	52	3	V.ADKMGMGQSGVGALF.N	ADKMGMGQSGVGALF	0.000292654	3.606	tk110906_GE_sample_03.mzXML	4715
135 ?-ssrAmp	229	1221	0.993	38-52	38	52	3	V.ADKMGMGQSGVGALF.N	ADKMGMGQSGVGALF	0.00776374	3.268	tk110906_GE_sample_05.mzXML	4564
135 ?-ssrAmp	229	1221	0.993	39-50	39	50	2	A.DKMGMGQSGVGA.L	DKMGMGQSGVGA	1e-05	3.64	tk110906_GE_sample_03.mzXML	2474
135 ?-ssrAmp	229	1221	0.993	39-50	39	50	2	A.DKMGMGQSGVGA.L	DKMGMGQSGVGA	0.000281928	2.95	tk110906_GE_sample_03.mzXML	2468
135 ?-ssrAmp	229	1221	0.993	39-52	39	52	2	A.DKMGM+16GQSGVGALF.N	DKMGMGQSGVGALF	0.00154321	3.016	tk110906_GE_sample_03.mzXML	4553
135 ?-ssrAmp	229	1221	0.993	39-52	39	52	2	A.DKMGM+16GQSGVGALF.N	DKMGMGQSGVGALF	0.00421799	3.047	tk110906_GE_sample_03.mzXML	4570
135 ?-ssrAmp	229	1221	0.993	39-52	39	52	3	A.DKMGMGQSGVGALF.N	DKMGMGQSGVGALF	1e-05	3.737	tk110906_GE_sample_03.mzXML	5049
135 ?-ssrAmp	229	1221	0.993	39-52	39	52	3	A.DKMGMGQSGVGALF.N	DKMGMGQSGVGALF	1e-05	3.377	tk110906_GE_sample_03.mzXML	5045
135 ?-ssrAmp	229	1221	0.993	39-52	39	52	3	A.DKMGMGQSGVGALF.N	DKMGMGQSGVGALF	1e-05	3.342	tk110906_GE_sample_03.mzXML	4878
135 ?-ssrAmp	229	1221	0.993	43-52	43	52	7	G.MGQSGVGALF.N	MGQSGVGALF	1e-05	3.864	tk110906_GE_sample_05.mzXML	5084
135 ?-ssrAmp	229	1221	0.993	43-52	43	52	7	G.MGQSGVGALF.N	MGQSGVGALF	0.000258398	3.682	tk110906_GE_sample_01.mzXML	5284
135 ?-ssrAmp	229	1221	0.993	43-52	43	52	7	G.MGQSGVGALF.N	MGQSGVGALF	0.000459031	3.427	tk110906_GE_sample_03.mzXML	5282
135 ?-ssrAmp	229	1221	0.993	43-52	43	52	7	G.MGQSGVGALF.N	MGQSGVGALF	0.00528227	2.428	tk110906_GE_sample_03.mzXML	5279
135 ?-ssrAmp	229	1221	0.993	43-52	43	52	7	G.MGQSGVGALF.N	MGQSGVGALF	0.00649659	2.961	tk110906_GE_sample_05.mzXML	4953
135 ?-ssrAmp	229	1221	0.993	43-52	43	52	7	G.MGQSGVGALF.N	MGQSGVGALF	0.00649659	2.403	tk110906_GE_sample_03.mzXML	5143
135 ?-ssrAmp	229	1221	0.993	43-52	43	52	7	G.MGQSGVGALF.N	MGQSGVGALF	0.00978531	3.388	tk110906_GE_sample_01.mzXML	5144
135 ?-ssrAmp	229	1221	0.993	43-57	43	57	8	G.MGQSGVGALFNGINA.L	MGQSGVGALFNGINA	1e-05	4.268	tk110906_GE_sample_05.mzXML	5217
135 ?-ssrAmp	229	1221	0.993	43-57	43	57	8	G.MGQSGVGALFNGINA.L	MGQSGVGALFNGINA	1e-05	3.974	tk110906_GE_sample_01.mzXML	5412
135 ?-ssrAmp	229	1221	0.993	43-57	43	57	8	G.MGQSGVGALFNGINA.L	MGQSGVGALFNGINA	1e-05	3.965	tk110906_GE_sample_01.mzXML	5407
135 ?-ssrAmp	229	1221	0.993	43-57	43	57	8	G.MGQSGVGALFNGINA.L	MGQSGVGALFNGINA	0.000273673	3.678	tk110906_GE_sample_05.mzXML	5210
135 ?-ssrAmp	229	1221	0.993	43-57	43	57	8	G.MGQSGVGALFNGINA.L	MGQSGVGALFNGINA	0.0010144	2.507	tk110906_GE_sample_05.mzXML	5220
135 ?-ssrAmp	229	1221	0.993	43-57	43	57	8	G.MGQSGVGALFNGINA.L	MGQSGVGALFNGINA	0.00614887	1.991	tk110906_GE_sample_03.mzXML	5422
135 ?-ssrAmp	229	1221	0.993	43-57	43	57	8	G.MGQSGVGALFNGINA.L	MGQSGVGALFNGINA	0.00833457	1.933	tk110906_GE_sample_03.mzXML	5418
135 ?-ssrAmp	229	1221	0.993	43-57	43	57	8	G.MGQSGVGALFNGINA.L	MGQSGVGALFNGINA	0.00978531	1.888	tk110906_GE_sample_05.mzXML	5224
135 ?-ssrAmp	229	1221	0.993	43-58	43	58	4	G.M+16GQSGVGALFNGINAL.N	MGQSGVGALFNGINAL	1e-05	3.04	tk110906_GE_sample_03.mzXML	5967
135 ?-ssrAmp	229	1221	0.993	43-58	43	58	4	G.M+16GQSGVGALFNGINAL.N	MGQSGVGALFNGINAL	0.000242895	2.856	tk110906_GE_sample_03.mzXML	5976
135 ?-ssrAmp	229	1221	0.993	43-58	43	58	4	G.M+16GQSGVGALFNGINAL.N	MGQSGVGALFNGINAL	0.000425894	3.293	tk110906_GE_sample_01.mzXML	5991
135 ?-ssrAmp	229	1221	0.993	43-58	43	58	4	G.M+16GQSGVGALFNGINAL.N	MGQSGVGALFNGINAL	0.00138696	2.044	tk110906_GE_sample_01.mzXML	5978
135 ?-ssrAmp	229	1221	0.993	43-58	43	58	2	G.MGQSGVGALFNGINAL.N	MGQSGVGALFNGINAL	1e-05	3.262	tk110906_GE_sample_01.mzXML	6138
135 ?-ssrAmp	229	1221	0.993	43-58	43	58	2	G.MGQSGVGALFNGINAL.N	MGQSGVGALFNGINAL	0.00043573	2.511	tk110906_GE_sample_01.mzXML	6133
135 ?-ssrAmp	229	1221	0.993	43-60	43	60	1	G.MGQSGVGALFNGINALNA.Y	MGQSGVGALFNGINALNA	0.00154321	1.544	tk110906_GE_sample_01.mzXML	5926
135 ?-ssrAmp	229	1221	0.993	44-57	44	57	5	M.GQSGVGALFNGINA.L	GQSGVGALFNGINA	1e-05	3.853	tk110906_GE_sample_03.mzXML	5389
135 ?-ssrAmp	229	1221	0.993	44-57	44	57	5	M.GQSGVGALFNGINA.L	GQSGVGALFNGINA	0.00154321	2.329	tk110906_GE_sample_05.mzXML	5009
135 ?-ssrAmp	229	1221	0.993	44-57	44	57	5	M.GQSGVGALFNGINA.L	GQSGVGALFNGINA	0.00649659	1.388	tk110906_GE_sample_03.mzXML	5390
135 ?-ssrAmp	229	1221	0.993	44-57	44	57	5	M.GQSGVGALFNGINA.L	GQSGVGALFNGINA	0.00698758	1.816	tk110906_GE_sample_01.mzXML	5222
135 ?-ssrAmp	229	1221	0.993	44-57	44	57	5	M.GQSGVGALFNGINA.L	GQSGVGALFNGINA	0.00698758	1.622	tk110906_GE_sample_05.mzXML	5043
135 ?-ssrAmp	229	1221	0.993	44-58	44	58	5	M.GQSGVGALFNGINAL.N	GQSGVGALFNGINAL	1e-05	4.191	tk110906_GE_sample_05.mzXML	5746
135 ?-ssrAmp	229	1221	0.993	44-58	44	58	5	M.GQSGVGALFNGINAL.N	GQSGVGALFNGINAL	1e-05	4.085	tk110906_GE_sample_05.mzXML	5751
135 ?-ssrAmp	229	1221	0.993	44-58	44	58	5	M.GQSGVGALFNGINAL.N	GQSGVGALFNGINAL	1e-05	3.844	tk110906_GE_sample_01.mzXML	5988
135 ?-ssrAmp	229	1221	0.993	44-58	44	58	5	M.GQSGVGALFNGINAL.N	GQSGVGALFNGINAL	0.000292654	3.786	tk110906_GE_sample_03.mzXML	5985
135 ?-ssrAmp	229	1221	0.993	44-58	44	58	5	M.GQSGVGALFNGINAL.N	GQSGVGALFNGINAL	0.000473261	3.139	tk110906_GE_sample_01.mzXML	5984
135 ?-ssrAmp	229	1221	0.993	44-60	44	60	10	M.GQSGVGALFNGINALNA.Y	GQSGVGALFNGINALNA	1e-05	4.19	tk110906_GE_sample_01.mzXML	5784
135 ?-ssrAmp	229	1221	0.993	44-60	44	60	10	M.GQSGVGALFNGINALNA.Y	GQSGVGALFNGINALNA	1e-05	4.031	tk110906_GE_sample_05.mzXML	5563
135 ?-ssrAmp	229	1221	0.993	44-60	44	60	10	M.GQSGVGALFNGINALNA.Y	GQSGVGALFNGINALNA	1e-05	3.961	tk110906_GE_sample_01.mzXML	5885
135 ?-ssrAmp	229	1221	0.993	44-60	44	60	10	M.GQSGVGALFNGINALNA.Y	GQSGVGALFNGINALNA	1e-05	3.607	tk110906_GE_sample_05.mzXML	5559
135 ?-ssrAmp	229	1221	0.993	44-60	44	60	10	M.GQSGVGALFNGINALNA.Y	GQSGVGALFNGINALNA	1e-05	3.594	tk110906_GE_sample_01.mzXML	5780
135 ?-ssrAmp	229	1221	0.993	44-60	44	60	10	M.GQSGVGALFNGINALNA.Y	GQSGVGALFNGINALNA	0.000425894	3.243	tk110906_GE_sample_03.mzXML	5803
135 ?-ssrAmp	229	1221	0.993	44-60	44	60	10	M.GQSGVGALFNGINALNA.Y	GQSGVGALFNGINALNA	0.000447828	3.907	tk110906_GE_sample_01.mzXML	5893
135 ?-ssrAmp	229	1221	0.993	44-60	44	60	10	M.GQSGVGALFNGINALNA.Y	GQSGVGALFNGINALNA	0.000447828	3.701	tk110906_GE_sample_05.mzXML	5658
135 ?-ssrAmp	229	1221	0.993	44-60	44	60	10	M.GQSGVGALFNGINALNA.Y	GQSGVGALFNGINALNA	0.000473261	2.155	tk110906_GE_sample_03.mzXML	5789
135 ?-ssrAmp	229	1221	0.993	44-60	44	60	10	M.GQSGVGALFNGINALNA.Y	GQSGVGALFNGINALNA	0.00206534	2.937	tk110906_GE_sample_05.mzXML	5663
135 ?-ssrAmp	229	1221	0.993	46-57	46	57	3	Q.SGVGALFNGINA.L	SGVGALFNGINA	0.000242895	2.203	tk110906_GE_sample_05.mzXML	5065
135 ?-ssrAmp	229	1221	0.993	46-57	46	57	3	Q.SGVGALFNGINA.L	SGVGALFNGINA	0.00154321	2.139	tk110906_GE_sample_03.mzXML	5224
135 ?-ssrAmp	229	1221	0.993	46-57	46	57	3	Q.SGVGALFNGINA.L	SGVGALFNGINA	0.00528227	1.191	tk110906_GE_sample_03.mzXML	5229
135 ?-ssrAmp	229	1221	0.993	53-63	53	63	2	F.NGINALNAYNA.A	NGINALNAYNA	1e-05	3.912	tk110906_GE_sample_03.mzXML	4091
135 ?-ssrAmp	229	1221	0.993	53-63	53	63	2	F.NGINALNAYNA.A	NGINALNAYNA	0.00043573	1.986	tk110906_GE_sample_01.mzXML	4090
135 ?-ssrAmp	229	1221	0.993	53-70	53	70	2	F.NGINALNAYNAALLAKIL.K	NGINALNAYNAALLAKIL	0.000265816	1.938	tk110906_GE_sample_05.mzXML	5981
135 ?-ssrAmp	229	1221	0.993	53-70	53	70	2	F.NGINALNAYNAALLAKIL.K	NGINALNAYNAALLAKIL	0.00698758	1.596	tk110906_GE_sample_05.mzXML	5975
135 ?-ssrAmp	229	1221	0.993	55-63	55	63	1	G.INALNAYNA.A	INALNAYNA	0.00833457	1.125	tk110906_GE_sample_03.mzXML	3867
135 ?-ssrAmp	229	1221	0.993	58-70	58	70	3	A.LNAYNAALLAKIL.K	LNAYNAALLAKIL	0.000473261	3.144	tk110906_GE_sample_05.mzXML	5557
135 ?-ssrAmp	229	1221	0.993	58-70	58	70	3	A.LNAYNAALLAKIL.K	LNAYNAALLAKIL	0.00220386	3.424	tk110906_GE_sample_01.mzXML	5819
135 ?-ssrAmp	229	1221	0.993	58-70	58	70	3	A.LNAYNAALLAKIL.K	LNAYNAALLAKIL	0.00251572	3.697	tk110906_GE_sample_05.mzXML	5553
135 ?-ssrAmp	229	1221	0.993	58-72	58	72	2	A.LNAYNAALLAKILKV.S	LNAYNAALLAKILKV	1e-05	4.117	tk110906_GE_sample_03.mzXML	5509
135 ?-ssrAmp	229	1221	0.993	58-72	58	72	2	A.LNAYNAALLAKILKV.S	LNAYNAALLAKILKV	1e-05	4.08	tk110906_GE_sample_03.mzXML	5515
135 ?-ssrAmp	229	1221	0.993	58-74	58	74	3	A.LNAYNAALLAKILKVSV.E	LNAYNAALLAKILKVSV	1e-05	4.026	tk110906_GE_sample_05.mzXML	5541
135 ?-ssrAmp	229	1221	0.993	58-74	58	74	3	A.LNAYNAALLAKILKVSV.E	LNAYNAALLAKILKVSV	1e-05	3.654	tk110906_GE_sample_05.mzXML	5534
135 ?-ssrAmp	229	1221	0.993	58-74	58	74	3	A.LNAYNAALLAKILKVSV.E	LNAYNAALLAKILKVSV	0.000292654	3.508	tk110906_GE_sample_05.mzXML	5547
135 ?-ssrAmp	229	1221	0.993	59-72	59	72	1	L.NAYNAALLAKILKV.S	NAYNAALLAKILKV	1e-05	3.872	tk110906_GE_sample_05.mzXML	4939
135 ?-ssrAmp	229	1221	0.993	61-70	61	70	6	A.YNAALLAKIL.K	YNAALLAKIL	0.000265816	3.993	tk110906_GE_sample_05.mzXML	5132
135 ?-ssrAmp	229	1221	0.993	61-70	61	70	6	A.YNAALLAKIL.K	YNAALLAKIL	0.0010144	4.052	tk110906_GE_sample_01.mzXML	5344
135 ?-ssrAmp	229	1221	0.993	61-70	61	70	6	A.YNAALLAKIL.K	YNAALLAKIL	0.0010144	4.031	tk110906_GE_sample_01.mzXML	5348
135 ?-ssrAmp	229	1221	0.993	61-70	61	70	6	A.YNAALLAKIL.K	YNAALLAKIL	0.00344293	2.548	tk110906_GE_sample_06.mzXML	5635
135 ?-ssrAmp	229	1221	0.993	61-70	61	70	6	A.YNAALLAKIL.K	YNAALLAKIL	0.00833457	4.069	tk110906_GE_sample_05.mzXML	5136
135 ?-ssrAmp	229	1221	0.993	61-70	61	70	6	A.YNAALLAKIL.K	YNAALLAKIL	0.00978531	2.726	tk110906_GE_sample_05.mzXML	5147
135 ?-ssrAmp	229	1221	0.993	61-72	61	72	6	A.YNAALLAKILKV.S	YNAALLAKILKV	1e-05	4.188	tk110906_GE_sample_05.mzXML	4791
135 ?-ssrAmp	229	1221	0.993	61-72	61	72	6	A.YNAALLAKILKV.S	YNAALLAKILKV	1e-05	4.11	tk110906_GE_sample_05.mzXML	4795
135 ?-ssrAmp	229	1221	0.993	61-72	61	72	6	A.YNAALLAKILKV.S	YNAALLAKILKV	1e-05	4.106	tk110906_GE_sample_01.mzXML	5124
135 ?-ssrAmp	229	1221	0.993	61-72	61	72	6	A.YNAALLAKILKV.S	YNAALLAKILKV	1e-05	4.032	tk110906_GE_sample_03.mzXML	4974
135 ?-ssrAmp	229	1221	0.993	61-72	61	72	6	A.YNAALLAKILKV.S	YNAALLAKILKV	1e-05	3.865	tk110906_GE_sample_03.mzXML	4966
135 ?-ssrAmp	229	1221	0.993	61-72	61	72	6	A.YNAALLAKILKV.S	YNAALLAKILKV	0.00833457	0.742	tk110906_GE_sample_05.mzXML	4775
135 ?-ssrAmp	229	1221	0.993	61-73	61	73	2	A.YNAALLAKILKVS.V	YNAALLAKILKVS	1e-05	3.522	tk110906_GE_sample_05.mzXML	4652
135 ?-ssrAmp	229	1221	0.993	61-73	61	73	2	A.YNAALLAKILKVS.V	YNAALLAKILKVS	0.000459031	3.838	tk110906_GE_sample_05.mzXML	4647
135 ?-ssrAmp	229	1221	0.993	61-74	61	74	3	A.YNAALLAKILKVSV.E	YNAALLAKILKVSV	1e-05	3.932	tk110906_GE_sample_05.mzXML	5189
135 ?-ssrAmp	229	1221	0.993	61-74	61	74	3	A.YNAALLAKILKVSV.E	YNAALLAKILKVSV	1e-05	3.903	tk110906_GE_sample_05.mzXML	5184
135 ?-ssrAmp	229	1221	0.993	61-74	61	74	3	A.YNAALLAKILKVSV.E	YNAALLAKILKVSV	0.00321285	3.425	tk110906_GE_sample_01.mzXML	5410
135 ?-ssrAmp	229	1221	0.993	64-72	64	72	2	A.ALLAKILKV.S	ALLAKILKV	0.00246046	3.568	tk110906_GE_sample_03.mzXML	4195
135 ?-ssrAmp	229	1221	0.993	64-72	64	72	2	A.ALLAKILKV.S	ALLAKILKV	0.00978531	3.432	tk110906_GE_sample_03.mzXML	4190
135 ?-ssrAmp	229	1221	0.993	64-74	64	74	2	A.ALLAKILKVSV.E	ALLAKILKVSV	1e-05	4.023	tk110906_GE_sample_05.mzXML	4551
135 ?-ssrAmp	229	1221	0.993	64-74	64	74	2	A.ALLAKILKVSV.E	ALLAKILKVSV	1e-05	3.977	tk110906_GE_sample_05.mzXML	4558
135 ?-ssrAmp	229	1221	0.993	66-74	66	74	3	L.LAKILKVSV.E	LAKILKVSV	0.00251572	3.906	tk110906_GE_sample_01.mzXML	3596
135 ?-ssrAmp	229	1221	0.993	66-74	66	74	3	L.LAKILKVSV.E	LAKILKVSV	0.00776374	3.844	tk110906_GE_sample_05.mzXML	3252
135 ?-ssrAmp	229	1221	0.993	66-74	66	74	3	L.LAKILKVSV.E	LAKILKVSV	0.00978531	0.827	tk110906_GE_sample_05.mzXML	3497
135 ?-ssrAmp	229	1221	0.993	66-77	66	77	4	L.LAKILKVSVEEF.S	LAKILKVSVEEF	1e-05	4.183	tk110906_GE_sample_01.mzXML	4250
135 ?-ssrAmp	229	1221	0.993	66-77	66	77	4	L.LAKILKVSVEEF.S	LAKILKVSVEEF	1e-05	4.161	tk110906_GE_sample_05.mzXML	3978
135 ?-ssrAmp	229	1221	0.993	66-77	66	77	4	L.LAKILKVSVEEF.S	LAKILKVSVEEF	1e-05	4.141	tk110906_GE_sample_05.mzXML	3972
135 ?-ssrAmp	229	1221	0.993	66-77	66	77	4	L.LAKILKVSVEEF.S	LAKILKVSVEEF	1e-05	3.861	tk110906_GE_sample_01.mzXML	4246
135 ?-ssrAmp	229	1221	0.993	67-77	67	77	7	L.AKILKVSVEEF.S	AKILKVSVEEF	1e-05	4.045	tk110906_GE_sample_05.mzXML	3786
135 ?-ssrAmp	229	1221	0.993	67-77	67	77	7	L.AKILKVSVEEF.S	AKILKVSVEEF	1e-05	4.02	tk110906_GE_sample_03.mzXML	3985
135 ?-ssrAmp	229	1221	0.993	67-77	67	77	7	L.AKILKVSVEEF.S	AKILKVSVEEF	1e-05	4.018	tk110906_GE_sample_05.mzXML	3782
135 ?-ssrAmp	229	1221	0.993	67-77	67	77	7	L.AKILKVSVEEF.S	AKILKVSVEEF	1e-05	3.996	tk110906_GE_sample_03.mzXML	3980
135 ?-ssrAmp	229	1221	0.993	67-77	67	77	7	L.AKILKVSVEEF.S	AKILKVSVEEF	0.000292654	3.954	tk110906_GE_sample_01.mzXML	4046
135 ?-ssrAmp	229	1221	0.993	67-77	67	77	7	L.AKILKVSVEEF.S	AKILKVSVEEF	0.000473261	3.897	tk110906_GE_sample_01.mzXML	4052
135 ?-ssrAmp	229	1221	0.993	67-77	67	77	7	L.AKILKVSVEEF.S	AKILKVSVEEF	0.00776374	2.029	tk110906_GE_sample_05.mzXML	3802
135 ?-ssrAmp	229	1221	0.993	67-79	67	79	1	L.AKILKVSVEEFSP.S	AKILKVSVEEFSP	1e-05	3.44	tk110906_GE_sample_03.mzXML	4056
135 ?-ssrAmp	229	1221	0.993	68-77	68	77	11	A.KILKVSVEEF.S	KILKVSVEEF	1e-05	3.671	tk110906_GE_sample_01.mzXML	3946
135 ?-ssrAmp	229	1221	0.993	68-77	68	77	11	A.KILKVSVEEF.S	KILKVSVEEF	0.00025025	3.986	tk110906_GE_sample_03.mzXML	3922
135 ?-ssrAmp	229	1221	0.993	68-77	68	77	11	A.KILKVSVEEF.S	KILKVSVEEF	0.00025025	3.696	tk110906_GE_sample_03.mzXML	3916
135 ?-ssrAmp	229	1221	0.993	68-77	68	77	11	A.KILKVSVEEF.S	KILKVSVEEF	0.000265816	3.868	tk110906_GE_sample_05.mzXML	3654
135 ?-ssrAmp	229	1221	0.993	68-77	68	77	11	A.KILKVSVEEF.S	KILKVSVEEF	0.000265816	2.816	tk110906_GE_sample_05.mzXML	3657
135 ?-ssrAmp	229	1221	0.993	68-77	68	77	11	A.KILKVSVEEF.S	KILKVSVEEF	0.00043573	3.831	tk110906_GE_sample_01.mzXML	3941
135 ?-ssrAmp	229	1221	0.993	68-77	68	77	11	A.KILKVSVEEF.S	KILKVSVEEF	0.000473261	3.848	tk110906_GE_sample_03.mzXML	3777
135 ?-ssrAmp	229	1221	0.993	68-77	68	77	11	A.KILKVSVEEF.S	KILKVSVEEF	0.000622924	3.851	tk110906_GE_sample_05.mzXML	3650
135 ?-ssrAmp	229	1221	0.993	68-77	68	77	11	A.KILKVSVEEF.S	KILKVSVEEF	0.00528227	4.005	tk110906_GE_sample_03.mzXML	3772
135 ?-ssrAmp	229	1221	0.993	68-77	68	77	11	A.KILKVSVEEF.S	KILKVSVEEF	0.00528227	2.658	tk110906_GE_sample_03.mzXML	3789
135 ?-ssrAmp	229	1221	0.993	68-77	68	77	11	A.KILKVSVEEF.S	KILKVSVEEF	0.00978531	2.841	tk110906_GE_sample_01.mzXML	3954
135 ?-ssrAmp	229	1221	0.993	68-82	68	82	4	A.KILKVSVEEFSPSIA.R	KILKVSVEEFSPSIA	1e-05	4.158	tk110906_GE_sample_01.mzXML	4199
135 ?-ssrAmp	229	1221	0.993	68-82	68	82	4	A.KILKVSVEEFSPSIA.R	KILKVSVEEFSPSIA	1e-05	3.695	tk110906_GE_sample_01.mzXML	4204
135 ?-ssrAmp	229	1221	0.993	68-82	68	82	4	A.KILKVSVEEFSPSIA.R	KILKVSVEEFSPSIA	1e-05	3.611	tk110906_GE_sample_05.mzXML	3966
135 ?-ssrAmp	229	1221	0.993	68-82	68	82	4	A.KILKVSVEEFSPSIA.R	KILKVSVEEFSPSIA	1e-05	3.461	tk110906_GE_sample_05.mzXML	3959
135 ?-ssrAmp	229	1221	0.993	68-88	68	88	2	A.KILKVSVEEFSPSIAREIYEM+16.Y	KILKVSVEEFSPSIAREIYEM	1e-05	3.667	tk110906_GE_sample_05.mzXML	4451
135 ?-ssrAmp	229	1221	0.993	68-88	68	88	2	A.KILKVSVEEFSPSIAREIYEM+16.Y	KILKVSVEEFSPSIAREIYEM	1e-05	3.42	tk110906_GE_sample_05.mzXML	4464
135 ?-ssrAmp	229	1221	0.993	70-77	70	77	1	I.LKVSVEEF.S	LKVSVEEF	0.00251572	1.927	tk110906_GE_sample_05.mzXML	3928
135 ?-ssrAmp	229	1221	0.993	71-82	71	82	4	L.KVSVEEFSPSIA.R	KVSVEEFSPSIA	1e-05	3.471	tk110906_GE_sample_05.mzXML	3842
135 ?-ssrAmp	229	1221	0.993	71-82	71	82	4	L.KVSVEEFSPSIA.R	KVSVEEFSPSIA	1e-05	2.845	tk110906_GE_sample_01.mzXML	4082
135 ?-ssrAmp	229	1221	0.993	71-82	71	82	4	L.KVSVEEFSPSIA.R	KVSVEEFSPSIA	0.00421799	2.835	tk110906_GE_sample_01.mzXML	4076
135 ?-ssrAmp	229	1221	0.993	71-82	71	82	4	L.KVSVEEFSPSIA.R	KVSVEEFSPSIA	0.00421799	1.671	tk110906_GE_sample_05.mzXML	3607
135 ?-ssrAmp	229	1221	0.993	71-88	71	88	11	L.KVSVEEFSPSIAREIYEM+16.Y	KVSVEEFSPSIAREIYEM	1e-05	3.826	tk110906_GE_sample_01.mzXML	4582
135 ?-ssrAmp	229	1221	0.993	71-88	71	88	11	L.KVSVEEFSPSIAREIYEM+16.Y	KVSVEEFSPSIAREIYEM	1e-05	3.744	tk110906_GE_sample_05.mzXML	4319
135 ?-ssrAmp	229	1221	0.993	71-88	71	88	11	L.KVSVEEFSPSIAREIYEM+16.Y	KVSVEEFSPSIAREIYEM	1e-05	3.721	tk110906_GE_sample_05.mzXML	4181
135 ?-ssrAmp	229	1221	0.993	71-88	71	88	11	L.KVSVEEFSPSIAREIYEM+16.Y	KVSVEEFSPSIAREIYEM	1e-05	3.667	tk110906_GE_sample_05.mzXML	4324
135 ?-ssrAmp	229	1221	0.993	71-88	71	88	11	L.KVSVEEFSPSIAREIYEM+16.Y	KVSVEEFSPSIAREIYEM	1e-05	3.531	tk110906_GE_sample_05.mzXML	4176
135 ?-ssrAmp	229	1221	0.993	71-88	71	88	11	L.KVSVEEFSPSIAREIYEM+16.Y	KVSVEEFSPSIAREIYEM	1e-05	3.386	tk110906_GE_sample_05.mzXML	4307
135 ?-ssrAmp	229	1221	0.993	71-88	71	88	11	L.KVSVEEFSPSIAREIYEM+16.Y	KVSVEEFSPSIAREIYEM	1e-05	3.357	tk110906_GE_sample_05.mzXML	4165
135 ?-ssrAmp	229	1221	0.993	71-88	71	88	11	L.KVSVEEFSPSIAREIYEM+16.Y	KVSVEEFSPSIAREIYEM	0.00147493	3.283	tk110906_GE_sample_05.mzXML	4160
135 ?-ssrAmp	229	1221	0.993	71-88	71	88	11	L.KVSVEEFSPSIAREIYEM+16.Y	KVSVEEFSPSIAREIYEM	0.00188147	3.589	tk110906_GE_sample_01.mzXML	4581
135 ?-ssrAmp	229	1221	0.993	71-88	71	88	11	L.KVSVEEFSPSIAREIYEM+16.Y	KVSVEEFSPSIAREIYEM	0.00238379	3.427	tk110906_GE_sample_01.mzXML	4578
135 ?-ssrAmp	229	1221	0.993	71-88	71	88	11	L.KVSVEEFSPSIAREIYEM+16.Y	KVSVEEFSPSIAREIYEM	0.00249688	3.336	tk110906_GE_sample_05.mzXML	4302
135 ?-ssrAmp	229	1221	0.993	71-88	71	88	11	L.KVSVEEFSPSIAREIYEM.Y	KVSVEEFSPSIAREIYEM	1e-05	4.486	tk110906_GE_sample_01.mzXML	5087
135 ?-ssrAmp	229	1221	0.993	71-88	71	88	11	L.KVSVEEFSPSIAREIYEM.Y	KVSVEEFSPSIAREIYEM	1e-05	4.456	tk110906_GE_sample_01.mzXML	4949
135 ?-ssrAmp	229	1221	0.993	71-88	71	88	11	L.KVSVEEFSPSIAREIYEM.Y	KVSVEEFSPSIAREIYEM	1e-05	4.395	tk110906_GE_sample_05.mzXML	4700
135 ?-ssrAmp	229	1221	0.993	71-88	71	88	11	L.KVSVEEFSPSIAREIYEM.Y	KVSVEEFSPSIAREIYEM	1e-05	4.39	tk110906_GE_sample_05.mzXML	4845
135 ?-ssrAmp	229	1221	0.993	71-88	71	88	11	L.KVSVEEFSPSIAREIYEM.Y	KVSVEEFSPSIAREIYEM	1e-05	4.286	tk110906_GE_sample_01.mzXML	4945
135 ?-ssrAmp	229	1221	0.993	71-88	71	88	11	L.KVSVEEFSPSIAREIYEM.Y	KVSVEEFSPSIAREIYEM	1e-05	4.277	tk110906_GE_sample_01.mzXML	5094
135 ?-ssrAmp	229	1221	0.993	71-88	71	88	11	L.KVSVEEFSPSIAREIYEM.Y	KVSVEEFSPSIAREIYEM	1e-05	4.193	tk110906_GE_sample_05.mzXML	4705
135 ?-ssrAmp	229	1221	0.993	71-88	71	88	11	L.KVSVEEFSPSIAREIYEM.Y	KVSVEEFSPSIAREIYEM	0.00141243	3.407	tk110906_GE_sample_05.mzXML	4701
135 ?-ssrAmp	229	1221	0.993	71-88	71	88	11	L.KVSVEEFSPSIAREIYEM.Y	KVSVEEFSPSIAREIYEM	0.00180832	3.018	tk110906_GE_sample_01.mzXML	4950
135 ?-ssrAmp	229	1221	0.993	71-88	71	88	11	L.KVSVEEFSPSIAREIYEM.Y	KVSVEEFSPSIAREIYEM	0.00193798	3.341	tk110906_GE_sample_01.mzXML	5088
135 ?-ssrAmp	229	1221	0.993	71-88	71	88	11	L.KVSVEEFSPSIAREIYEM.Y	KVSVEEFSPSIAREIYEM	0.00302343	2.939	tk110906_GE_sample_05.mzXML	4696
135 ?-ssrAmp	229	1221	0.993	71-91	71	91	6	L.KVSVEEFSPSIAREIYEM+16YEA.V	KVSVEEFSPSIAREIYEMYEA	1e-05	3.257	tk110906_GE_sample_01.mzXML	5075
135 ?-ssrAmp	229	1221	0.993	71-91	71	91	6	L.KVSVEEFSPSIAREIYEM+16YEA.V	KVSVEEFSPSIAREIYEMYEA	1e-05	3.087	tk110906_GE_sample_05.mzXML	4843
135 ?-ssrAmp	229	1221	0.993	71-91	71	91	6	L.KVSVEEFSPSIAREIYEM+16YEA.V	KVSVEEFSPSIAREIYEMYEA	1e-05	2.55	tk110906_GE_sample_05.mzXML	4837
135 ?-ssrAmp	229	1221	0.993	71-91	71	91	6	L.KVSVEEFSPSIAREIYEM+16YEA.V	KVSVEEFSPSIAREIYEMYEA	1e-05	2.332	tk110906_GE_sample_01.mzXML	5070
135 ?-ssrAmp	229	1221	0.993	71-91	71	91	6	L.KVSVEEFSPSIAREIYEM+16YEA.V	KVSVEEFSPSIAREIYEMYEA	0.0010144	2.306	tk110906_GE_sample_05.mzXML	4848
135 ?-ssrAmp	229	1221	0.993	71-91	71	91	6	L.KVSVEEFSPSIAREIYEM+16YEA.V	KVSVEEFSPSIAREIYEMYEA	0.00193798	1.891	tk110906_GE_sample_05.mzXML	4842
135 ?-ssrAmp	229	1221	0.993	71-91	71	91	14	L.KVSVEEFSPSIAREIYEMYEA.V	KVSVEEFSPSIAREIYEMYEA	1e-05	4.211	tk110906_GE_sample_01.mzXML	5440
135 ?-ssrAmp	229	1221	0.993	71-91	71	91	14	L.KVSVEEFSPSIAREIYEMYEA.V	KVSVEEFSPSIAREIYEMYEA	1e-05	3.884	tk110906_GE_sample_05.mzXML	5247
135 ?-ssrAmp	229	1221	0.993	71-91	71	91	14	L.KVSVEEFSPSIAREIYEMYEA.V	KVSVEEFSPSIAREIYEMYEA	1e-05	3.856	tk110906_GE_sample_01.mzXML	5608
135 ?-ssrAmp	229	1221	0.993	71-91	71	91	14	L.KVSVEEFSPSIAREIYEMYEA.V	KVSVEEFSPSIAREIYEMYEA	1e-05	3.812	tk110906_GE_sample_05.mzXML	5422
135 ?-ssrAmp	229	1221	0.993	71-91	71	91	14	L.KVSVEEFSPSIAREIYEMYEA.V	KVSVEEFSPSIAREIYEMYEA	1e-05	3.775	tk110906_GE_sample_01.mzXML	5435
135 ?-ssrAmp	229	1221	0.993	71-91	71	91	14	L.KVSVEEFSPSIAREIYEMYEA.V	KVSVEEFSPSIAREIYEMYEA	1e-05	3.579	tk110906_GE_sample_01.mzXML	5613
135 ?-ssrAmp	229	1221	0.993	71-91	71	91	14	L.KVSVEEFSPSIAREIYEMYEA.V	KVSVEEFSPSIAREIYEMYEA	1e-05	3.444	tk110906_GE_sample_05.mzXML	5252
135 ?-ssrAmp	229	1221	0.993	71-91	71	91	14	L.KVSVEEFSPSIAREIYEMYEA.V	KVSVEEFSPSIAREIYEMYEA	1e-05	3.246	tk110906_GE_sample_05.mzXML	5426
135 ?-ssrAmp	229	1221	0.993	71-91	71	91	14	L.KVSVEEFSPSIAREIYEMYEA.V	KVSVEEFSPSIAREIYEMYEA	1e-05	2.883	tk110906_GE_sample_03.mzXML	5529
135 ?-ssrAmp	229	1221	0.993	71-91	71	91	14	L.KVSVEEFSPSIAREIYEMYEA.V	KVSVEEFSPSIAREIYEMYEA	0.00154799	2.168	tk110906_GE_sample_05.mzXML	5240
135 ?-ssrAmp	229	1221	0.993	71-91	71	91	14	L.KVSVEEFSPSIAREIYEMYEA.V	KVSVEEFSPSIAREIYEMYEA	0.00211416	2.365	tk110906_GE_sample_01.mzXML	5556
135 ?-ssrAmp	229	1221	0.993	71-91	71	91	14	L.KVSVEEFSPSIAREIYEMYEA.V	KVSVEEFSPSIAREIYEMYEA	0.00225225	2.169	tk110906_GE_sample_03.mzXML	5525
135 ?-ssrAmp	229	1221	0.993	71-91	71	91	14	L.KVSVEEFSPSIAREIYEMYEA.V	KVSVEEFSPSIAREIYEMYEA	0.00311526	1.654	tk110906_GE_sample_01.mzXML	5558
135 ?-ssrAmp	229	1221	0.993	71-91	71	91	14	L.KVSVEEFSPSIAREIYEMYEA.V	KVSVEEFSPSIAREIYEMYEA	0.00759669	2.086	tk110906_GE_sample_01.mzXML	5427
135 ?-ssrAmp	229	1221	0.993	71-94	71	94	5	L.KVSVEEFSPSIAREIYEM+16YEAVSM+16.L	KVSVEEFSPSIAREIYEMYEAVSM	1e-05	3.454	tk110906_GE_sample_01.mzXML	5419
135 ?-ssrAmp	229	1221	0.993	71-94	71	94	5	L.KVSVEEFSPSIAREIYEM+16YEAVSM+16.L	KVSVEEFSPSIAREIYEMYEAVSM	1e-05	3.397	tk110906_GE_sample_01.mzXML	5416
135 ?-ssrAmp	229	1221	0.993	71-94	71	94	5	L.KVSVEEFSPSIAREIYEM+16YEAVSM+16.L	KVSVEEFSPSIAREIYEMYEAVSM	1e-05	3.274	tk110906_GE_sample_05.mzXML	5218
135 ?-ssrAmp	229	1221	0.993	71-94	71	94	5	L.KVSVEEFSPSIAREIYEM+16YEAVSM+16.L	KVSVEEFSPSIAREIYEMYEAVSM	1e-05	3.105	tk110906_GE_sample_05.mzXML	5364
135 ?-ssrAmp	229	1221	0.993	71-94	71	94	5	L.KVSVEEFSPSIAREIYEM+16YEAVSM+16.L	KVSVEEFSPSIAREIYEMYEAVSM	1e-05	2.81	tk110906_GE_sample_05.mzXML	5354
135 ?-ssrAmp	229	1221	0.993	71-94	71	94	3	L.KVSVEEFSPSIAREIYEM+16YEAVSM.L	KVSVEEFSPSIAREIYEMYEAVSM	1e-05	2.46	tk110906_GE_sample_05.mzXML	5495
135 ?-ssrAmp	229	1221	0.993	71-94	71	94	3	L.KVSVEEFSPSIAREIYEM+16YEAVSM.L	KVSVEEFSPSIAREIYEMYEAVSM	0.00141243	2.122	tk110906_GE_sample_01.mzXML	5701
135 ?-ssrAmp	229	1221	0.993	71-94	71	94	3	L.KVSVEEFSPSIAREIYEM+16YEAVSM.L	KVSVEEFSPSIAREIYEMYEAVSM	0.00759669	1.881	tk110906_GE_sample_01.mzXML	5707
135 ?-ssrAmp	229	1221	0.993	71-94	71	94	5	L.KVSVEEFSPSIAREIYEMYEAVSM+16.L	KVSVEEFSPSIAREIYEMYEAVSM	1e-05	2.34	tk110906_GE_sample_05.mzXML	6007
135 ?-ssrAmp	229	1221	0.993	71-94	71	94	5	L.KVSVEEFSPSIAREIYEMYEAVSM+16.L	KVSVEEFSPSIAREIYEMYEAVSM	1e-05	2.14	tk110906_GE_sample_05.mzXML	6018
135 ?-ssrAmp	229	1221	0.993	71-94	71	94	5	L.KVSVEEFSPSIAREIYEMYEAVSM+16.L	KVSVEEFSPSIAREIYEMYEAVSM	1e-05	1.986	tk110906_GE_sample_05.mzXML	6004
135 ?-ssrAmp	229	1221	0.993	71-94	71	94	5	L.KVSVEEFSPSIAREIYEMYEAVSM+16.L	KVSVEEFSPSIAREIYEMYEAVSM	0.000447828	1.692	tk110906_GE_sample_05.mzXML	6024
135 ?-ssrAmp	229	1221	0.993	71-94	71	94	5	L.KVSVEEFSPSIAREIYEMYEAVSM+16.L	KVSVEEFSPSIAREIYEMYEAVSM	0.000622924	1.615	tk110906_GE_sample_01.mzXML	6362
135 ?-ssrAmp	229	1221	0.993	73-88	73	88	8	V.SVEEFSPSIAREIYEM+16.Y	SVEEFSPSIAREIYEM	1e-05	4.212	tk110906_GE_sample_05.mzXML	4487
135 ?-ssrAmp	229	1221	0.993	73-88	73	88	8	V.SVEEFSPSIAREIYEM+16.Y	SVEEFSPSIAREIYEM	1e-05	4.151	tk110906_GE_sample_01.mzXML	4682
135 ?-ssrAmp	229	1221	0.993	73-88	73	88	8	V.SVEEFSPSIAREIYEM+16.Y	SVEEFSPSIAREIYEM	1e-05	4.119	tk110906_GE_sample_03.mzXML	4650
135 ?-ssrAmp	229	1221	0.993	73-88	73	88	8	V.SVEEFSPSIAREIYEM+16.Y	SVEEFSPSIAREIYEM	1e-05	4.118	tk110906_GE_sample_05.mzXML	4484
135 ?-ssrAmp	229	1221	0.993	73-88	73	88	8	V.SVEEFSPSIAREIYEM+16.Y	SVEEFSPSIAREIYEM	1e-05	4.005	tk110906_GE_sample_03.mzXML	4645
135 ?-ssrAmp	229	1221	0.993	73-88	73	88	8	V.SVEEFSPSIAREIYEM+16.Y	SVEEFSPSIAREIYEM	1e-05	3.918	tk110906_GE_sample_01.mzXML	4688
135 ?-ssrAmp	229	1221	0.993	73-88	73	88	8	V.SVEEFSPSIAREIYEM+16.Y	SVEEFSPSIAREIYEM	1e-05	3.244	tk110906_GE_sample_05.mzXML	4501
135 ?-ssrAmp	229	1221	0.993	73-88	73	88	8	V.SVEEFSPSIAREIYEM+16.Y	SVEEFSPSIAREIYEM	0.00230415	2.918	tk110906_GE_sample_03.mzXML	4659
135 ?-ssrAmp	229	1221	0.993	73-88	73	88	11	V.SVEEFSPSIAREIYEM.Y	SVEEFSPSIAREIYEM	1e-05	4.493	tk110906_GE_sample_01.mzXML	5331
135 ?-ssrAmp	229	1221	0.993	73-88	73	88	11	V.SVEEFSPSIAREIYEM.Y	SVEEFSPSIAREIYEM	1e-05	4.274	tk110906_GE_sample_03.mzXML	5314
135 ?-ssrAmp	229	1221	0.993	73-88	73	88	11	V.SVEEFSPSIAREIYEM.Y	SVEEFSPSIAREIYEM	1e-05	4.187	tk110906_GE_sample_03.mzXML	5319
135 ?-ssrAmp	229	1221	0.993	73-88	73	88	11	V.SVEEFSPSIAREIYEM.Y	SVEEFSPSIAREIYEM	1e-05	4.079	tk110906_GE_sample_05.mzXML	5131
135 ?-ssrAmp	229	1221	0.993	73-88	73	88	11	V.SVEEFSPSIAREIYEM.Y	SVEEFSPSIAREIYEM	1e-05	4.003	tk110906_GE_sample_03.mzXML	5521
135 ?-ssrAmp	229	1221	0.993	73-88	73	88	11	V.SVEEFSPSIAREIYEM.Y	SVEEFSPSIAREIYEM	1e-05	3.853	tk110906_GE_sample_05.mzXML	5135
135 ?-ssrAmp	229	1221	0.993	73-88	73	88	11	V.SVEEFSPSIAREIYEM.Y	SVEEFSPSIAREIYEM	1e-05	3.845	tk110906_GE_sample_01.mzXML	5329
135 ?-ssrAmp	229	1221	0.993	73-88	73	88	11	V.SVEEFSPSIAREIYEM.Y	SVEEFSPSIAREIYEM	1e-05	2.718	tk110906_GE_sample_03.mzXML	5537
135 ?-ssrAmp	229	1221	0.993	73-88	73	88	11	V.SVEEFSPSIAREIYEM.Y	SVEEFSPSIAREIYEM	1e-05	2.383	tk110906_GE_sample_05.mzXML	5279
135 ?-ssrAmp	229	1221	0.993	73-88	73	88	11	V.SVEEFSPSIAREIYEM.Y	SVEEFSPSIAREIYEM	1e-05	2.381	tk110906_GE_sample_03.mzXML	5334
135 ?-ssrAmp	229	1221	0.993	73-88	73	88	11	V.SVEEFSPSIAREIYEM.Y	SVEEFSPSIAREIYEM	0.000281928	1.746	tk110906_GE_sample_03.mzXML	5367
135 ?-ssrAmp	229	1221	0.993	73-90	73	90	1	V.SVEEFSPSIAREIYEMYE.A	SVEEFSPSIAREIYEMYE	1e-05	2.555	tk110906_GE_sample_03.mzXML	5751
135 ?-ssrAmp	229	1221	0.993	73-91	73	91	9	V.SVEEFSPSIAREIYEM+16YEA.V	SVEEFSPSIAREIYEMYEA	1e-05	4.086	tk110906_GE_sample_01.mzXML	5367
135 ?-ssrAmp	229	1221	0.993	73-91	73	91	9	V.SVEEFSPSIAREIYEM+16YEA.V	SVEEFSPSIAREIYEMYEA	1e-05	4.045	tk110906_GE_sample_05.mzXML	5154
135 ?-ssrAmp	229	1221	0.993	73-91	73	91	9	V.SVEEFSPSIAREIYEM+16YEA.V	SVEEFSPSIAREIYEMYEA	1e-05	3.955	tk110906_GE_sample_03.mzXML	5336
135 ?-ssrAmp	229	1221	0.993	73-91	73	91	9	V.SVEEFSPSIAREIYEM+16YEA.V	SVEEFSPSIAREIYEMYEA	1e-05	3.954	tk110906_GE_sample_01.mzXML	5361
135 ?-ssrAmp	229	1221	0.993	73-91	73	91	9	V.SVEEFSPSIAREIYEM+16YEA.V	SVEEFSPSIAREIYEMYEA	1e-05	3.925	tk110906_GE_sample_03.mzXML	5330
135 ?-ssrAmp	229	1221	0.993	73-91	73	91	9	V.SVEEFSPSIAREIYEM+16YEA.V	SVEEFSPSIAREIYEMYEA	1e-05	3.78	tk110906_GE_sample_05.mzXML	5158
135 ?-ssrAmp	229	1221	0.993	73-91	73	91	9	V.SVEEFSPSIAREIYEM+16YEA.V	SVEEFSPSIAREIYEMYEA	1e-05	3.204	tk110906_GE_sample_03.mzXML	5861
135 ?-ssrAmp	229	1221	0.993	73-91	73	91	9	V.SVEEFSPSIAREIYEM+16YEA.V	SVEEFSPSIAREIYEMYEA	1e-05	2.8	tk110906_GE_sample_01.mzXML	5357
135 ?-ssrAmp	229	1221	0.993	73-91	73	91	9	V.SVEEFSPSIAREIYEM+16YEA.V	SVEEFSPSIAREIYEMYEA	0.00163132	2.374	tk110906_GE_sample_03.mzXML	5347
135 ?-ssrAmp	229	1221	0.993	73-91	73	91	14	V.SVEEFSPSIAREIYEMYEA.V	SVEEFSPSIAREIYEMYEA	1e-05	4.086	tk110906_GE_sample_03.mzXML	5817
135 ?-ssrAmp	229	1221	0.993	73-91	73	91	14	V.SVEEFSPSIAREIYEMYEA.V	SVEEFSPSIAREIYEMYEA	1e-05	4.037	tk110906_GE_sample_01.mzXML	5864
135 ?-ssrAmp	229	1221	0.993	73-91	73	91	14	V.SVEEFSPSIAREIYEMYEA.V	SVEEFSPSIAREIYEMYEA	1e-05	3.883	tk110906_GE_sample_05.mzXML	5610
135 ?-ssrAmp	229	1221	0.993	73-91	73	91	14	V.SVEEFSPSIAREIYEMYEA.V	SVEEFSPSIAREIYEMYEA	1e-05	3.689	tk110906_GE_sample_03.mzXML	5822
135 ?-ssrAmp	229	1221	0.993	73-91	73	91	14	V.SVEEFSPSIAREIYEMYEA.V	SVEEFSPSIAREIYEMYEA	1e-05	3.547	tk110906_GE_sample_03.mzXML	5954
135 ?-ssrAmp	229	1221	0.993	73-91	73	91	14	V.SVEEFSPSIAREIYEMYEA.V	SVEEFSPSIAREIYEMYEA	1e-05	3.387	tk110906_GE_sample_05.mzXML	5616
135 ?-ssrAmp	229	1221	0.993	73-91	73	91	14	V.SVEEFSPSIAREIYEMYEA.V	SVEEFSPSIAREIYEMYEA	1e-05	2.943	tk110906_GE_sample_03.mzXML	5960
135 ?-ssrAmp	229	1221	0.993	73-91	73	91	14	V.SVEEFSPSIAREIYEMYEA.V	SVEEFSPSIAREIYEMYEA	1e-05	2.883	tk110906_GE_sample_01.mzXML	5859
135 ?-ssrAmp	229	1221	0.993	73-91	73	91	14	V.SVEEFSPSIAREIYEMYEA.V	SVEEFSPSIAREIYEMYEA	1e-05	2.871	tk110906_GE_sample_03.mzXML	5828
135 ?-ssrAmp	229	1221	0.993	73-91	73	91	14	V.SVEEFSPSIAREIYEMYEA.V	SVEEFSPSIAREIYEMYEA	1e-05	2.768	tk110906_GE_sample_05.mzXML	5633
135 ?-ssrAmp	229	1221	0.993	73-91	73	91	14	V.SVEEFSPSIAREIYEMYEA.V	SVEEFSPSIAREIYEMYEA	1e-05	2.533	tk110906_GE_sample_05.mzXML	5628
135 ?-ssrAmp	229	1221	0.993	73-91	73	91	14	V.SVEEFSPSIAREIYEMYEA.V	SVEEFSPSIAREIYEMYEA	0.00134771	2.792	tk110906_GE_sample_01.mzXML	5870
135 ?-ssrAmp	229	1221	0.993	73-91	73	91	14	V.SVEEFSPSIAREIYEMYEA.V	SVEEFSPSIAREIYEMYEA	0.00141243	2.3	tk110906_GE_sample_01.mzXML	5865
135 ?-ssrAmp	229	1221	0.993	73-91	73	91	14	V.SVEEFSPSIAREIYEMYEA.V	SVEEFSPSIAREIYEMYEA	0.00302343	1.497	tk110906_GE_sample_03.mzXML	5825
135 ?-ssrAmp	229	1221	0.993	73-94	73	94	9	V.SVEEFSPSIAREIYEM+16YEAVSM+16.L	SVEEFSPSIAREIYEMYEAVSM	1e-05	3.306	tk110906_GE_sample_05.mzXML	5528
135 ?-ssrAmp	229	1221	0.993	73-94	73	94	9	V.SVEEFSPSIAREIYEM+16YEAVSM+16.L	SVEEFSPSIAREIYEMYEAVSM	1e-05	3.029	tk110906_GE_sample_01.mzXML	5772
135 ?-ssrAmp	229	1221	0.993	73-94	73	94	9	V.SVEEFSPSIAREIYEM+16YEAVSM+16.L	SVEEFSPSIAREIYEMYEAVSM	1e-05	2.746	tk110906_GE_sample_01.mzXML	5779
135 ?-ssrAmp	229	1221	0.993	73-94	73	94	9	V.SVEEFSPSIAREIYEM+16YEAVSM+16.L	SVEEFSPSIAREIYEMYEAVSM	1e-05	2.709	tk110906_GE_sample_01.mzXML	5793
135 ?-ssrAmp	229	1221	0.993	73-94	73	94	9	V.SVEEFSPSIAREIYEM+16YEAVSM+16.L	SVEEFSPSIAREIYEMYEAVSM	1e-05	2.41	tk110906_GE_sample_01.mzXML	5799
135 ?-ssrAmp	229	1221	0.993	73-94	73	94	9	V.SVEEFSPSIAREIYEM+16YEAVSM+16.L	SVEEFSPSIAREIYEMYEAVSM	1e-05	2.395	tk110906_GE_sample_05.mzXML	5539
135 ?-ssrAmp	229	1221	0.993	73-94	73	94	9	V.SVEEFSPSIAREIYEM+16YEAVSM+16.L	SVEEFSPSIAREIYEMYEAVSM	1e-05	2.265	tk110906_GE_sample_05.mzXML	5533
135 ?-ssrAmp	229	1221	0.993	73-94	73	94	9	V.SVEEFSPSIAREIYEM+16YEAVSM+16.L	SVEEFSPSIAREIYEMYEAVSM	1e-05	1.992	tk110906_GE_sample_03.mzXML	5763
135 ?-ssrAmp	229	1221	0.993	73-94	73	94	9	V.SVEEFSPSIAREIYEM+16YEAVSM+16.L	SVEEFSPSIAREIYEMYEAVSM	0.00170068	2.139	tk110906_GE_sample_05.mzXML	5544
135 ?-ssrAmp	229	1221	0.993	73-94	73	94	5	V.SVEEFSPSIAREIYEM+16YEAVSM.L	SVEEFSPSIAREIYEMYEAVSM	1e-05	2.992	tk110906_GE_sample_01.mzXML	5954
135 ?-ssrAmp	229	1221	0.993	73-94	73	94	5	V.SVEEFSPSIAREIYEM+16YEAVSM.L	SVEEFSPSIAREIYEMYEAVSM	1e-05	2.144	tk110906_GE_sample_05.mzXML	5687
135 ?-ssrAmp	229	1221	0.993	73-94	73	94	5	V.SVEEFSPSIAREIYEM+16YEAVSM.L	SVEEFSPSIAREIYEMYEAVSM	0.000459031	2.822	tk110906_GE_sample_01.mzXML	5947
135 ?-ssrAmp	229	1221	0.993	73-94	73	94	5	V.SVEEFSPSIAREIYEM+16YEAVSM.L	SVEEFSPSIAREIYEMYEAVSM	0.000622924	1.918	tk110906_GE_sample_05.mzXML	5683
135 ?-ssrAmp	229	1221	0.993	73-94	73	94	5	V.SVEEFSPSIAREIYEM+16YEAVSM.L	SVEEFSPSIAREIYEMYEAVSM	0.00220386	0.967	tk110906_GE_sample_03.mzXML	5938
135 ?-ssrAmp	229	1221	0.993	73-94	73	94	6	V.SVEEFSPSIAREIYEMYEAVSM+16.L	SVEEFSPSIAREIYEMYEAVSM	1e-05	3.09	tk110906_GE_sample_01.mzXML	6662
135 ?-ssrAmp	229	1221	0.993	73-94	73	94	6	V.SVEEFSPSIAREIYEMYEAVSM+16.L	SVEEFSPSIAREIYEMYEAVSM	1e-05	2.631	tk110906_GE_sample_01.mzXML	6663
135 ?-ssrAmp	229	1221	0.993	73-94	73	94	6	V.SVEEFSPSIAREIYEMYEAVSM+16.L	SVEEFSPSIAREIYEMYEAVSM	1e-05	2.371	tk110906_GE_sample_05.mzXML	6316
135 ?-ssrAmp	229	1221	0.993	73-94	73	94	6	V.SVEEFSPSIAREIYEMYEAVSM+16.L	SVEEFSPSIAREIYEMYEAVSM	0.00043573	1.276	tk110906_GE_sample_03.mzXML	6634
135 ?-ssrAmp	229	1221	0.993	73-94	73	94	6	V.SVEEFSPSIAREIYEMYEAVSM+16.L	SVEEFSPSIAREIYEMYEAVSM	0.00147493	2.519	tk110906_GE_sample_01.mzXML	6659
135 ?-ssrAmp	229	1221	0.993	73-94	73	94	6	V.SVEEFSPSIAREIYEMYEAVSM+16.L	SVEEFSPSIAREIYEMYEAVSM	0.00238379	1.717	tk110906_GE_sample_05.mzXML	6322
135 ?-ssrAmp	229	1221	0.993	73-94	73	94	3	V.SVEEFSPSIAREIYEMYEAVSM.L	SVEEFSPSIAREIYEMYEAVSM	1e-05	2.404	tk110906_GE_sample_01.mzXML	6828
135 ?-ssrAmp	229	1221	0.993	73-94	73	94	3	V.SVEEFSPSIAREIYEMYEAVSM.L	SVEEFSPSIAREIYEMYEAVSM	1e-05	2.305	tk110906_GE_sample_01.mzXML	6824
135 ?-ssrAmp	229	1221	0.993	73-94	73	94	3	V.SVEEFSPSIAREIYEMYEAVSM.L	SVEEFSPSIAREIYEMYEAVSM	0.00251572	1.026	tk110906_GE_sample_05.mzXML	6465
135 ?-ssrAmp	229	1221	0.993	74-82	74	82	1	S.VEEFSPSIA.R	VEEFSPSIA	1e-05	2.15	tk110906_GE_sample_05.mzXML	4000
135 ?-ssrAmp	229	1221	0.993	74-88	74	88	3	S.VEEFSPSIAREIYEM+16.Y	VEEFSPSIAREIYEM	1e-05	4.066	tk110906_GE_sample_05.mzXML	4417
135 ?-ssrAmp	229	1221	0.993	74-88	74	88	3	S.VEEFSPSIAREIYEM+16.Y	VEEFSPSIAREIYEM	1e-05	3.763	tk110906_GE_sample_05.mzXML	4413
135 ?-ssrAmp	229	1221	0.993	74-88	74	88	3	S.VEEFSPSIAREIYEM+16.Y	VEEFSPSIAREIYEM	1e-05	3.36	tk110906_GE_sample_03.mzXML	4596
135 ?-ssrAmp	229	1221	0.993	74-88	74	88	7	S.VEEFSPSIAREIYEM.Y	VEEFSPSIAREIYEM	1e-05	3.95	tk110906_GE_sample_01.mzXML	5306
135 ?-ssrAmp	229	1221	0.993	74-88	74	88	7	S.VEEFSPSIAREIYEM.Y	VEEFSPSIAREIYEM	1e-05	3.739	tk110906_GE_sample_05.mzXML	5134
135 ?-ssrAmp	229	1221	0.993	74-88	74	88	7	S.VEEFSPSIAREIYEM.Y	VEEFSPSIAREIYEM	1e-05	3.285	tk110906_GE_sample_01.mzXML	5299
135 ?-ssrAmp	229	1221	0.993	74-88	74	88	7	S.VEEFSPSIAREIYEM.Y	VEEFSPSIAREIYEM	1e-05	3.178	tk110906_GE_sample_05.mzXML	5126
135 ?-ssrAmp	229	1221	0.993	74-88	74	88	7	S.VEEFSPSIAREIYEM.Y	VEEFSPSIAREIYEM	1e-05	2.665	tk110906_GE_sample_05.mzXML	4994
135 ?-ssrAmp	229	1221	0.993	74-88	74	88	7	S.VEEFSPSIAREIYEM.Y	VEEFSPSIAREIYEM	0.000622924	1.48	tk110906_GE_sample_05.mzXML	5066
135 ?-ssrAmp	229	1221	0.993	74-88	74	88	7	S.VEEFSPSIAREIYEM.Y	VEEFSPSIAREIYEM	0.00206534	2.52	tk110906_GE_sample_05.mzXML	5042
135 ?-ssrAmp	229	1221	0.993	74-91	74	91	2	S.VEEFSPSIAREIYEM+16YEA.V	VEEFSPSIAREIYEMYEA	1e-05	4.174	tk110906_GE_sample_03.mzXML	5283
135 ?-ssrAmp	229	1221	0.993	74-91	74	91	2	S.VEEFSPSIAREIYEM+16YEA.V	VEEFSPSIAREIYEMYEA	1e-05	3.924	tk110906_GE_sample_03.mzXML	5291
135 ?-ssrAmp	229	1221	0.993	74-91	74	91	6	S.VEEFSPSIAREIYEMYEA.V	VEEFSPSIAREIYEMYEA	1e-05	4.23	tk110906_GE_sample_03.mzXML	5784
135 ?-ssrAmp	229	1221	0.993	74-91	74	91	6	S.VEEFSPSIAREIYEMYEA.V	VEEFSPSIAREIYEMYEA	1e-05	3.636	tk110906_GE_sample_01.mzXML	5820
135 ?-ssrAmp	229	1221	0.993	74-91	74	91	6	S.VEEFSPSIAREIYEMYEA.V	VEEFSPSIAREIYEMYEA	1e-05	3.616	tk110906_GE_sample_01.mzXML	5825
135 ?-ssrAmp	229	1221	0.993	74-91	74	91	6	S.VEEFSPSIAREIYEMYEA.V	VEEFSPSIAREIYEMYEA	1e-05	3.326	tk110906_GE_sample_05.mzXML	5568
135 ?-ssrAmp	229	1221	0.993	74-91	74	91	6	S.VEEFSPSIAREIYEMYEA.V	VEEFSPSIAREIYEMYEA	1e-05	3.275	tk110906_GE_sample_05.mzXML	5574
135 ?-ssrAmp	229	1221	0.993	74-91	74	91	6	S.VEEFSPSIAREIYEMYEA.V	VEEFSPSIAREIYEMYEA	0.00211416	1.909	tk110906_GE_sample_01.mzXML	5838
135 ?-ssrAmp	229	1221	0.993	74-94	74	94	3	S.VEEFSPSIAREIYEM+16YEAVSM.L	VEEFSPSIAREIYEMYEAVSM	1e-05	2.819	tk110906_GE_sample_05.mzXML	5657
135 ?-ssrAmp	229	1221	0.993	74-94	74	94	3	S.VEEFSPSIAREIYEM+16YEAVSM.L	VEEFSPSIAREIYEMYEAVSM	0.00138696	1.931	tk110906_GE_sample_01.mzXML	5917
135 ?-ssrAmp	229	1221	0.993	74-94	74	94	3	S.VEEFSPSIAREIYEM+16YEAVSM.L	VEEFSPSIAREIYEMYEAVSM	0.00154321	1.225	tk110906_GE_sample_05.mzXML	5646
135 ?-ssrAmp	229	1221	0.993	74-94	74	94	4	S.VEEFSPSIAREIYEMYEAVSM+16.L	VEEFSPSIAREIYEMYEAVSM	1e-05	2.671	tk110906_GE_sample_05.mzXML	6283
135 ?-ssrAmp	229	1221	0.993	74-94	74	94	4	S.VEEFSPSIAREIYEMYEAVSM+16.L	VEEFSPSIAREIYEMYEAVSM	1e-05	2.447	tk110906_GE_sample_01.mzXML	6615
135 ?-ssrAmp	229	1221	0.993	74-94	74	94	4	S.VEEFSPSIAREIYEMYEAVSM+16.L	VEEFSPSIAREIYEMYEAVSM	1e-05	1.997	tk110906_GE_sample_05.mzXML	6280
135 ?-ssrAmp	229	1221	0.993	74-94	74	94	4	S.VEEFSPSIAREIYEMYEAVSM+16.L	VEEFSPSIAREIYEMYEAVSM	0.000425894	1.439	tk110906_GE_sample_01.mzXML	6604
135 ?-ssrAmp	229	1221	0.993	75-88	75	88	10	V.EEFSPSIAREIYEM+16.Y	EEFSPSIAREIYEM	1e-05	3.93	tk110906_GE_sample_01.mzXML	4422
135 ?-ssrAmp	229	1221	0.993	75-88	75	88	10	V.EEFSPSIAREIYEM+16.Y	EEFSPSIAREIYEM	1e-05	3.87	tk110906_GE_sample_03.mzXML	4384
135 ?-ssrAmp	229	1221	0.993	75-88	75	88	10	V.EEFSPSIAREIYEM+16.Y	EEFSPSIAREIYEM	1e-05	3.715	tk110906_GE_sample_03.mzXML	4378
135 ?-ssrAmp	229	1221	0.993	75-88	75	88	10	V.EEFSPSIAREIYEM+16.Y	EEFSPSIAREIYEM	1e-05	3.666	tk110906_GE_sample_01.mzXML	4427
135 ?-ssrAmp	229	1221	0.993	75-88	75	88	10	V.EEFSPSIAREIYEM+16.Y	EEFSPSIAREIYEM	1e-05	3.5	tk110906_GE_sample_01.mzXML	4572
135 ?-ssrAmp	229	1221	0.993	75-88	75	88	10	V.EEFSPSIAREIYEM+16.Y	EEFSPSIAREIYEM	1e-05	3.255	tk110906_GE_sample_05.mzXML	4335
135 ?-ssrAmp	229	1221	0.993	75-88	75	88	10	V.EEFSPSIAREIYEM+16.Y	EEFSPSIAREIYEM	1e-05	2.765	tk110906_GE_sample_05.mzXML	4187
135 ?-ssrAmp	229	1221	0.993	75-88	75	88	10	V.EEFSPSIAREIYEM+16.Y	EEFSPSIAREIYEM	1e-05	2.512	tk110906_GE_sample_05.mzXML	4342
135 ?-ssrAmp	229	1221	0.993	75-88	75	88	10	V.EEFSPSIAREIYEM+16.Y	EEFSPSIAREIYEM	1e-05	2.481	tk110906_GE_sample_01.mzXML	4566
135 ?-ssrAmp	229	1221	0.993	75-88	75	88	10	V.EEFSPSIAREIYEM+16.Y	EEFSPSIAREIYEM	0.000622924	2.365	tk110906_GE_sample_03.mzXML	4539
135 ?-ssrAmp	229	1221	0.993	75-88	75	88	17	V.EEFSPSIAREIYEM.Y	EEFSPSIAREIYEM	1e-05	3.903	tk110906_GE_sample_03.mzXML	5076
135 ?-ssrAmp	229	1221	0.993	75-88	75	88	17	V.EEFSPSIAREIYEM.Y	EEFSPSIAREIYEM	1e-05	3.866	tk110906_GE_sample_03.mzXML	5071
135 ?-ssrAmp	229	1221	0.993	75-88	75	88	17	V.EEFSPSIAREIYEM.Y	EEFSPSIAREIYEM	1e-05	3.857	tk110906_GE_sample_05.mzXML	4885
135 ?-ssrAmp	229	1221	0.993	75-88	75	88	17	V.EEFSPSIAREIYEM.Y	EEFSPSIAREIYEM	1e-05	3.656	tk110906_GE_sample_05.mzXML	4889
135 ?-ssrAmp	229	1221	0.993	75-88	75	88	17	V.EEFSPSIAREIYEM.Y	EEFSPSIAREIYEM	1e-05	3.301	tk110906_GE_sample_03.mzXML	5221
135 ?-ssrAmp	229	1221	0.993	75-88	75	88	17	V.EEFSPSIAREIYEM.Y	EEFSPSIAREIYEM	1e-05	3.121	tk110906_GE_sample_01.mzXML	5097
135 ?-ssrAmp	229	1221	0.993	75-88	75	88	17	V.EEFSPSIAREIYEM.Y	EEFSPSIAREIYEM	1e-05	2.93	tk110906_GE_sample_05.mzXML	4930
135 ?-ssrAmp	229	1221	0.993	75-88	75	88	17	V.EEFSPSIAREIYEM.Y	EEFSPSIAREIYEM	1e-05	2.896	tk110906_GE_sample_05.mzXML	4919
135 ?-ssrAmp	229	1221	0.993	75-88	75	88	17	V.EEFSPSIAREIYEM.Y	EEFSPSIAREIYEM	1e-05	2.695	tk110906_GE_sample_01.mzXML	5127
135 ?-ssrAmp	229	1221	0.993	75-88	75	88	17	V.EEFSPSIAREIYEM.Y	EEFSPSIAREIYEM	1e-05	2.606	tk110906_GE_sample_03.mzXML	5108
135 ?-ssrAmp	229	1221	0.993	75-88	75	88	17	V.EEFSPSIAREIYEM.Y	EEFSPSIAREIYEM	1e-05	2.204	tk110906_GE_sample_03.mzXML	5215
135 ?-ssrAmp	229	1221	0.993	75-88	75	88	17	V.EEFSPSIAREIYEM.Y	EEFSPSIAREIYEM	1e-05	2.162	tk110906_GE_sample_05.mzXML	5090
135 ?-ssrAmp	229	1221	0.993	75-88	75	88	17	V.EEFSPSIAREIYEM.Y	EEFSPSIAREIYEM	1e-05	1.826	tk110906_GE_sample_03.mzXML	5103
135 ?-ssrAmp	229	1221	0.993	75-88	75	88	17	V.EEFSPSIAREIYEM.Y	EEFSPSIAREIYEM	0.000292654	1.637	tk110906_GE_sample_05.mzXML	5085
135 ?-ssrAmp	229	1221	0.993	75-88	75	88	17	V.EEFSPSIAREIYEM.Y	EEFSPSIAREIYEM	0.0010144	1.033	tk110906_GE_sample_01.mzXML	5240
135 ?-ssrAmp	229	1221	0.993	75-88	75	88	17	V.EEFSPSIAREIYEM.Y	EEFSPSIAREIYEM	0.00154321	1.974	tk110906_GE_sample_01.mzXML	5123
135 ?-ssrAmp	229	1221	0.993	75-88	75	88	17	V.EEFSPSIAREIYEM.Y	EEFSPSIAREIYEM	0.00833457	1.735	tk110906_GE_sample_01.mzXML	5245
135 ?-ssrAmp	229	1221	0.993	75-90	75	90	1	V.EEFSPSIAREIYEMYE.A	EEFSPSIAREIYEMYE	1e-05	3.545	tk110906_GE_sample_03.mzXML	5630
135 ?-ssrAmp	229	1221	0.993	75-91	75	91	12	V.EEFSPSIAREIYEMYEA.V	EEFSPSIAREIYEMYEA	1e-05	3.686	tk110906_GE_sample_03.mzXML	5701
135 ?-ssrAmp	229	1221	0.993	75-91	75	91	12	V.EEFSPSIAREIYEMYEA.V	EEFSPSIAREIYEMYEA	1e-05	3.646	tk110906_GE_sample_01.mzXML	5722
135 ?-ssrAmp	229	1221	0.993	75-91	75	91	12	V.EEFSPSIAREIYEMYEA.V	EEFSPSIAREIYEMYEA	1e-05	3.487	tk110906_GE_sample_03.mzXML	5830
135 ?-ssrAmp	229	1221	0.993	75-91	75	91	12	V.EEFSPSIAREIYEMYEA.V	EEFSPSIAREIYEMYEA	1e-05	3.226	tk110906_GE_sample_01.mzXML	5717
135 ?-ssrAmp	229	1221	0.993	75-91	75	91	12	V.EEFSPSIAREIYEMYEA.V	EEFSPSIAREIYEMYEA	1e-05	3.189	tk110906_GE_sample_03.mzXML	5696
135 ?-ssrAmp	229	1221	0.993	75-91	75	91	12	V.EEFSPSIAREIYEMYEA.V	EEFSPSIAREIYEMYEA	1e-05	3.109	tk110906_GE_sample_05.mzXML	5512
135 ?-ssrAmp	229	1221	0.993	75-91	75	91	12	V.EEFSPSIAREIYEMYEA.V	EEFSPSIAREIYEMYEA	1e-05	2.939	tk110906_GE_sample_05.mzXML	5509
135 ?-ssrAmp	229	1221	0.993	75-91	75	91	12	V.EEFSPSIAREIYEMYEA.V	EEFSPSIAREIYEMYEA	1e-05	2.278	tk110906_GE_sample_01.mzXML	5732
135 ?-ssrAmp	229	1221	0.993	75-91	75	91	12	V.EEFSPSIAREIYEMYEA.V	EEFSPSIAREIYEMYEA	0.000622924	1.468	tk110906_GE_sample_01.mzXML	5855
135 ?-ssrAmp	229	1221	0.993	75-91	75	91	12	V.EEFSPSIAREIYEMYEA.V	EEFSPSIAREIYEMYEA	0.00294985	1.693	tk110906_GE_sample_03.mzXML	5726
135 ?-ssrAmp	229	1221	0.993	75-91	75	91	12	V.EEFSPSIAREIYEMYEA.V	EEFSPSIAREIYEMYEA	0.00294985	1.58	tk110906_GE_sample_03.mzXML	5731
135 ?-ssrAmp	229	1221	0.993	75-91	75	91	12	V.EEFSPSIAREIYEMYEA.V	EEFSPSIAREIYEMYEA	0.00698758	0.923	tk110906_GE_sample_03.mzXML	5836
135 ?-ssrAmp	229	1221	0.993	75-92	75	92	1	V.EEFSPSIAREIYEMYEAV.S	EEFSPSIAREIYEMYEAV	0.00138696	1.561	tk110906_GE_sample_01.mzXML	6327
135 ?-ssrAmp	229	1221	0.993	75-94	75	94	5	V.EEFSPSIAREIYEM+16YEAVSM+16.L	EEFSPSIAREIYEMYEAVSM	1e-05	3.7	tk110906_GE_sample_01.mzXML	5634
135 ?-ssrAmp	229	1221	0.993	75-94	75	94	5	V.EEFSPSIAREIYEM+16YEAVSM+16.L	EEFSPSIAREIYEMYEAVSM	1e-05	3.148	tk110906_GE_sample_01.mzXML	5638
135 ?-ssrAmp	229	1221	0.993	75-94	75	94	5	V.EEFSPSIAREIYEM+16YEAVSM+16.L	EEFSPSIAREIYEMYEAVSM	1e-05	2.905	tk110906_GE_sample_05.mzXML	5434
135 ?-ssrAmp	229	1221	0.993	75-94	75	94	5	V.EEFSPSIAREIYEM+16YEAVSM+16.L	EEFSPSIAREIYEMYEAVSM	1e-05	2.855	tk110906_GE_sample_05.mzXML	5442
135 ?-ssrAmp	229	1221	0.993	75-94	75	94	5	V.EEFSPSIAREIYEM+16YEAVSM+16.L	EEFSPSIAREIYEMYEAVSM	0.00130378	2.295	tk110906_GE_sample_01.mzXML	5643
135 ?-ssrAmp	229	1221	0.993	75-94	75	94	4	V.EEFSPSIAREIYEM+16YEAVSM.L	EEFSPSIAREIYEMYEAVSM	1e-05	3.126	tk110906_GE_sample_05.mzXML	5580
135 ?-ssrAmp	229	1221	0.993	75-94	75	94	4	V.EEFSPSIAREIYEM+16YEAVSM.L	EEFSPSIAREIYEMYEAVSM	1e-05	2.995	tk110906_GE_sample_01.mzXML	5822
135 ?-ssrAmp	229	1221	0.993	75-94	75	94	4	V.EEFSPSIAREIYEM+16YEAVSM.L	EEFSPSIAREIYEMYEAVSM	1e-05	2.946	tk110906_GE_sample_05.mzXML	5575
135 ?-ssrAmp	229	1221	0.993	75-94	75	94	4	V.EEFSPSIAREIYEM+16YEAVSM.L	EEFSPSIAREIYEMYEAVSM	1e-05	2.554	tk110906_GE_sample_01.mzXML	5827
135 ?-ssrAmp	229	1221	0.993	75-94	75	94	9	V.EEFSPSIAREIYEMYEAVSM+16.L	EEFSPSIAREIYEMYEAVSM	1e-05	3.783	tk110906_GE_sample_05.mzXML	6228
135 ?-ssrAmp	229	1221	0.993	75-94	75	94	9	V.EEFSPSIAREIYEMYEAVSM+16.L	EEFSPSIAREIYEMYEAVSM	1e-05	3.175	tk110906_GE_sample_05.mzXML	6222
135 ?-ssrAmp	229	1221	0.993	75-94	75	94	9	V.EEFSPSIAREIYEMYEAVSM+16.L	EEFSPSIAREIYEMYEAVSM	1e-05	2.846	tk110906_GE_sample_01.mzXML	6532
135 ?-ssrAmp	229	1221	0.993	75-94	75	94	9	V.EEFSPSIAREIYEMYEAVSM+16.L	EEFSPSIAREIYEMYEAVSM	1e-05	2.785	tk110906_GE_sample_01.mzXML	6535
135 ?-ssrAmp	229	1221	0.993	75-94	75	94	9	V.EEFSPSIAREIYEMYEAVSM+16.L	EEFSPSIAREIYEMYEAVSM	1e-05	2.671	tk110906_GE_sample_01.mzXML	6530
135 ?-ssrAmp	229	1221	0.993	75-94	75	94	9	V.EEFSPSIAREIYEMYEAVSM+16.L	EEFSPSIAREIYEMYEAVSM	1e-05	2.506	tk110906_GE_sample_01.mzXML	6536
135 ?-ssrAmp	229	1221	0.993	75-94	75	94	9	V.EEFSPSIAREIYEMYEAVSM+16.L	EEFSPSIAREIYEMYEAVSM	1e-05	2.32	tk110906_GE_sample_05.mzXML	6229
135 ?-ssrAmp	229	1221	0.993	75-94	75	94	9	V.EEFSPSIAREIYEMYEAVSM+16.L	EEFSPSIAREIYEMYEAVSM	0.00230415	1.936	tk110906_GE_sample_05.mzXML	6223
135 ?-ssrAmp	229	1221	0.993	75-94	75	94	9	V.EEFSPSIAREIYEMYEAVSM+16.L	EEFSPSIAREIYEMYEAVSM	0.00421799	1.047	tk110906_GE_sample_03.mzXML	6540
135 ?-ssrAmp	229	1221	0.993	75-94	75	94	3	V.EEFSPSIAREIYEMYEAVSM.L	EEFSPSIAREIYEMYEAVSM	1e-05	3.461	tk110906_GE_sample_05.mzXML	6378
135 ?-ssrAmp	229	1221	0.993	75-94	75	94	3	V.EEFSPSIAREIYEMYEAVSM.L	EEFSPSIAREIYEMYEAVSM	1e-05	2.014	tk110906_GE_sample_01.mzXML	6714
135 ?-ssrAmp	229	1221	0.993	75-94	75	94	3	V.EEFSPSIAREIYEMYEAVSM.L	EEFSPSIAREIYEMYEAVSM	0.00311526	2.507	tk110906_GE_sample_01.mzXML	6739
135 ?-ssrAmp	229	1221	0.993	75-95	75	95	4	V.EEFSPSIAREIYEM+16YEAVSM+16L.D	EEFSPSIAREIYEMYEAVSML	1e-05	2.66	tk110906_GE_sample_05.mzXML	5947
135 ?-ssrAmp	229	1221	0.993	75-95	75	95	4	V.EEFSPSIAREIYEM+16YEAVSM+16L.D	EEFSPSIAREIYEMYEAVSML	1e-05	2.265	tk110906_GE_sample_01.mzXML	6241
135 ?-ssrAmp	229	1221	0.993	75-95	75	95	4	V.EEFSPSIAREIYEM+16YEAVSM+16L.D	EEFSPSIAREIYEMYEAVSML	0.000292654	2.448	tk110906_GE_sample_05.mzXML	5951
135 ?-ssrAmp	229	1221	0.993	75-95	75	95	4	V.EEFSPSIAREIYEM+16YEAVSM+16L.D	EEFSPSIAREIYEMYEAVSML	0.000292654	1.873	tk110906_GE_sample_01.mzXML	6224
135 ?-ssrAmp	229	1221	0.993	78-88	78	88	17	F.SPSIAREIYEM+16.Y	SPSIAREIYEM	1e-05	3.971	tk110906_GE_sample_05.mzXML	3472
135 ?-ssrAmp	229	1221	0.993	78-88	78	88	17	F.SPSIAREIYEM+16.Y	SPSIAREIYEM	1e-05	3.965	tk110906_GE_sample_03.mzXML	3507
135 ?-ssrAmp	229	1221	0.993	78-88	78	88	17	F.SPSIAREIYEM+16.Y	SPSIAREIYEM	1e-05	3.932	tk110906_GE_sample_05.mzXML	3425
135 ?-ssrAmp	229	1221	0.993	78-88	78	88	17	F.SPSIAREIYEM+16.Y	SPSIAREIYEM	1e-05	3.932	tk110906_GE_sample_01.mzXML	3572
135 ?-ssrAmp	229	1221	0.993	78-88	78	88	17	F.SPSIAREIYEM+16.Y	SPSIAREIYEM	1e-05	3.926	tk110906_GE_sample_05.mzXML	3469
135 ?-ssrAmp	229	1221	0.993	78-88	78	88	17	F.SPSIAREIYEM+16.Y	SPSIAREIYEM	1e-05	3.913	tk110906_GE_sample_03.mzXML	3503
135 ?-ssrAmp	229	1221	0.993	78-88	78	88	17	F.SPSIAREIYEM+16.Y	SPSIAREIYEM	1e-05	3.779	tk110906_GE_sample_03.mzXML	3636
135 ?-ssrAmp	229	1221	0.993	78-88	78	88	17	F.SPSIAREIYEM+16.Y	SPSIAREIYEM	1e-05	3.661	tk110906_GE_sample_05.mzXML	3369
135 ?-ssrAmp	229	1221	0.993	78-88	78	88	17	F.SPSIAREIYEM+16.Y	SPSIAREIYEM	1e-05	3.631	tk110906_GE_sample_05.mzXML	3597
135 ?-ssrAmp	229	1221	0.993	78-88	78	88	17	F.SPSIAREIYEM+16.Y	SPSIAREIYEM	1e-05	3.613	tk110906_GE_sample_03.mzXML	4217
135 ?-ssrAmp	229	1221	0.993	78-88	78	88	17	F.SPSIAREIYEM+16.Y	SPSIAREIYEM	1e-05	3.58	tk110906_GE_sample_03.mzXML	3641
135 ?-ssrAmp	229	1221	0.993	78-88	78	88	17	F.SPSIAREIYEM+16.Y	SPSIAREIYEM	1e-05	3.558	tk110906_GE_sample_01.mzXML	3577
135 ?-ssrAmp	229	1221	0.993	78-88	78	88	17	F.SPSIAREIYEM+16.Y	SPSIAREIYEM	1e-05	3.454	tk110906_GE_sample_03.mzXML	4223
135 ?-ssrAmp	229	1221	0.993	78-88	78	88	17	F.SPSIAREIYEM+16.Y	SPSIAREIYEM	1e-05	3.275	tk110906_GE_sample_01.mzXML	4272
135 ?-ssrAmp	229	1221	0.993	78-88	78	88	17	F.SPSIAREIYEM+16.Y	SPSIAREIYEM	0.00025025	2.982	tk110906_GE_sample_01.mzXML	4278
135 ?-ssrAmp	229	1221	0.993	78-88	78	88	17	F.SPSIAREIYEM+16.Y	SPSIAREIYEM	0.000273673	3.11	tk110906_GE_sample_03.mzXML	3854
135 ?-ssrAmp	229	1221	0.993	78-88	78	88	17	F.SPSIAREIYEM+16.Y	SPSIAREIYEM	0.000459031	3.338	tk110906_GE_sample_05.mzXML	3603
135 ?-ssrAmp	229	1221	0.993	78-88	78	88	25	F.SPSIAREIYEM.Y	SPSIAREIYEM	1e-05	3.881	tk110906_GE_sample_03.mzXML	4495
135 ?-ssrAmp	229	1221	0.993	78-88	78	88	25	F.SPSIAREIYEM.Y	SPSIAREIYEM	1e-05	3.732	tk110906_GE_sample_03.mzXML	4207
135 ?-ssrAmp	229	1221	0.993	78-88	78	88	25	F.SPSIAREIYEM.Y	SPSIAREIYEM	1e-05	3.601	tk110906_GE_sample_05.mzXML	4299
135 ?-ssrAmp	229	1221	0.993	78-88	78	88	25	F.SPSIAREIYEM.Y	SPSIAREIYEM	1e-05	3.546	tk110906_GE_sample_03.mzXML	4348
135 ?-ssrAmp	229	1221	0.993	78-88	78	88	25	F.SPSIAREIYEM.Y	SPSIAREIYEM	1e-05	3.537	tk110906_GE_sample_05.mzXML	4446
135 ?-ssrAmp	229	1221	0.993	78-88	78	88	25	F.SPSIAREIYEM.Y	SPSIAREIYEM	0.000242895	3.738	tk110906_GE_sample_05.mzXML	4450
135 ?-ssrAmp	229	1221	0.993	78-88	78	88	25	F.SPSIAREIYEM.Y	SPSIAREIYEM	0.000242895	3.096	tk110906_GE_sample_03.mzXML	4210
135 ?-ssrAmp	229	1221	0.993	78-88	78	88	25	F.SPSIAREIYEM.Y	SPSIAREIYEM	0.00025025	3.7	tk110906_GE_sample_01.mzXML	4534
135 ?-ssrAmp	229	1221	0.993	78-88	78	88	25	F.SPSIAREIYEM.Y	SPSIAREIYEM	0.00025025	3.605	tk110906_GE_sample_01.mzXML	4397
135 ?-ssrAmp	229	1221	0.993	78-88	78	88	25	F.SPSIAREIYEM.Y	SPSIAREIYEM	0.000258398	4.084	tk110906_GE_sample_05.mzXML	4018
135 ?-ssrAmp	229	1221	0.993	78-88	78	88	25	F.SPSIAREIYEM.Y	SPSIAREIYEM	0.000459031	3.364	tk110906_GE_sample_05.mzXML	4157
135 ?-ssrAmp	229	1221	0.993	78-88	78	88	25	F.SPSIAREIYEM.Y	SPSIAREIYEM	0.000459031	3.186	tk110906_GE_sample_01.mzXML	4248
135 ?-ssrAmp	229	1221	0.993	78-88	78	88	25	F.SPSIAREIYEM.Y	SPSIAREIYEM	0.000473261	3.887	tk110906_GE_sample_05.mzXML	4151
135 ?-ssrAmp	229	1221	0.993	78-88	78	88	25	F.SPSIAREIYEM.Y	SPSIAREIYEM	0.000473261	3.26	tk110906_GE_sample_03.mzXML	4354
135 ?-ssrAmp	229	1221	0.993	78-88	78	88	25	F.SPSIAREIYEM.Y	SPSIAREIYEM	0.000473261	2.29	tk110906_GE_sample_03.mzXML	6934
135 ?-ssrAmp	229	1221	0.993	78-88	78	88	25	F.SPSIAREIYEM.Y	SPSIAREIYEM	0.00138696	3.397	tk110906_GE_sample_01.mzXML	4254
135 ?-ssrAmp	229	1221	0.993	78-88	78	88	25	F.SPSIAREIYEM.Y	SPSIAREIYEM	0.00220386	3.68	tk110906_GE_sample_05.mzXML	4303
135 ?-ssrAmp	229	1221	0.993	78-88	78	88	25	F.SPSIAREIYEM.Y	SPSIAREIYEM	0.00220386	3.282	tk110906_GE_sample_01.mzXML	4538
135 ?-ssrAmp	229	1221	0.993	78-88	78	88	25	F.SPSIAREIYEM.Y	SPSIAREIYEM	0.00246046	3.411	tk110906_GE_sample_05.mzXML	4014
135 ?-ssrAmp	229	1221	0.993	78-88	78	88	25	F.SPSIAREIYEM.Y	SPSIAREIYEM	0.00528227	1.575	tk110906_GE_sample_03.mzXML	6351
135 ?-ssrAmp	229	1221	0.993	78-88	78	88	25	F.SPSIAREIYEM.Y	SPSIAREIYEM	0.00614887	1.248	tk110906_GE_sample_03.mzXML	4215
135 ?-ssrAmp	229	1221	0.993	78-88	78	88	25	F.SPSIAREIYEM.Y	SPSIAREIYEM	0.00649659	2.105	tk110906_GE_sample_05.mzXML	6574
135 ?-ssrAmp	229	1221	0.993	78-88	78	88	25	F.SPSIAREIYEM.Y	SPSIAREIYEM	0.00776374	1.266	tk110906_GE_sample_03.mzXML	4436
135 ?-ssrAmp	229	1221	0.993	78-88	78	88	25	F.SPSIAREIYEM.Y	SPSIAREIYEM	0.00833457	2.339	tk110906_GE_sample_01.mzXML	4501
135 ?-ssrAmp	229	1221	0.993	78-88	78	88	25	F.SPSIAREIYEM.Y	SPSIAREIYEM	0.00978531	1.756	tk110906_GE_sample_03.mzXML	6586
135 ?-ssrAmp	229	1221	0.993	78-91	78	91	9	F.SPSIAREIYEM+16YEA.V	SPSIAREIYEMYEA	1e-05	3.923	tk110906_GE_sample_03.mzXML	4382
135 ?-ssrAmp	229	1221	0.993	78-91	78	91	9	F.SPSIAREIYEM+16YEA.V	SPSIAREIYEMYEA	1e-05	3.502	tk110906_GE_sample_03.mzXML	4526
135 ?-ssrAmp	229	1221	0.993	78-91	78	91	9	F.SPSIAREIYEM+16YEA.V	SPSIAREIYEMYEA	1e-05	3.47	tk110906_GE_sample_03.mzXML	4376
135 ?-ssrAmp	229	1221	0.993	78-91	78	91	9	F.SPSIAREIYEM+16YEA.V	SPSIAREIYEMYEA	1e-05	3.118	tk110906_GE_sample_03.mzXML	4519
135 ?-ssrAmp	229	1221	0.993	78-91	78	91	9	F.SPSIAREIYEM+16YEA.V	SPSIAREIYEMYEA	1e-05	3.015	tk110906_GE_sample_01.mzXML	4586
135 ?-ssrAmp	229	1221	0.993	78-91	78	91	9	F.SPSIAREIYEM+16YEA.V	SPSIAREIYEMYEA	1e-05	2.91	tk110906_GE_sample_05.mzXML	4403
135 ?-ssrAmp	229	1221	0.993	78-91	78	91	9	F.SPSIAREIYEM+16YEA.V	SPSIAREIYEMYEA	1e-05	2.516	tk110906_GE_sample_05.mzXML	4397
135 ?-ssrAmp	229	1221	0.993	78-91	78	91	9	F.SPSIAREIYEM+16YEA.V	SPSIAREIYEMYEA	0.000242895	2.133	tk110906_GE_sample_01.mzXML	4583
135 ?-ssrAmp	229	1221	0.993	78-91	78	91	9	F.SPSIAREIYEM+16YEA.V	SPSIAREIYEMYEA	0.00251572	2.352	tk110906_GE_sample_03.mzXML	5194
135 ?-ssrAmp	229	1221	0.993	78-91	78	91	16	F.SPSIAREIYEMYEA.V	SPSIAREIYEMYEA	1e-05	4.195	tk110906_GE_sample_05.mzXML	4943
135 ?-ssrAmp	229	1221	0.993	78-91	78	91	16	F.SPSIAREIYEMYEA.V	SPSIAREIYEMYEA	1e-05	4.046	tk110906_GE_sample_01.mzXML	5167
135 ?-ssrAmp	229	1221	0.993	78-91	78	91	16	F.SPSIAREIYEMYEA.V	SPSIAREIYEMYEA	1e-05	3.884	tk110906_GE_sample_03.mzXML	5400
135 ?-ssrAmp	229	1221	0.993	78-91	78	91	16	F.SPSIAREIYEMYEA.V	SPSIAREIYEMYEA	1e-05	3.846	tk110906_GE_sample_05.mzXML	4938
135 ?-ssrAmp	229	1221	0.993	78-91	78	91	16	F.SPSIAREIYEMYEA.V	SPSIAREIYEMYEA	1e-05	3.808	tk110906_GE_sample_01.mzXML	5305
135 ?-ssrAmp	229	1221	0.993	78-91	78	91	16	F.SPSIAREIYEMYEA.V	SPSIAREIYEMYEA	1e-05	3.727	tk110906_GE_sample_03.mzXML	5124
135 ?-ssrAmp	229	1221	0.993	78-91	78	91	16	F.SPSIAREIYEMYEA.V	SPSIAREIYEMYEA	1e-05	3.687	tk110906_GE_sample_03.mzXML	5267
135 ?-ssrAmp	229	1221	0.993	78-91	78	91	16	F.SPSIAREIYEMYEA.V	SPSIAREIYEMYEA	1e-05	3.66	tk110906_GE_sample_03.mzXML	5129
135 ?-ssrAmp	229	1221	0.993	78-91	78	91	16	F.SPSIAREIYEMYEA.V	SPSIAREIYEMYEA	1e-05	3.654	tk110906_GE_sample_01.mzXML	5310
135 ?-ssrAmp	229	1221	0.993	78-91	78	91	16	F.SPSIAREIYEMYEA.V	SPSIAREIYEMYEA	1e-05	3.506	tk110906_GE_sample_01.mzXML	5174
135 ?-ssrAmp	229	1221	0.993	78-91	78	91	16	F.SPSIAREIYEMYEA.V	SPSIAREIYEMYEA	1e-05	3.287	tk110906_GE_sample_03.mzXML	5262
135 ?-ssrAmp	229	1221	0.993	78-91	78	91	16	F.SPSIAREIYEMYEA.V	SPSIAREIYEMYEA	1e-05	3.108	tk110906_GE_sample_03.mzXML	5406
135 ?-ssrAmp	229	1221	0.993	78-91	78	91	16	F.SPSIAREIYEMYEA.V	SPSIAREIYEMYEA	1e-05	2.449	tk110906_GE_sample_01.mzXML	5233
135 ?-ssrAmp	229	1221	0.993	78-91	78	91	16	F.SPSIAREIYEMYEA.V	SPSIAREIYEMYEA	0.00043573	2.556	tk110906_GE_sample_01.mzXML	5219
135 ?-ssrAmp	229	1221	0.993	78-91	78	91	16	F.SPSIAREIYEMYEA.V	SPSIAREIYEMYEA	0.00251572	1.218	tk110906_GE_sample_05.mzXML	4997
135 ?-ssrAmp	229	1221	0.993	78-91	78	91	16	F.SPSIAREIYEMYEA.V	SPSIAREIYEMYEA	0.00649659	1.743	tk110906_GE_sample_05.mzXML	4991
135 ?-ssrAmp	229	1221	0.993	78-92	78	92	4	F.SPSIAREIYEMYEAV.S	SPSIAREIYEMYEAV	0.000622924	1.845	tk110906_GE_sample_03.mzXML	5991
135 ?-ssrAmp	229	1221	0.993	78-92	78	92	4	F.SPSIAREIYEMYEAV.S	SPSIAREIYEMYEAV	0.0010144	2.69	tk110906_GE_sample_03.mzXML	5984
135 ?-ssrAmp	229	1221	0.993	78-92	78	92	4	F.SPSIAREIYEMYEAV.S	SPSIAREIYEMYEAV	0.00344293	2.279	tk110906_GE_sample_05.mzXML	5740
135 ?-ssrAmp	229	1221	0.993	78-92	78	92	4	F.SPSIAREIYEMYEAV.S	SPSIAREIYEMYEAV	0.00649659	1.423	tk110906_GE_sample_01.mzXML	6021
135 ?-ssrAmp	229	1221	0.993	78-94	78	94	6	F.SPSIAREIYEM+16YEAVSM+16.L	SPSIAREIYEMYEAVSM	1e-05	3.857	tk110906_GE_sample_05.mzXML	4923
135 ?-ssrAmp	229	1221	0.993	78-94	78	94	6	F.SPSIAREIYEM+16YEAVSM+16.L	SPSIAREIYEMYEAVSM	1e-05	3.808	tk110906_GE_sample_01.mzXML	5134
135 ?-ssrAmp	229	1221	0.993	78-94	78	94	6	F.SPSIAREIYEM+16YEAVSM+16.L	SPSIAREIYEMYEAVSM	1e-05	3.749	tk110906_GE_sample_05.mzXML	5062
135 ?-ssrAmp	229	1221	0.993	78-94	78	94	6	F.SPSIAREIYEM+16YEAVSM+16.L	SPSIAREIYEMYEAVSM	1e-05	3.593	tk110906_GE_sample_05.mzXML	4921
135 ?-ssrAmp	229	1221	0.993	78-94	78	94	6	F.SPSIAREIYEM+16YEAVSM+16.L	SPSIAREIYEMYEAVSM	1e-05	3.553	tk110906_GE_sample_05.mzXML	5060
135 ?-ssrAmp	229	1221	0.993	78-94	78	94	6	F.SPSIAREIYEM+16YEAVSM+16.L	SPSIAREIYEMYEAVSM	1e-05	3.413	tk110906_GE_sample_01.mzXML	5146
135 ?-ssrAmp	229	1221	0.993	78-94	78	94	2	F.SPSIAREIYEM+16YEAVSM.L	SPSIAREIYEMYEAVSM	1e-05	3.171	tk110906_GE_sample_01.mzXML	5389
135 ?-ssrAmp	229	1221	0.993	78-94	78	94	2	F.SPSIAREIYEM+16YEAVSM.L	SPSIAREIYEMYEAVSM	1e-05	3.095	tk110906_GE_sample_05.mzXML	5188
135 ?-ssrAmp	229	1221	0.993	78-94	78	94	10	F.SPSIAREIYEMYEAVSM+16.L	SPSIAREIYEMYEAVSM	1e-05	4.039	tk110906_GE_sample_01.mzXML	6338
135 ?-ssrAmp	229	1221	0.993	78-94	78	94	10	F.SPSIAREIYEMYEAVSM+16.L	SPSIAREIYEMYEAVSM	1e-05	3.727	tk110906_GE_sample_05.mzXML	6030
135 ?-ssrAmp	229	1221	0.993	78-94	78	94	10	F.SPSIAREIYEMYEAVSM+16.L	SPSIAREIYEMYEAVSM	1e-05	3.32	tk110906_GE_sample_01.mzXML	6332
135 ?-ssrAmp	229	1221	0.993	78-94	78	94	10	F.SPSIAREIYEMYEAVSM+16.L	SPSIAREIYEMYEAVSM	1e-05	3.298	tk110906_GE_sample_05.mzXML	6025
135 ?-ssrAmp	229	1221	0.993	78-94	78	94	10	F.SPSIAREIYEMYEAVSM+16.L	SPSIAREIYEMYEAVSM	1e-05	3.291	tk110906_GE_sample_05.mzXML	6031
135 ?-ssrAmp	229	1221	0.993	78-94	78	94	10	F.SPSIAREIYEMYEAVSM+16.L	SPSIAREIYEMYEAVSM	1e-05	2.987	tk110906_GE_sample_03.mzXML	6326
135 ?-ssrAmp	229	1221	0.993	78-94	78	94	10	F.SPSIAREIYEMYEAVSM+16.L	SPSIAREIYEMYEAVSM	1e-05	2.717	tk110906_GE_sample_01.mzXML	6344
135 ?-ssrAmp	229	1221	0.993	78-94	78	94	10	F.SPSIAREIYEMYEAVSM+16.L	SPSIAREIYEMYEAVSM	1e-05	2.472	tk110906_GE_sample_05.mzXML	6166
135 ?-ssrAmp	229	1221	0.993	78-94	78	94	10	F.SPSIAREIYEMYEAVSM+16.L	SPSIAREIYEMYEAVSM	0.00220386	1.718	tk110906_GE_sample_05.mzXML	6161
135 ?-ssrAmp	229	1221	0.993	78-94	78	94	10	F.SPSIAREIYEMYEAVSM+16.L	SPSIAREIYEMYEAVSM	0.00249688	2.839	tk110906_GE_sample_01.mzXML	6339
135 ?-ssrAmp	229	1221	0.993	78-94	78	94	4	F.SPSIAREIYEMYEAVSM.L	SPSIAREIYEMYEAVSM	1e-05	3.27	tk110906_GE_sample_01.mzXML	6515
135 ?-ssrAmp	229	1221	0.993	78-94	78	94	4	F.SPSIAREIYEMYEAVSM.L	SPSIAREIYEMYEAVSM	1e-05	1.763	tk110906_GE_sample_01.mzXML	6509
135 ?-ssrAmp	229	1221	0.993	78-94	78	94	4	F.SPSIAREIYEMYEAVSM.L	SPSIAREIYEMYEAVSM	0.00154321	0.834	tk110906_GE_sample_03.mzXML	6484
135 ?-ssrAmp	229	1221	0.993	78-94	78	94	4	F.SPSIAREIYEMYEAVSM.L	SPSIAREIYEMYEAVSM	0.00206534	0.976	tk110906_GE_sample_05.mzXML	6170
135 ?-ssrAmp	229	1221	0.993	78-95	78	95	4	F.SPSIAREIYEM+16YEAVSM+16L.D	SPSIAREIYEMYEAVSML	1e-05	3.629	tk110906_GE_sample_05.mzXML	5677
135 ?-ssrAmp	229	1221	0.993	78-95	78	95	4	F.SPSIAREIYEM+16YEAVSM+16L.D	SPSIAREIYEMYEAVSML	1e-05	2.935	tk110906_GE_sample_01.mzXML	5976
135 ?-ssrAmp	229	1221	0.993	78-95	78	95	4	F.SPSIAREIYEM+16YEAVSM+16L.D	SPSIAREIYEMYEAVSML	1e-05	2.609	tk110906_GE_sample_05.mzXML	5669
135 ?-ssrAmp	229	1221	0.993	78-95	78	95	4	F.SPSIAREIYEM+16YEAVSM+16L.D	SPSIAREIYEMYEAVSML	1e-05	2.231	tk110906_GE_sample_01.mzXML	5983
135 ?-ssrAmp	229	1221	0.993	78-95	78	95	2	F.SPSIAREIYEM+16YEAVSML.D	SPSIAREIYEMYEAVSML	1e-05	2.287	tk110906_GE_sample_01.mzXML	6116
135 ?-ssrAmp	229	1221	0.993	78-95	78	95	2	F.SPSIAREIYEM+16YEAVSML.D	SPSIAREIYEMYEAVSML	0.00698758	0.927	tk110906_GE_sample_05.mzXML	5794
135 ?-ssrAmp	229	1221	0.993	80-88	80	88	2	P.SIAREIYEM+16.Y	SIAREIYEM	0.00246046	2.087	tk110906_GE_sample_03.mzXML	4095
135 ?-ssrAmp	229	1221	0.993	80-88	80	88	2	P.SIAREIYEM+16.Y	SIAREIYEM	0.00833457	3.06	tk110906_GE_sample_03.mzXML	3137
135 ?-ssrAmp	229	1221	0.993	80-88	80	88	2	P.SIAREIYEM.Y	SIAREIYEM	0.00220386	2.547	tk110906_GE_sample_03.mzXML	4083
135 ?-ssrAmp	229	1221	0.993	80-88	80	88	2	P.SIAREIYEM.Y	SIAREIYEM	0.00251572	2.173	tk110906_GE_sample_03.mzXML	4088
135 ?-ssrAmp	229	1221	0.993	80-91	80	91	2	P.SIAREIYEM+16YEA.V	SIAREIYEMYEA	1e-05	3.453	tk110906_GE_sample_03.mzXML	4111
135 ?-ssrAmp	229	1221	0.993	80-91	80	91	2	P.SIAREIYEM+16YEA.V	SIAREIYEMYEA	1e-05	2.994	tk110906_GE_sample_03.mzXML	4106
135 ?-ssrAmp	229	1221	0.993	80-91	80	91	3	P.SIAREIYEMYEA.V	SIAREIYEMYEA	0.000425894	1.621	tk110906_GE_sample_03.mzXML	4843
135 ?-ssrAmp	229	1221	0.993	80-91	80	91	3	P.SIAREIYEMYEA.V	SIAREIYEMYEA	0.000459031	2.484	tk110906_GE_sample_03.mzXML	4830
135 ?-ssrAmp	229	1221	0.993	80-91	80	91	3	P.SIAREIYEMYEA.V	SIAREIYEMYEA	0.000622924	2.629	tk110906_GE_sample_03.mzXML	4836
135 ?-ssrAmp	229	1221	0.993	83-91	83	91	5	A.REIYEM+16YEA.V	REIYEMYEA	0.000622924	2.426	tk110906_GE_sample_03.mzXML	3971
135 ?-ssrAmp	229	1221	0.993	83-91	83	91	5	A.REIYEM+16YEA.V	REIYEMYEA	0.00154321	2.223	tk110906_GE_sample_01.mzXML	3991
135 ?-ssrAmp	229	1221	0.993	83-91	83	91	5	A.REIYEM+16YEA.V	REIYEMYEA	0.00421799	2.384	tk110906_GE_sample_01.mzXML	3270
135 ?-ssrAmp	229	1221	0.993	83-91	83	91	5	A.REIYEM+16YEA.V	REIYEMYEA	0.00421799	2.344	tk110906_GE_sample_01.mzXML	3264
135 ?-ssrAmp	229	1221	0.993	83-91	83	91	5	A.REIYEM+16YEA.V	REIYEMYEA	0.00421799	2.172	tk110906_GE_sample_05.mzXML	3110
135 ?-ssrAmp	229	1221	0.993	83-91	83	91	6	A.REIYEMYEA.V	REIYEMYEA	1e-05	3.32	tk110906_GE_sample_03.mzXML	3963
135 ?-ssrAmp	229	1221	0.993	83-91	83	91	6	A.REIYEMYEA.V	REIYEMYEA	0.000258398	3.449	tk110906_GE_sample_05.mzXML	3750
135 ?-ssrAmp	229	1221	0.993	83-91	83	91	6	A.REIYEMYEA.V	REIYEMYEA	0.000281928	2.663	tk110906_GE_sample_03.mzXML	3959
135 ?-ssrAmp	229	1221	0.993	83-91	83	91	6	A.REIYEMYEA.V	REIYEMYEA	0.000425894	2.773	tk110906_GE_sample_05.mzXML	3746
135 ?-ssrAmp	229	1221	0.993	83-91	83	91	6	A.REIYEMYEA.V	REIYEMYEA	0.000622924	2.982	tk110906_GE_sample_01.mzXML	3962
135 ?-ssrAmp	229	1221	0.993	83-91	83	91	6	A.REIYEMYEA.V	REIYEMYEA	0.00251572	1.067	tk110906_GE_sample_05.mzXML	3751
135 ?-ssrAmp	229	1221	0.993	83-94	83	94	4	A.REIYEM+16YEAVSM.L	REIYEMYEAVSM	1e-05	3.473	tk110906_GE_sample_05.mzXML	3903
135 ?-ssrAmp	229	1221	0.993	83-94	83	94	4	A.REIYEM+16YEAVSM.L	REIYEMYEAVSM	1e-05	3.362	tk110906_GE_sample_01.mzXML	4118
135 ?-ssrAmp	229	1221	0.993	83-94	83	94	4	A.REIYEM+16YEAVSM.L	REIYEMYEAVSM	0.000447828	2.766	tk110906_GE_sample_05.mzXML	3916
135 ?-ssrAmp	229	1221	0.993	83-94	83	94	4	A.REIYEM+16YEAVSM.L	REIYEMYEAVSM	0.00344293	2.424	tk110906_GE_sample_05.mzXML	3911
135 ?-ssrAmp	229	1221	0.993	83-94	83	94	4	A.REIYEMYEAVSM.L	REIYEMYEAVSM	1e-05	3.6	tk110906_GE_sample_05.mzXML	4516
135 ?-ssrAmp	229	1221	0.993	83-94	83	94	4	A.REIYEMYEAVSM.L	REIYEMYEAVSM	1e-05	3.272	tk110906_GE_sample_01.mzXML	4700
135 ?-ssrAmp	229	1221	0.993	83-94	83	94	4	A.REIYEMYEAVSM.L	REIYEMYEAVSM	1e-05	2.993	tk110906_GE_sample_05.mzXML	4510
135 ?-ssrAmp	229	1221	0.993	83-94	83	94	4	A.REIYEMYEAVSM.L	REIYEMYEAVSM	0.000447828	3.195	tk110906_GE_sample_01.mzXML	4694
135 ?-ssrAmp	229	1221	0.993	83-95	83	95	1	A.REIYEMYEAVSML.D	REIYEMYEAVSML	0.000473261	3.31	tk110906_GE_sample_01.mzXML	5629
135 ?-ssrAmp	229	1221	0.993	89-95	89	95	1	M.YEAVSM+16L.D	YEAVSML	0.00421799	2.036	tk110906_GE_sample_03.mzXML	3883
135 ?-ssrAmp	229	1221	0.993	89-107	89	107	2	M.YEAVSMLDYKDDDDKHHHH.H	YEAVSMLDYKDDDDKHHHH	1e-05	3.113	tk110906_GE_sample_05.mzXML	2635
135 ?-ssrAmp	229	1221	0.993	89-107	89	107	2	M.YEAVSMLDYKDDDDKHHHH.H	YEAVSMLDYKDDDDKHHHH	1e-05	2.902	tk110906_GE_sample_05.mzXML	2639
135 ?-ssrAmp	229	1221	0.993	89-108	89	108	2	M.YEAVSMLDYKDDDDKHHHHH.H	YEAVSMLDYKDDDDKHHHHH	1e-05	3.002	tk110906_GE_sample_01.mzXML	2664
135 ?-ssrAmp	229	1221	0.993	89-108	89	108	2	M.YEAVSMLDYKDDDDKHHHHH.H	YEAVSMLDYKDDDDKHHHHH	1e-05	2.985	tk110906_GE_sample_01.mzXML	2672
135 ?-ssrAmp	229	1221	0.993	89-109	89	109	1	M.YEAVSMLDYKDDDDKHHHHHH.A	YEAVSMLDYKDDDDKHHHHHH	1e-05	2.718	tk110906_GE_sample_05.mzXML	2085
135 ?-ssrAmp	229	1221	0.993	89-110	89	110	4	M.YEAVSM+16LDYKDDDDKHHHHHHA.D	YEAVSMLDYKDDDDKHHHHHHA	1e-05	2.451	tk110906_GE_sample_01.mzXML	1955
135 ?-ssrAmp	229	1221	0.993	89-110	89	110	4	M.YEAVSM+16LDYKDDDDKHHHHHHA.D	YEAVSMLDYKDDDDKHHHHHHA	1e-05	2.178	tk110906_GE_sample_05.mzXML	1856
135 ?-ssrAmp	229	1221	0.993	89-110	89	110	4	M.YEAVSM+16LDYKDDDDKHHHHHHA.D	YEAVSMLDYKDDDDKHHHHHHA	0.00163132	2.321	tk110906_GE_sample_05.mzXML	1852
135 ?-ssrAmp	229	1221	0.993	89-110	89	110	4	M.YEAVSM+16LDYKDDDDKHHHHHHA.D	YEAVSMLDYKDDDDKHHHHHHA	0.00249688	2.15	tk110906_GE_sample_01.mzXML	1951
135 ?-ssrAmp	229	1221	0.993	89-110	89	110	14	M.YEAVSMLDYKDDDDKHHHHHHA.D	YEAVSMLDYKDDDDKHHHHHHA	1e-05	4.234	tk110906_GE_sample_05.mzXML	2071
135 ?-ssrAmp	229	1221	0.993	89-110	89	110	14	M.YEAVSMLDYKDDDDKHHHHHHA.D	YEAVSMLDYKDDDDKHHHHHHA	1e-05	4.177	tk110906_GE_sample_01.mzXML	2271
135 ?-ssrAmp	229	1221	0.993	89-110	89	110	14	M.YEAVSMLDYKDDDDKHHHHHHA.D	YEAVSMLDYKDDDDKHHHHHHA	1e-05	4.169	tk110906_GE_sample_05.mzXML	2114
135 ?-ssrAmp	229	1221	0.993	89-110	89	110	14	M.YEAVSMLDYKDDDDKHHHHHHA.D	YEAVSMLDYKDDDDKHHHHHHA	1e-05	4.075	tk110906_GE_sample_01.mzXML	2265
135 ?-ssrAmp	229	1221	0.993	89-110	89	110	14	M.YEAVSMLDYKDDDDKHHHHHHA.D	YEAVSMLDYKDDDDKHHHHHHA	1e-05	4.063	tk110906_GE_sample_03.mzXML	656
135 ?-ssrAmp	229	1221	0.993	89-110	89	110	14	M.YEAVSMLDYKDDDDKHHHHHHA.D	YEAVSMLDYKDDDDKHHHHHHA	1e-05	3.317	tk110906_GE_sample_03.mzXML	645
135 ?-ssrAmp	229	1221	0.993	89-110	89	110	14	M.YEAVSMLDYKDDDDKHHHHHHA.D	YEAVSMLDYKDDDDKHHHHHHA	1e-05	3.218	tk110906_GE_sample_01.mzXML	2474
135 ?-ssrAmp	229	1221	0.993	89-110	89	110	14	M.YEAVSMLDYKDDDDKHHHHHHA.D	YEAVSMLDYKDDDDKHHHHHHA	1e-05	3.208	tk110906_GE_sample_05.mzXML	2064
135 ?-ssrAmp	229	1221	0.993	89-110	89	110	14	M.YEAVSMLDYKDDDDKHHHHHHA.D	YEAVSMLDYKDDDDKHHHHHHA	1e-05	3.16	tk110906_GE_sample_03.mzXML	639
135 ?-ssrAmp	229	1221	0.993	89-110	89	110	14	M.YEAVSMLDYKDDDDKHHHHHHA.D	YEAVSMLDYKDDDDKHHHHHHA	1e-05	3.093	tk110906_GE_sample_05.mzXML	2068
135 ?-ssrAmp	229	1221	0.993	89-110	89	110	14	M.YEAVSMLDYKDDDDKHHHHHHA.D	YEAVSMLDYKDDDDKHHHHHHA	1e-05	3.063	tk110906_GE_sample_05.mzXML	2216
135 ?-ssrAmp	229	1221	0.993	89-110	89	110	14	M.YEAVSMLDYKDDDDKHHHHHHA.D	YEAVSMLDYKDDDDKHHHHHHA	1e-05	3.033	tk110906_GE_sample_05.mzXML	2230
135 ?-ssrAmp	229	1221	0.993	89-110	89	110	14	M.YEAVSMLDYKDDDDKHHHHHHA.D	YEAVSMLDYKDDDDKHHHHHHA	1e-05	3	tk110906_GE_sample_01.mzXML	2257
135 ?-ssrAmp	229	1221	0.993	89-110	89	110	14	M.YEAVSMLDYKDDDDKHHHHHHA.D	YEAVSMLDYKDDDDKHHHHHHA	1e-05	2.84	tk110906_GE_sample_01.mzXML	2253
135 ?-ssrAmp	229	1221	0.993	89-119	89	119	2	M.YEAVSM+16LDYKDDDDKHHHHHHADKNNDEVLV.D	YEAVSMLDYKDDDDKHHHHHHADKNNDEVLV	1e-05	2.335	tk110906_GE_sample_03.mzXML	2462
135 ?-ssrAmp	229	1221	0.993	89-119	89	119	2	M.YEAVSM+16LDYKDDDDKHHHHHHADKNNDEVLV.D	YEAVSMLDYKDDDDKHHHHHHADKNNDEVLV	0.0036075	1.247	tk110906_GE_sample_03.mzXML	2457
135 ?-ssrAmp	229	1221	0.993	89-119	89	119	2	M.YEAVSMLDYKDDDDKHHHHHHADKNNDEVLV.D	YEAVSMLDYKDDDDKHHHHHHADKNNDEVLV	1e-05	2.944	tk110906_GE_sample_03.mzXML	2889
135 ?-ssrAmp	229	1221	0.993	89-119	89	119	2	M.YEAVSMLDYKDDDDKHHHHHHADKNNDEVLV.D	YEAVSMLDYKDDDDKHHHHHHADKNNDEVLV	1e-05	2.457	tk110906_GE_sample_03.mzXML	2879
135 ?-ssrAmp	229	1221	0.993	90-110	90	110	2	Y.EAVSMLDYKDDDDKHHHHHHA.D	EAVSMLDYKDDDDKHHHHHHA	1e-05	2.983	tk110906_GE_sample_05.mzXML	1869
135 ?-ssrAmp	229	1221	0.993	90-110	90	110	2	Y.EAVSMLDYKDDDDKHHHHHHA.D	EAVSMLDYKDDDDKHHHHHHA	1e-05	2.557	tk110906_GE_sample_05.mzXML	1874
135 ?-ssrAmp	229	1221	0.993	91-110	91	110	3	E.AVSMLDYKDDDDKHHHHHHA.D	AVSMLDYKDDDDKHHHHHHA	1e-05	3.125	tk110906_GE_sample_05.mzXML	1821
135 ?-ssrAmp	229	1221	0.993	91-110	91	110	3	E.AVSMLDYKDDDDKHHHHHHA.D	AVSMLDYKDDDDKHHHHHHA	1e-05	2.944	tk110906_GE_sample_01.mzXML	1923
135 ?-ssrAmp	229	1221	0.993	91-110	91	110	3	E.AVSMLDYKDDDDKHHHHHHA.D	AVSMLDYKDDDDKHHHHHHA	1e-05	2.51	tk110906_GE_sample_05.mzXML	1825
135 ?-ssrAmp	229	1221	0.993	92-107	92	107	1	A.VSM+16LDYKDDDDKHHHH.H	VSMLDYKDDDDKHHHH	0.00238379	2.25	tk110906_GE_sample_05.mzXML	1610
135 ?-ssrAmp	229	1221	0.993	92-107	92	107	3	A.VSMLDYKDDDDKHHHH.H	VSMLDYKDDDDKHHHH	1e-05	3.123	tk110906_GE_sample_05.mzXML	1888
135 ?-ssrAmp	229	1221	0.993	92-107	92	107	3	A.VSMLDYKDDDDKHHHH.H	VSMLDYKDDDDKHHHH	1e-05	3.049	tk110906_GE_sample_01.mzXML	2006
135 ?-ssrAmp	229	1221	0.993	92-107	92	107	3	A.VSMLDYKDDDDKHHHH.H	VSMLDYKDDDDKHHHH	1e-05	2.708	tk110906_GE_sample_01.mzXML	2000
135 ?-ssrAmp	229	1221	0.993	92-108	92	108	2	A.VSM+16LDYKDDDDKHHHHH.H	VSMLDYKDDDDKHHHHH	1e-05	2.456	tk110906_GE_sample_01.mzXML	1489
135 ?-ssrAmp	229	1221	0.993	92-108	92	108	2	A.VSM+16LDYKDDDDKHHHHH.H	VSMLDYKDDDDKHHHHH	1e-05	2.188	tk110906_GE_sample_01.mzXML	1493
135 ?-ssrAmp	229	1221	0.993	92-108	92	108	4	A.VSMLDYKDDDDKHHHHH.H	VSMLDYKDDDDKHHHHH	1e-05	4.208	tk110906_GE_sample_05.mzXML	1859
135 ?-ssrAmp	229	1221	0.993	92-108	92	108	4	A.VSMLDYKDDDDKHHHHH.H	VSMLDYKDDDDKHHHHH	1e-05	4.009	tk110906_GE_sample_01.mzXML	1941
135 ?-ssrAmp	229	1221	0.993	92-108	92	108	4	A.VSMLDYKDDDDKHHHHH.H	VSMLDYKDDDDKHHHHH	1e-05	2.874	tk110906_GE_sample_01.mzXML	1929
135 ?-ssrAmp	229	1221	0.993	92-108	92	108	4	A.VSMLDYKDDDDKHHHHH.H	VSMLDYKDDDDKHHHHH	1e-05	2.662	tk110906_GE_sample_01.mzXML	1935
135 ?-ssrAmp	229	1221	0.993	92-109	92	109	1	A.VSM+16LDYKDDDDKHHHHHH.A	VSMLDYKDDDDKHHHHHH	1e-05	2.696	tk110906_GE_sample_01.mzXML	1405
135 ?-ssrAmp	229	1221	0.993	92-109	92	109	5	A.VSMLDYKDDDDKHHHHHH.A	VSMLDYKDDDDKHHHHHH	1e-05	3.554	tk110906_GE_sample_05.mzXML	1669
135 ?-ssrAmp	229	1221	0.993	92-109	92	109	5	A.VSMLDYKDDDDKHHHHHH.A	VSMLDYKDDDDKHHHHHH	1e-05	2.994	tk110906_GE_sample_05.mzXML	1671
135 ?-ssrAmp	229	1221	0.993	92-109	92	109	5	A.VSMLDYKDDDDKHHHHHH.A	VSMLDYKDDDDKHHHHHH	1e-05	2.801	tk110906_GE_sample_05.mzXML	1666
135 ?-ssrAmp	229	1221	0.993	92-109	92	109	5	A.VSMLDYKDDDDKHHHHHH.A	VSMLDYKDDDDKHHHHHH	1e-05	2.725	tk110906_GE_sample_01.mzXML	1716
135 ?-ssrAmp	229	1221	0.993	92-109	92	109	5	A.VSMLDYKDDDDKHHHHHH.A	VSMLDYKDDDDKHHHHHH	1e-05	2.692	tk110906_GE_sample_01.mzXML	1710
135 ?-ssrAmp	229	1221	0.993	92-110	92	110	11	A.VSM+16LDYKDDDDKHHHHHHA.D	VSMLDYKDDDDKHHHHHHA	1e-05	3.491	tk110906_GE_sample_01.mzXML	1416
135 ?-ssrAmp	229	1221	0.993	92-110	92	110	11	A.VSM+16LDYKDDDDKHHHHHHA.D	VSMLDYKDDDDKHHHHHHA	1e-05	3.459	tk110906_GE_sample_01.mzXML	1439
135 ?-ssrAmp	229	1221	0.993	92-110	92	110	11	A.VSM+16LDYKDDDDKHHHHHHA.D	VSMLDYKDDDDKHHHHHHA	1e-05	2.691	tk110906_GE_sample_01.mzXML	1741
135 ?-ssrAmp	229	1221	0.993	92-110	92	110	11	A.VSM+16LDYKDDDDKHHHHHHA.D	VSMLDYKDDDDKHHHHHHA	1e-05	2.578	tk110906_GE_sample_01.mzXML	1403
135 ?-ssrAmp	229	1221	0.993	92-110	92	110	11	A.VSM+16LDYKDDDDKHHHHHHA.D	VSMLDYKDDDDKHHHHHHA	1e-05	2.412	tk110906_GE_sample_05.mzXML	1450
135 ?-ssrAmp	229	1221	0.993	92-110	92	110	11	A.VSM+16LDYKDDDDKHHHHHHA.D	VSMLDYKDDDDKHHHHHHA	0.00147493	2.149	tk110906_GE_sample_01.mzXML	1736
135 ?-ssrAmp	229	1221	0.993	92-110	92	110	11	A.VSM+16LDYKDDDDKHHHHHHA.D	VSMLDYKDDDDKHHHHHHA	0.00163132	1.947	tk110906_GE_sample_03.mzXML	1522
135 ?-ssrAmp	229	1221	0.993	92-110	92	110	11	A.VSM+16LDYKDDDDKHHHHHHA.D	VSMLDYKDDDDKHHHHHHA	0.00206186	2.378	tk110906_GE_sample_01.mzXML	1408
135 ?-ssrAmp	229	1221	0.993	92-110	92	110	11	A.VSM+16LDYKDDDDKHHHHHHA.D	VSMLDYKDDDDKHHHHHHA	0.00238379	2.486	tk110906_GE_sample_01.mzXML	1858
135 ?-ssrAmp	229	1221	0.993	92-110	92	110	11	A.VSM+16LDYKDDDDKHHHHHHA.D	VSMLDYKDDDDKHHHHHHA	0.00238379	1.813	tk110906_GE_sample_01.mzXML	1872
135 ?-ssrAmp	229	1221	0.993	92-110	92	110	11	A.VSM+16LDYKDDDDKHHHHHHA.D	VSMLDYKDDDDKHHHHHHA	0.00311526	1.332	tk110906_GE_sample_03.mzXML	1530
135 ?-ssrAmp	229	1221	0.993	92-110	92	110	18	A.VSMLDYKDDDDKHHHHHHA.D	VSMLDYKDDDDKHHHHHHA	1e-05	4.169	tk110906_GE_sample_01.mzXML	1735
135 ?-ssrAmp	229	1221	0.993	92-110	92	110	18	A.VSMLDYKDDDDKHHHHHHA.D	VSMLDYKDDDDKHHHHHHA	1e-05	4.163	tk110906_GE_sample_01.mzXML	1857
135 ?-ssrAmp	229	1221	0.993	92-110	92	110	18	A.VSMLDYKDDDDKHHHHHHA.D	VSMLDYKDDDDKHHHHHHA	1e-05	4.161	tk110906_GE_sample_05.mzXML	1740
135 ?-ssrAmp	229	1221	0.993	92-110	92	110	18	A.VSMLDYKDDDDKHHHHHHA.D	VSMLDYKDDDDKHHHHHHA	1e-05	4.137	tk110906_GE_sample_01.mzXML	1740
135 ?-ssrAmp	229	1221	0.993	92-110	92	110	18	A.VSMLDYKDDDDKHHHHHHA.D	VSMLDYKDDDDKHHHHHHA	1e-05	4.135	tk110906_GE_sample_01.mzXML	1862
135 ?-ssrAmp	229	1221	0.993	92-110	92	110	18	A.VSMLDYKDDDDKHHHHHHA.D	VSMLDYKDDDDKHHHHHHA	1e-05	4.051	tk110906_GE_sample_05.mzXML	1729
135 ?-ssrAmp	229	1221	0.993	92-110	92	110	18	A.VSMLDYKDDDDKHHHHHHA.D	VSMLDYKDDDDKHHHHHHA	1e-05	3.41	tk110906_GE_sample_01.mzXML	1720
135 ?-ssrAmp	229	1221	0.993	92-110	92	110	18	A.VSMLDYKDDDDKHHHHHHA.D	VSMLDYKDDDDKHHHHHHA	1e-05	3.344	tk110906_GE_sample_01.mzXML	1724
135 ?-ssrAmp	229	1221	0.993	92-110	92	110	18	A.VSMLDYKDDDDKHHHHHHA.D	VSMLDYKDDDDKHHHHHHA	1e-05	3.33	tk110906_GE_sample_03.mzXML	1508
135 ?-ssrAmp	229	1221	0.993	92-110	92	110	18	A.VSMLDYKDDDDKHHHHHHA.D	VSMLDYKDDDDKHHHHHHA	1e-05	3.299	tk110906_GE_sample_03.mzXML	552
135 ?-ssrAmp	229	1221	0.993	92-110	92	110	18	A.VSMLDYKDDDDKHHHHHHA.D	VSMLDYKDDDDKHHHHHHA	1e-05	3.242	tk110906_GE_sample_05.mzXML	1661
135 ?-ssrAmp	229	1221	0.993	92-110	92	110	18	A.VSMLDYKDDDDKHHHHHHA.D	VSMLDYKDDDDKHHHHHHA	1e-05	3.226	tk110906_GE_sample_03.mzXML	1511
135 ?-ssrAmp	229	1221	0.993	92-110	92	110	18	A.VSMLDYKDDDDKHHHHHHA.D	VSMLDYKDDDDKHHHHHHA	1e-05	3.219	tk110906_GE_sample_03.mzXML	555
135 ?-ssrAmp	229	1221	0.993	92-110	92	110	18	A.VSMLDYKDDDDKHHHHHHA.D	VSMLDYKDDDDKHHHHHHA	1e-05	3.21	tk110906_GE_sample_05.mzXML	1760
135 ?-ssrAmp	229	1221	0.993	92-110	92	110	18	A.VSMLDYKDDDDKHHHHHHA.D	VSMLDYKDDDDKHHHHHHA	1e-05	3.134	tk110906_GE_sample_05.mzXML	1757
135 ?-ssrAmp	229	1221	0.993	92-110	92	110	18	A.VSMLDYKDDDDKHHHHHHA.D	VSMLDYKDDDDKHHHHHHA	1e-05	3.132	tk110906_GE_sample_05.mzXML	1665
135 ?-ssrAmp	229	1221	0.993	92-110	92	110	18	A.VSMLDYKDDDDKHHHHHHA.D	VSMLDYKDDDDKHHHHHHA	1e-05	3.102	tk110906_GE_sample_01.mzXML	1841
135 ?-ssrAmp	229	1221	0.993	92-110	92	110	18	A.VSMLDYKDDDDKHHHHHHA.D	VSMLDYKDDDDKHHHHHHA	1e-05	2.649	tk110906_GE_sample_01.mzXML	1845
135 ?-ssrAmp	229	1221	0.993	92-119	92	119	1	A.VSM+16LDYKDDDDKHHHHHHADKNNDEVLV.D	VSMLDYKDDDDKHHHHHHADKNNDEVLV	0.00302343	1.579	tk110906_GE_sample_03.mzXML	2256
135 ?-ssrAmp	229	1221	0.993	92-119	92	119	4	A.VSMLDYKDDDDKHHHHHHADKNNDEVLV.D	VSMLDYKDDDDKHHHHHHADKNNDEVLV	1e-05	3.061	tk110906_GE_sample_03.mzXML	2371
135 ?-ssrAmp	229	1221	0.993	92-119	92	119	4	A.VSMLDYKDDDDKHHHHHHADKNNDEVLV.D	VSMLDYKDDDDKHHHHHHADKNNDEVLV	1e-05	2.984	tk110906_GE_sample_03.mzXML	2223
135 ?-ssrAmp	229	1221	0.993	92-119	92	119	4	A.VSMLDYKDDDDKHHHHHHADKNNDEVLV.D	VSMLDYKDDDDKHHHHHHADKNNDEVLV	1e-05	2.663	tk110906_GE_sample_03.mzXML	2381
135 ?-ssrAmp	229	1221	0.993	92-119	92	119	4	A.VSMLDYKDDDDKHHHHHHADKNNDEVLV.D	VSMLDYKDDDDKHHHHHHADKNNDEVLV	1e-05	2.547	tk110906_GE_sample_03.mzXML	2228
135 ?-ssrAmp	229	1221	0.993	92-125	92	125	3	A.VSM+16LDYKDDDDKHHHHHHADKNNDEVLVDPM+16LIA.N	VSMLDYKDDDDKHHHHHHADKNNDEVLVDPMLIA	0.00225225	1.786	tk110906_GE_sample_03.mzXML	3068
135 ?-ssrAmp	229	1221	0.993	92-125	92	125	3	A.VSM+16LDYKDDDDKHHHHHHADKNNDEVLVDPM+16LIA.N	VSMLDYKDDDDKHHHHHHADKNNDEVLVDPMLIA	0.00302343	1.482	tk110906_GE_sample_03.mzXML	3120
135 ?-ssrAmp	229	1221	0.993	92-125	92	125	3	A.VSM+16LDYKDDDDKHHHHHHADKNNDEVLVDPM+16LIA.N	VSMLDYKDDDDKHHHHHHADKNNDEVLVDPMLIA	0.00321285	1.426	tk110906_GE_sample_03.mzXML	3130
135 ?-ssrAmp	229	1221	0.993	92-125	92	125	1	A.VSMLDYKDDDDKHHHHHHADKNNDEVLVDPM+16LIA.N	VSMLDYKDDDDKHHHHHHADKNNDEVLVDPMLIA	0.00759669	1.397	tk110906_GE_sample_03.mzXML	3392
135 ?-ssrAmp	229	1221	0.993	93-107	93	107	2	V.SMLDYKDDDDKHHHH.H	SMLDYKDDDDKHHHH	1e-05	2.794	tk110906_GE_sample_05.mzXML	1802
135 ?-ssrAmp	229	1221	0.993	93-107	93	107	2	V.SMLDYKDDDDKHHHH.H	SMLDYKDDDDKHHHH	1e-05	2.748	tk110906_GE_sample_05.mzXML	1808
135 ?-ssrAmp	229	1221	0.993	93-110	93	110	1	V.SM+16LDYKDDDDKHHHHHHA.D	SMLDYKDDDDKHHHHHHA	1e-05	2.926	tk110906_GE_sample_01.mzXML	1434
135 ?-ssrAmp	229	1221	0.993	93-110	93	110	14	V.SMLDYKDDDDKHHHHHHA.D	SMLDYKDDDDKHHHHHHA	1e-05	4.199	tk110906_GE_sample_05.mzXML	1596
135 ?-ssrAmp	229	1221	0.993	93-110	93	110	14	V.SMLDYKDDDDKHHHHHHA.D	SMLDYKDDDDKHHHHHHA	1e-05	3.765	tk110906_GE_sample_05.mzXML	1600
135 ?-ssrAmp	229	1221	0.993	93-110	93	110	14	V.SMLDYKDDDDKHHHHHHA.D	SMLDYKDDDDKHHHHHHA	1e-05	3.289	tk110906_GE_sample_01.mzXML	1620
135 ?-ssrAmp	229	1221	0.993	93-110	93	110	14	V.SMLDYKDDDDKHHHHHHA.D	SMLDYKDDDDKHHHHHHA	1e-05	3.287	tk110906_GE_sample_05.mzXML	1594
135 ?-ssrAmp	229	1221	0.993	93-110	93	110	14	V.SMLDYKDDDDKHHHHHHA.D	SMLDYKDDDDKHHHHHHA	1e-05	3.19	tk110906_GE_sample_01.mzXML	1765
135 ?-ssrAmp	229	1221	0.993	93-110	93	110	14	V.SMLDYKDDDDKHHHHHHA.D	SMLDYKDDDDKHHHHHHA	1e-05	3.182	tk110906_GE_sample_01.mzXML	1897
135 ?-ssrAmp	229	1221	0.993	93-110	93	110	14	V.SMLDYKDDDDKHHHHHHA.D	SMLDYKDDDDKHHHHHHA	1e-05	3.144	tk110906_GE_sample_01.mzXML	1761
135 ?-ssrAmp	229	1221	0.993	93-110	93	110	14	V.SMLDYKDDDDKHHHHHHA.D	SMLDYKDDDDKHHHHHHA	1e-05	3.136	tk110906_GE_sample_03.mzXML	1526
135 ?-ssrAmp	229	1221	0.993	93-110	93	110	14	V.SMLDYKDDDDKHHHHHHA.D	SMLDYKDDDDKHHHHHHA	1e-05	2.98	tk110906_GE_sample_05.mzXML	1708
135 ?-ssrAmp	229	1221	0.993	93-110	93	110	14	V.SMLDYKDDDDKHHHHHHA.D	SMLDYKDDDDKHHHHHHA	1e-05	2.85	tk110906_GE_sample_05.mzXML	1589
135 ?-ssrAmp	229	1221	0.993	93-110	93	110	14	V.SMLDYKDDDDKHHHHHHA.D	SMLDYKDDDDKHHHHHHA	1e-05	2.831	tk110906_GE_sample_05.mzXML	1714
135 ?-ssrAmp	229	1221	0.993	93-110	93	110	14	V.SMLDYKDDDDKHHHHHHA.D	SMLDYKDDDDKHHHHHHA	1e-05	2.83	tk110906_GE_sample_05.mzXML	2076
135 ?-ssrAmp	229	1221	0.993	93-110	93	110	14	V.SMLDYKDDDDKHHHHHHA.D	SMLDYKDDDDKHHHHHHA	0.00163132	2.809	tk110906_GE_sample_01.mzXML	1622
135 ?-ssrAmp	229	1221	0.993	93-110	93	110	14	V.SMLDYKDDDDKHHHHHHA.D	SMLDYKDDDDKHHHHHHA	0.00179533	3.014	tk110906_GE_sample_01.mzXML	1890
135 ?-ssrAmp	229	1221	0.993	94-110	94	110	9	S.MLDYKDDDDKHHHHHHA.D	MLDYKDDDDKHHHHHHA	1e-05	3.245	tk110906_GE_sample_01.mzXML	1873
135 ?-ssrAmp	229	1221	0.993	94-110	94	110	9	S.MLDYKDDDDKHHHHHHA.D	MLDYKDDDDKHHHHHHA	1e-05	3.121	tk110906_GE_sample_05.mzXML	1785
135 ?-ssrAmp	229	1221	0.993	94-110	94	110	9	S.MLDYKDDDDKHHHHHHA.D	MLDYKDDDDKHHHHHHA	1e-05	3.076	tk110906_GE_sample_01.mzXML	1878
135 ?-ssrAmp	229	1221	0.993	94-110	94	110	9	S.MLDYKDDDDKHHHHHHA.D	MLDYKDDDDKHHHHHHA	1e-05	3.068	tk110906_GE_sample_05.mzXML	1607
135 ?-ssrAmp	229	1221	0.993	94-110	94	110	9	S.MLDYKDDDDKHHHHHHA.D	MLDYKDDDDKHHHHHHA	1e-05	3.054	tk110906_GE_sample_05.mzXML	1679
135 ?-ssrAmp	229	1221	0.993	94-110	94	110	9	S.MLDYKDDDDKHHHHHHA.D	MLDYKDDDDKHHHHHHA	1e-05	3.002	tk110906_GE_sample_05.mzXML	1674
135 ?-ssrAmp	229	1221	0.993	94-110	94	110	9	S.MLDYKDDDDKHHHHHHA.D	MLDYKDDDDKHHHHHHA	1e-05	2.993	tk110906_GE_sample_01.mzXML	1756
135 ?-ssrAmp	229	1221	0.993	94-110	94	110	9	S.MLDYKDDDDKHHHHHHA.D	MLDYKDDDDKHHHHHHA	1e-05	2.933	tk110906_GE_sample_01.mzXML	1738
135 ?-ssrAmp	229	1221	0.993	94-110	94	110	9	S.MLDYKDDDDKHHHHHHA.D	MLDYKDDDDKHHHHHHA	1e-05	2.812	tk110906_GE_sample_05.mzXML	1779
135 ?-ssrAmp	229	1221	0.993	95-105	95	105	4	M.LDYKDDDDKHH.H	LDYKDDDDKHH	1e-05	3.982	tk110906_GE_sample_01.mzXML	1532
135 ?-ssrAmp	229	1221	0.993	95-105	95	105	4	M.LDYKDDDDKHH.H	LDYKDDDDKHH	1e-05	3.79	tk110906_GE_sample_01.mzXML	1537
135 ?-ssrAmp	229	1221	0.993	95-105	95	105	4	M.LDYKDDDDKHH.H	LDYKDDDDKHH	0.00179533	2.93	tk110906_GE_sample_01.mzXML	1542
135 ?-ssrAmp	229	1221	0.993	95-105	95	105	4	M.LDYKDDDDKHH.H	LDYKDDDDKHH	0.00249688	2.84	tk110906_GE_sample_01.mzXML	1536
135 ?-ssrAmp	229	1221	0.993	95-106	95	106	1	M.LDYKDDDDKHHH.H	LDYKDDDDKHHH	0.00238379	2.645	tk110906_GE_sample_01.mzXML	1415
135 ?-ssrAmp	229	1221	0.993	95-107	95	107	1	M.LDYKDDDDKHHHH.H	LDYKDDDDKHHHH	0.00218818	1.812	tk110906_GE_sample_05.mzXML	1345
135 ?-ssrAmp	229	1221	0.993	95-108	95	108	2	M.LDYKDDDDKHHHHH.H	LDYKDDDDKHHHHH	1e-05	2.742	tk110906_GE_sample_05.mzXML	1280
135 ?-ssrAmp	229	1221	0.993	95-108	95	108	2	M.LDYKDDDDKHHHHH.H	LDYKDDDDKHHHHH	1e-05	2.394	tk110906_GE_sample_05.mzXML	1278
135 ?-ssrAmp	229	1221	0.993	95-109	95	109	4	M.LDYKDDDDKHHHHHH.A	LDYKDDDDKHHHHHH	1e-05	2.826	tk110906_GE_sample_05.mzXML	1241
135 ?-ssrAmp	229	1221	0.993	95-109	95	109	4	M.LDYKDDDDKHHHHHH.A	LDYKDDDDKHHHHHH	1e-05	2.596	tk110906_GE_sample_01.mzXML	1211
135 ?-ssrAmp	229	1221	0.993	95-109	95	109	4	M.LDYKDDDDKHHHHHH.A	LDYKDDDDKHHHHHH	1e-05	2.562	tk110906_GE_sample_05.mzXML	1236
135 ?-ssrAmp	229	1221	0.993	95-109	95	109	4	M.LDYKDDDDKHHHHHH.A	LDYKDDDDKHHHHHH	1e-05	2.086	tk110906_GE_sample_01.mzXML	1205
135 ?-ssrAmp	229	1221	0.993	95-110	95	110	17	M.LDYKDDDDKHHHHHHA.D	LDYKDDDDKHHHHHHA	1e-05	4.277	tk110906_GE_sample_05.mzXML	1257
135 ?-ssrAmp	229	1221	0.993	95-110	95	110	17	M.LDYKDDDDKHHHHHHA.D	LDYKDDDDKHHHHHHA	1e-05	4.203	tk110906_GE_sample_05.mzXML	1692
135 ?-ssrAmp	229	1221	0.993	95-110	95	110	17	M.LDYKDDDDKHHHHHHA.D	LDYKDDDDKHHHHHHA	1e-05	4.016	tk110906_GE_sample_05.mzXML	1262
135 ?-ssrAmp	229	1221	0.993	95-110	95	110	17	M.LDYKDDDDKHHHHHHA.D	LDYKDDDDKHHHHHHA	1e-05	2.908	tk110906_GE_sample_01.mzXML	1629
135 ?-ssrAmp	229	1221	0.993	95-110	95	110	17	M.LDYKDDDDKHHHHHHA.D	LDYKDDDDKHHHHHHA	1e-05	2.846	tk110906_GE_sample_01.mzXML	1888
135 ?-ssrAmp	229	1221	0.993	95-110	95	110	17	M.LDYKDDDDKHHHHHHA.D	LDYKDDDDKHHHHHHA	1e-05	2.834	tk110906_GE_sample_01.mzXML	1893
135 ?-ssrAmp	229	1221	0.993	95-110	95	110	17	M.LDYKDDDDKHHHHHHA.D	LDYKDDDDKHHHHHHA	1e-05	2.709	tk110906_GE_sample_03.mzXML	1531
135 ?-ssrAmp	229	1221	0.993	95-110	95	110	17	M.LDYKDDDDKHHHHHHA.D	LDYKDDDDKHHHHHHA	1e-05	2.671	tk110906_GE_sample_06.mzXML	1528
135 ?-ssrAmp	229	1221	0.993	95-110	95	110	17	M.LDYKDDDDKHHHHHHA.D	LDYKDDDDKHHHHHHA	1e-05	2.67	tk110906_GE_sample_01.mzXML	1624
135 ?-ssrAmp	229	1221	0.993	95-110	95	110	17	M.LDYKDDDDKHHHHHHA.D	LDYKDDDDKHHHHHHA	0.00130378	2.274	tk110906_GE_sample_05.mzXML	1365
135 ?-ssrAmp	229	1221	0.993	95-110	95	110	17	M.LDYKDDDDKHHHHHHA.D	LDYKDDDDKHHHHHHA	0.00163132	2.846	tk110906_GE_sample_01.mzXML	1218
135 ?-ssrAmp	229	1221	0.993	95-110	95	110	17	M.LDYKDDDDKHHHHHHA.D	LDYKDDDDKHHHHHHA	0.00179533	2.803	tk110906_GE_sample_05.mzXML	1769
135 ?-ssrAmp	229	1221	0.993	95-110	95	110	17	M.LDYKDDDDKHHHHHHA.D	LDYKDDDDKHHHHHHA	0.00201207	2.625	tk110906_GE_sample_03.mzXML	1518
135 ?-ssrAmp	229	1221	0.993	95-110	95	110	17	M.LDYKDDDDKHHHHHHA.D	LDYKDDDDKHHHHHHA	0.00218818	2.505	tk110906_GE_sample_05.mzXML	1673
135 ?-ssrAmp	229	1221	0.993	95-110	95	110	17	M.LDYKDDDDKHHHHHHA.D	LDYKDDDDKHHHHHHA	0.00225225	2.721	tk110906_GE_sample_01.mzXML	1222
135 ?-ssrAmp	229	1221	0.993	95-110	95	110	17	M.LDYKDDDDKHHHHHHA.D	LDYKDDDDKHHHHHHA	0.00230415	2.923	tk110906_GE_sample_05.mzXML	1247
135 ?-ssrAmp	229	1221	0.993	95-110	95	110	17	M.LDYKDDDDKHHHHHHA.D	LDYKDDDDKHHHHHHA	0.00230415	2.56	tk110906_GE_sample_05.mzXML	1772
135 ?-ssrAmp	229	1221	0.993	95-116	95	116	2	M.LDYKDDDDKHHHHHHADKNNDE.V	LDYKDDDDKHHHHHHADKNNDE	1e-05	2.667	tk110906_GE_sample_01.mzXML	1244
135 ?-ssrAmp	229	1221	0.993	95-116	95	116	2	M.LDYKDDDDKHHHHHHADKNNDE.V	LDYKDDDDKHHHHHHADKNNDE	1e-05	2.552	tk110906_GE_sample_01.mzXML	1241
135 ?-ssrAmp	229	1221	0.993	95-117	95	117	4	M.LDYKDDDDKHHHHHHADKNNDEV.L	LDYKDDDDKHHHHHHADKNNDEV	1e-05	3.058	tk110906_GE_sample_01.mzXML	1437
135 ?-ssrAmp	229	1221	0.993	95-117	95	117	4	M.LDYKDDDDKHHHHHHADKNNDEV.L	LDYKDDDDKHHHHHHADKNNDEV	1e-05	2.849	tk110906_GE_sample_01.mzXML	1448
135 ?-ssrAmp	229	1221	0.993	95-117	95	117	4	M.LDYKDDDDKHHHHHHADKNNDEV.L	LDYKDDDDKHHHHHHADKNNDEV	1e-05	2.706	tk110906_GE_sample_05.mzXML	1460
135 ?-ssrAmp	229	1221	0.993	95-117	95	117	4	M.LDYKDDDDKHHHHHHADKNNDEV.L	LDYKDDDDKHHHHHHADKNNDEV	0.00249688	2.63	tk110906_GE_sample_05.mzXML	1464
135 ?-ssrAmp	229	1221	0.993	95-118	95	118	4	M.LDYKDDDDKHHHHHHADKNNDEVL.V	LDYKDDDDKHHHHHHADKNNDEVL	1e-05	2.495	tk110906_GE_sample_05.mzXML	1748
135 ?-ssrAmp	229	1221	0.993	95-118	95	118	4	M.LDYKDDDDKHHHHHHADKNNDEVL.V	LDYKDDDDKHHHHHHADKNNDEVL	1e-05	2.321	tk110906_GE_sample_01.mzXML	1837
135 ?-ssrAmp	229	1221	0.993	95-118	95	118	4	M.LDYKDDDDKHHHHHHADKNNDEVL.V	LDYKDDDDKHHHHHHADKNNDEVL	1e-05	2.182	tk110906_GE_sample_05.mzXML	1752
135 ?-ssrAmp	229	1221	0.993	95-118	95	118	4	M.LDYKDDDDKHHHHHHADKNNDEVL.V	LDYKDDDDKHHHHHHADKNNDEVL	0.00147493	2.058	tk110906_GE_sample_01.mzXML	1846
135 ?-ssrAmp	229	1221	0.993	95-119	95	119	1	M.LDYKDDDDKHHHHHHADKNNDEVLV.D	LDYKDDDDKHHHHHHADKNNDEVLV	0.00141243	2.163	tk110906_GE_sample_05.mzXML	1877
135 ?-ssrAmp	229	1221	0.993	95-123	95	123	3	M.LDYKDDDDKHHHHHHADKNNDEVLVDPM+16L.I	LDYKDDDDKHHHHHHADKNNDEVLVDPML	1e-05	2.859	tk110906_GE_sample_03.mzXML	2724
135 ?-ssrAmp	229	1221	0.993	95-123	95	123	3	M.LDYKDDDDKHHHHHHADKNNDEVLVDPM+16L.I	LDYKDDDDKHHHHHHADKNNDEVLVDPML	1e-05	2.704	tk110906_GE_sample_05.mzXML	2692
135 ?-ssrAmp	229	1221	0.993	95-123	95	123	3	M.LDYKDDDDKHHHHHHADKNNDEVLVDPM+16L.I	LDYKDDDDKHHHHHHADKNNDEVLVDPML	0.00759669	1.795	tk110906_GE_sample_05.mzXML	2685
135 ?-ssrAmp	229	1221	0.993	95-124	95	124	2	M.LDYKDDDDKHHHHHHADKNNDEVLVDPM+16LI.A	LDYKDDDDKHHHHHHADKNNDEVLVDPMLI	0.00130378	2.433	tk110906_GE_sample_03.mzXML	3024
135 ?-ssrAmp	229	1221	0.993	95-124	95	124	2	M.LDYKDDDDKHHHHHHADKNNDEVLVDPM+16LI.A	LDYKDDDDKHHHHHHADKNNDEVLVDPMLI	0.00332226	2.038	tk110906_GE_sample_03.mzXML	3029
135 ?-ssrAmp	229	1221	0.993	95-125	95	125	4	M.LDYKDDDDKHHHHHHADKNNDEVLVDPM+16LIA.N	LDYKDDDDKHHHHHHADKNNDEVLVDPMLIA	0.00134771	2.138	tk110906_GE_sample_05.mzXML	2850
135 ?-ssrAmp	229	1221	0.993	95-125	95	125	4	M.LDYKDDDDKHHHHHHADKNNDEVLVDPM+16LIA.N	LDYKDDDDKHHHHHHADKNNDEVLVDPMLIA	0.00180832	2.004	tk110906_GE_sample_01.mzXML	3044
135 ?-ssrAmp	229	1221	0.993	95-125	95	125	4	M.LDYKDDDDKHHHHHHADKNNDEVLVDPM+16LIA.N	LDYKDDDDKHHHHHHADKNNDEVLVDPMLIA	0.00249688	2.105	tk110906_GE_sample_03.mzXML	2937
135 ?-ssrAmp	229	1221	0.993	95-125	95	125	4	M.LDYKDDDDKHHHHHHADKNNDEVLVDPM+16LIA.N	LDYKDDDDKHHHHHHADKNNDEVLVDPMLIA	0.00261552	1.777	tk110906_GE_sample_05.mzXML	2854
135 ?-ssrAmp	229	1221	0.993	95-125	95	125	4	M.LDYKDDDDKHHHHHHADKNNDEVLVDPMLIA.N	LDYKDDDDKHHHHHHADKNNDEVLVDPMLIA	0.00130378	2.032	tk110906_GE_sample_01.mzXML	3573
135 ?-ssrAmp	229	1221	0.993	95-125	95	125	4	M.LDYKDDDDKHHHHHHADKNNDEVLVDPMLIA.N	LDYKDDDDKHHHHHHADKNNDEVLVDPMLIA	0.00180832	1.774	tk110906_GE_sample_05.mzXML	3202
135 ?-ssrAmp	229	1221	0.993	95-125	95	125	4	M.LDYKDDDDKHHHHHHADKNNDEVLVDPMLIA.N	LDYKDDDDKHHHHHHADKNNDEVLVDPMLIA	0.00188147	1.373	tk110906_GE_sample_01.mzXML	3579
135 ?-ssrAmp	229	1221	0.993	95-125	95	125	4	M.LDYKDDDDKHHHHHHADKNNDEVLVDPMLIA.N	LDYKDDDDKHHHHHHADKNNDEVLVDPMLIA	0.00230415	1.635	tk110906_GE_sample_05.mzXML	3204
135 ?-ssrAmp	229	1221	0.993	95-126	95	126	1	M.LDYKDDDDKHHHHHHADKNNDEVLVDPM+16LIAN.Q	LDYKDDDDKHHHHHHADKNNDEVLVDPMLIAN	0.00332226	1.076	tk110906_GE_sample_03.mzXML	2863
135 ?-ssrAmp	229	1221	0.993	96-109	96	109	1	L.DYKDDDDKHHHHHH.A	DYKDDDDKHHHHHH	0.00211416	2.006	tk110906_GE_sample_05.mzXML	1190
135 ?-ssrAmp	229	1221	0.993	96-110	96	110	13	L.DYKDDDDKHHHHHHA.D	DYKDDDDKHHHHHHA	1e-05	4.29	tk110906_GE_sample_01.mzXML	1785
135 ?-ssrAmp	229	1221	0.993	96-110	96	110	13	L.DYKDDDDKHHHHHHA.D	DYKDDDDKHHHHHHA	1e-05	4.232	tk110906_GE_sample_01.mzXML	1779
135 ?-ssrAmp	229	1221	0.993	96-110	96	110	13	L.DYKDDDDKHHHHHHA.D	DYKDDDDKHHHHHHA	1e-05	4.075	tk110906_GE_sample_05.mzXML	1691
135 ?-ssrAmp	229	1221	0.993	96-110	96	110	13	L.DYKDDDDKHHHHHHA.D	DYKDDDDKHHHHHHA	1e-05	4.067	tk110906_GE_sample_05.mzXML	1702
135 ?-ssrAmp	229	1221	0.993	96-110	96	110	13	L.DYKDDDDKHHHHHHA.D	DYKDDDDKHHHHHHA	1e-05	2.624	tk110906_GE_sample_05.mzXML	1719
135 ?-ssrAmp	229	1221	0.993	96-110	96	110	13	L.DYKDDDDKHHHHHHA.D	DYKDDDDKHHHHHHA	1e-05	2.59	tk110906_GE_sample_01.mzXML	1757
135 ?-ssrAmp	229	1221	0.993	96-110	96	110	13	L.DYKDDDDKHHHHHHA.D	DYKDDDDKHHHHHHA	0.00130378	2.24	tk110906_GE_sample_01.mzXML	1874
135 ?-ssrAmp	229	1221	0.993	96-110	96	110	13	L.DYKDDDDKHHHHHHA.D	DYKDDDDKHHHHHHA	0.00141243	2.739	tk110906_GE_sample_05.mzXML	1716
135 ?-ssrAmp	229	1221	0.993	96-110	96	110	13	L.DYKDDDDKHHHHHHA.D	DYKDDDDKHHHHHHA	0.00147493	2.501	tk110906_GE_sample_05.mzXML	1609
135 ?-ssrAmp	229	1221	0.993	96-110	96	110	13	L.DYKDDDDKHHHHHHA.D	DYKDDDDKHHHHHHA	0.00170068	2.404	tk110906_GE_sample_05.mzXML	1604
135 ?-ssrAmp	229	1221	0.993	96-110	96	110	13	L.DYKDDDDKHHHHHHA.D	DYKDDDDKHHHHHHA	0.00218818	2.437	tk110906_GE_sample_01.mzXML	1744
135 ?-ssrAmp	229	1221	0.993	96-110	96	110	13	L.DYKDDDDKHHHHHHA.D	DYKDDDDKHHHHHHA	0.00424328	1.576	tk110906_GE_sample_01.mzXML	1168
135 ?-ssrAmp	229	1221	0.993	96-110	96	110	13	L.DYKDDDDKHHHHHHA.D	DYKDDDDKHHHHHHA	0.00742741	2.463	tk110906_GE_sample_05.mzXML	1201
135 ?-ssrAmp	229	1221	0.993	96-118	96	118	2	L.DYKDDDDKHHHHHHADKNNDEVL.V	DYKDDDDKHHHHHHADKNNDEVL	1e-05	3.959	tk110906_GE_sample_05.mzXML	1539
135 ?-ssrAmp	229	1221	0.993	96-118	96	118	2	L.DYKDDDDKHHHHHHADKNNDEVL.V	DYKDDDDKHHHHHHADKNNDEVL	1e-05	3.15	tk110906_GE_sample_05.mzXML	1544
135 ?-ssrAmp	229	1221	0.993	97-118	97	118	2	D.YKDDDDKHHHHHHADKNNDEVL.V	YKDDDDKHHHHHHADKNNDEVL	1e-05	2.555	tk110906_GE_sample_01.mzXML	1404
135 ?-ssrAmp	229	1221	0.993	97-118	97	118	2	D.YKDDDDKHHHHHHADKNNDEVL.V	YKDDDDKHHHHHHADKNNDEVL	0.00218818	1.97	tk110906_GE_sample_01.mzXML	1411
135 ?-ssrAmp	229	1221	0.993	98-110	98	110	5	Y.KDDDDKHHHHHHA.D	KDDDDKHHHHHHA	1e-05	4.111	tk110906_GE_sample_01.mzXML	1776
135 ?-ssrAmp	229	1221	0.993	98-110	98	110	5	Y.KDDDDKHHHHHHA.D	KDDDDKHHHHHHA	1e-05	4.105	tk110906_GE_sample_01.mzXML	1773
135 ?-ssrAmp	229	1221	0.993	98-110	98	110	5	Y.KDDDDKHHHHHHA.D	KDDDDKHHHHHHA	1e-05	4.065	tk110906_GE_sample_05.mzXML	1701
135 ?-ssrAmp	229	1221	0.993	98-110	98	110	5	Y.KDDDDKHHHHHHA.D	KDDDDKHHHHHHA	1e-05	4.052	tk110906_GE_sample_05.mzXML	1683
135 ?-ssrAmp	229	1221	0.993	98-110	98	110	5	Y.KDDDDKHHHHHHA.D	KDDDDKHHHHHHA	1e-05	1.451	tk110906_GE_sample_05.mzXML	1276
[truncated: 6,278 more rows]

## Sheet: P1 site all proteins
protein	peptides	spectra	coverage	Residues	start	end	Total Spectra	orig. Peptide	Peptide	p-value	MQScore	File	Scan	N-termcut	C-termcut	cutsite	-6	-5	-4	-3	-2	-1	0	1	2	3	4	5	6	-6	-5	-4	-3	-2	-1	0	1	2	3	4	5	6	-6,-5,-4,-3,-2,-1,0,1,2,3,4,5,6
13. y0390	135	406	0.86	239-250	239	250	4	T.DSQLAAQDKTHS.*	DSQLAAQDKTHS	1e-05	3.793	tk110906_GE_sample_13.mzXML	1526	238	250	238	232	233	234	235	236	237	238	239	240	241	242	243	244	I	L	L	Q	A	E	T	D	S	Q	L	A	A	ILLQAETDSQLAA
13. y0390	135	406	0.86	239-250	239	250	4	T.DSQLAAQDKTHS.*	DSQLAAQDKTHS	1e-05	3.763	tk110906_GE_sample_13.mzXML	1530	238	250	238	232	233	234	235	236	237	238	239	240	241	242	243	244	I	L	L	Q	A	E	T	D	S	Q	L	A	A	ILLQAETDSQLAA
13. y0390	135	406	0.86	239-250	239	250	4	T.DSQLAAQDKTHS.*	DSQLAAQDKTHS	1e-05	3.655	tk110906_GE_sample_13.mzXML	1745	238	250	238	232	233	234	235	236	237	238	239	240	241	242	243	244	I	L	L	Q	A	E	T	D	S	Q	L	A	A	ILLQAETDSQLAA
13. y0390	135	406	0.86	239-250	239	250	4	T.DSQLAAQDKTHS.*	DSQLAAQDKTHS	0.000265816	3.177	tk110906_GE_sample_13.mzXML	1749	238	250	238	232	233	234	235	236	237	238	239	240	241	242	243	244	I	L	L	Q	A	E	T	D	S	Q	L	A	A	ILLQAETDSQLAA
14. ecL9	133	617	0.966	47-58	47	58	4	F.FEARRAELEAKL.A	FEARRAELEAKL	0.000281928	3.061	tk110906_GE_sample_14.mzXML	2873	46	58	58	52	53	54	55	56	57	58	59	60	61	62	63	64	A	E	L	E	A	K	L	A	E	V	L	A	A	AELEAKLAEVLAA
14. ecL9	133	617	0.966	47-58	47	58	4	F.FEARRAELEAKL.A	FEARRAELEAKL	0.00332226	2.65	tk110906_GE_sample_14.mzXML	2793	46	58	58	52	53	54	55	56	57	58	59	60	61	62	63	64	A	E	L	E	A	K	L	A	E	V	L	A	A	AELEAKLAEVLAA
14. ecL9	133	617	0.966	47-58	47	58	4	F.FEARRAELEAKL.A	FEARRAELEAKL	0.000242895	3.408	tk110906_GE_sample_15.mzXML	2995	46	58	58	52	53	54	55	56	57	58	59	60	61	62	63	64	A	E	L	E	A	K	L	A	E	V	L	A	A	AELEAKLAEVLAA
14. ecL9	133	617	0.966	47-58	47	58	4	F.FEARRAELEAKL.A	FEARRAELEAKL	0.000281928	3.839	tk110906_GE_sample_15.mzXML	2991	46	58	58	52	53	54	55	56	57	58	59	60	61	62	63	64	A	E	L	E	A	K	L	A	E	V	L	A	A	AELEAKLAEVLAA
135 ?-ssrAmp	229	1221	0.993	43-58	43	58	4	G.M+16GQSGVGALFNGINAL.N	MGQSGVGALFNGINAL	0.000425894	3.293	tk110906_GE_sample_01.mzXML	5991	42	58	58	52	53	54	55	56	57	58	59	60	61	62	63	64	F	N	G	I	N	A	L	N	A	Y	N	A	A	FNGINALNAYNAA
135 ?-ssrAmp	229	1221	0.993	43-58	43	58	4	G.M+16GQSGVGALFNGINAL.N	MGQSGVGALFNGINAL	0.00138696	2.044	tk110906_GE_sample_01.mzXML	5978	42	58	58	52	53	54	55	56	57	58	59	60	61	62	63	64	F	N	G	I	N	A	L	N	A	Y	N	A	A	FNGINALNAYNAA
135 ?-ssrAmp	229	1221	0.993	43-58	43	58	2	G.MGQSGVGALFNGINAL.N	MGQSGVGALFNGINAL	1e-05	3.262	tk110906_GE_sample_01.mzXML	6138	42	58	58	52	53	54	55	56	57	58	59	60	61	62	63	64	F	N	G	I	N	A	L	N	A	Y	N	A	A	FNGINALNAYNAA
135 ?-ssrAmp	229	1221	0.993	43-58	43	58	2	G.MGQSGVGALFNGINAL.N	MGQSGVGALFNGINAL	0.00043573	2.511	tk110906_GE_sample_01.mzXML	6133	42	58	58	52	53	54	55	56	57	58	59	60	61	62	63	64	F	N	G	I	N	A	L	N	A	Y	N	A	A	FNGINALNAYNAA
135 ?-ssrAmp	229	1221	0.993	44-58	44	58	5	M.GQSGVGALFNGINAL.N	GQSGVGALFNGINAL	1e-05	3.844	tk110906_GE_sample_01.mzXML	5988	43	58	58	52	53	54	55	56	57	58	59	60	61	62	63	64	F	N	G	I	N	A	L	N	A	Y	N	A	A	FNGINALNAYNAA
135 ?-ssrAmp	229	1221	0.993	44-58	44	58	5	M.GQSGVGALFNGINAL.N	GQSGVGALFNGINAL	0.000473261	3.139	tk110906_GE_sample_01.mzXML	5984	43	58	58	52	53	54	55	56	57	58	59	60	61	62	63	64	F	N	G	I	N	A	L	N	A	Y	N	A	A	FNGINALNAYNAA
135 ?-ssrAmp	229	1221	0.993	43-58	43	58	4	G.M+16GQSGVGALFNGINAL.N	MGQSGVGALFNGINAL	1e-05	3.04	tk110906_GE_sample_03.mzXML	5967	42	58	58	52	53	54	55	56	57	58	59	60	61	62	63	64	F	N	G	I	N	A	L	N	A	Y	N	A	A	FNGINALNAYNAA
135 ?-ssrAmp	229	1221	0.993	43-58	43	58	4	G.M+16GQSGVGALFNGINAL.N	MGQSGVGALFNGINAL	0.000242895	2.856	tk110906_GE_sample_03.mzXML	5976	42	58	58	52	53	54	55	56	57	58	59	60	61	62	63	64	F	N	G	I	N	A	L	N	A	Y	N	A	A	FNGINALNAYNAA
135 ?-ssrAmp	229	1221	0.993	44-58	44	58	5	M.GQSGVGALFNGINAL.N	GQSGVGALFNGINAL	0.000292654	3.786	tk110906_GE_sample_03.mzXML	5985	43	58	58	52	53	54	55	56	57	58	59	60	61	62	63	64	F	N	G	I	N	A	L	N	A	Y	N	A	A	FNGINALNAYNAA
135 ?-ssrAmp	229	1221	0.993	59-72	59	72	1	L.NAYNAALLAKILKV.S	NAYNAALLAKILKV	1e-05	3.872	tk110906_GE_sample_05.mzXML	4939	58	72	58	52	53	54	55	56	57	58	59	60	61	62	63	64	F	N	G	I	N	A	L	N	A	Y	N	A	A	FNGINALNAYNAA
135 ?-ssrAmp	229	1221	0.993	44-58	44	58	5	M.GQSGVGALFNGINAL.N	GQSGVGALFNGINAL	1e-05	4.191	tk110906_GE_sample_05.mzXML	5746	43	58	58	52	53	54	55	56	57	58	59	60	61	62	63	64	F	N	G	I	N	A	L	N	A	Y	N	A	A	FNGINALNAYNAA
135 ?-ssrAmp	229	1221	0.993	44-58	44	58	5	M.GQSGVGALFNGINAL.N	GQSGVGALFNGINAL	1e-05	4.085	tk110906_GE_sample_05.mzXML	5751	43	58	58	52	53	54	55	56	57	58	59	60	61	62	63	64	F	N	G	I	N	A	L	N	A	Y	N	A	A	FNGINALNAYNAA
2. ecS2	302	938	0.996	58-70	58	70	2	L.NKIASRKGKILFV.G	NKIASRKGKILFV	1e-05	3.472	tk110906_GE_sample_02.mzXML	2502	57	70	70	64	65	66	67	68	69	70	71	72	73	74	75	76	K	G	K	I	L	F	V	G	T	K	R	A	A	KGKILFVGTKRAA
2. ecS2	302	938	0.996	58-70	58	70	2	L.NKIASRKGKILFV.G	NKIASRKGKILFV	1e-05	3.459	tk110906_GE_sample_02.mzXML	2496	57	70	70	64	65	66	67	68	69	70	71	72	73	74	75	76	K	G	K	I	L	F	V	G	T	K	R	A	A	KGKILFVGTKRAA
2. ecS2	302	938	0.996	71-83	71	83	3	V.GTKRAASEAVKDA.A	GTKRAASEAVKDA	0.000425894	3.43	tk110906_GE_sample_04.mzXML	1343	70	83	70	64	65	66	67	68	69	70	71	72	73	74	75	76	K	G	K	I	L	F	V	G	T	K	R	A	A	KGKILFVGTKRAA
2. ecS2	302	938	0.996	71-83	71	83	3	V.GTKRAASEAVKDA.A	GTKRAASEAVKDA	0.00311526	2.225	tk110906_GE_sample_04.mzXML	195	70	83	70	64	65	66	67	68	69	70	71	72	73	74	75	76	K	G	K	I	L	F	V	G	T	K	R	A	A	KGKILFVGTKRAA
2. ecS2	302	938	0.996	71-83	71	83	3	V.GTKRAASEAVKDA.A	GTKRAASEAVKDA	0.00833457	1.652	tk110906_GE_sample_04.mzXML	1376	70	83	70	64	65	66	67	68	69	70	71	72	73	74	75	76	K	G	K	I	L	F	V	G	T	K	R	A	A	KGKILFVGTKRAA
2. ecS2	302	938	0.996	71-87	71	87	3	V.GTKRAASEAVKDAALSC.D	GTKRAASEAVKDAALSC	1e-05	3.514	tk110906_GE_sample_04.mzXML	2434	70	87	70	64	65	66	67	68	69	70	71	72	73	74	75	76	K	G	K	I	L	F	V	G	T	K	R	A	A	KGKILFVGTKRAA
2. ecS2	302	938	0.996	71-87	71	87	3	V.GTKRAASEAVKDAALSC.D	GTKRAASEAVKDAALSC	1e-05	2.995	tk110906_GE_sample_04.mzXML	2438	70	87	70	64	65	66	67	68	69	70	71	72	73	74	75	76	K	G	K	I	L	F	V	G	T	K	R	A	A	KGKILFVGTKRAA
2. ecS2	302	938	0.996	71-87	71	87	3	V.GTKRAASEAVKDAALSC.D	GTKRAASEAVKDAALSC	0.00170068	2.542	tk110906_GE_sample_04.mzXML	2429	70	87	70	64	65	66	67	68	69	70	71	72	73	74	75	76	K	G	K	I	L	F	V	G	T	K	R	A	A	KGKILFVGTKRAA
14. ecL9	133	617	0.966	92-100	92	100	2	F.GSIGTRDIA.D	GSIGTRDIA	0.00154321	2.395	tk110906_GE_sample_14.mzXML	2323	91	100	100	94	95	96	97	98	99	100	101	102	103	104	105	106	I	G	T	R	D	I	A	D	A	V	T	A	A	IGTRDIADAVTAA
14. ecL9	133	617	0.966	92-100	92	100	2	F.GSIGTRDIA.D	GSIGTRDIA	0.00251572	2.974	tk110906_GE_sample_14.mzXML	2318	91	100	100	94	95	96	97	98	99	100	101	102	103	104	105	106	I	G	T	R	D	I	A	D	A	V	T	A	A	IGTRDIADAVTAA
2. ecS2	302	938	0.996	186-213	186	213	5	A.IVDTNSDPDGVDFVIPGNDDAIRAVTLY.L	IVDTNSDPDGVDFVIPGNDDAIRAVTLY	1e-05	3.459	tk110906_GE_sample_02.mzXML	5683	185	213	213	207	208	209	210	211	212	213	214	215	216	217	218	219	I	R	A	V	T	L	Y	L	G	A	V	A	A	IRAVTLYLGAVAA
2. ecS2	302	938	0.996	186-213	186	213	5	A.IVDTNSDPDGVDFVIPGNDDAIRAVTLY.L	IVDTNSDPDGVDFVIPGNDDAIRAVTLY	1e-05	3.104	tk110906_GE_sample_02.mzXML	5673	185	213	213	207	208	209	210	211	212	213	214	215	216	217	218	219	I	R	A	V	T	L	Y	L	G	A	V	A	A	IRAVTLYLGAVAA
2. ecS2	302	938	0.996	214-224	214	224	2	Y.LGAVAATVREG.R	LGAVAATVREG	1e-05	4.008	tk110906_GE_sample_04.mzXML	2690	213	224	213	207	208	209	210	211	212	213	214	215	216	217	218	219	I	R	A	V	T	L	Y	L	G	A	V	A	A	IRAVTLYLGAVAA
2. ecS2	302	938	0.996	214-224	214	224	2	Y.LGAVAATVREG.R	LGAVAATVREG	0.00614887	3.483	tk110906_GE_sample_04.mzXML	2678	213	224	213	207	208	209	210	211	212	213	214	215	216	217	218	219	I	R	A	V	T	L	Y	L	G	A	V	A	A	IRAVTLYLGAVAA
2. ecS2	302	938	0.996	185-213	185	213	2	F.AIVDTNSDPDGVDFVIPGNDDAIRAVTLY.L	AIVDTNSDPDGVDFVIPGNDDAIRAVTLY	1e-05	2.794	tk110906_GE_sample_04.mzXML	5798	184	213	213	207	208	209	210	211	212	213	214	215	216	217	218	219	I	R	A	V	T	L	Y	L	G	A	V	A	A	IRAVTLYLGAVAA
2. ecS2	302	938	0.996	185-213	185	213	2	F.AIVDTNSDPDGVDFVIPGNDDAIRAVTLY.L	AIVDTNSDPDGVDFVIPGNDDAIRAVTLY	0.00246046	1.99	tk110906_GE_sample_04.mzXML	5810	184	213	213	207	208	209	210	211	212	213	214	215	216	217	218	219	I	R	A	V	T	L	Y	L	G	A	V	A	A	IRAVTLYLGAVAA
2. ecS2	302	938	0.996	186-213	186	213	5	A.IVDTNSDPDGVDFVIPGNDDAIRAVTLY.L	IVDTNSDPDGVDFVIPGNDDAIRAVTLY	1e-05	3.305	tk110906_GE_sample_04.mzXML	5738	185	213	213	207	208	209	210	211	212	213	214	215	216	217	218	219	I	R	A	V	T	L	Y	L	G	A	V	A	A	IRAVTLYLGAVAA
2. ecS2	302	938	0.996	186-213	186	213	5	A.IVDTNSDPDGVDFVIPGNDDAIRAVTLY.L	IVDTNSDPDGVDFVIPGNDDAIRAVTLY	1e-05	3.138	tk110906_GE_sample_04.mzXML	5731	185	213	213	207	208	209	210	211	212	213	214	215	216	217	218	219	I	R	A	V	T	L	Y	L	G	A	V	A	A	IRAVTLYLGAVAA
2. ecS2	302	938	0.996	186-213	186	213	5	A.IVDTNSDPDGVDFVIPGNDDAIRAVTLY.L	IVDTNSDPDGVDFVIPGNDDAIRAVTLY	1e-05	2.517	tk110906_GE_sample_04.mzXML	5743	185	213	213	207	208	209	210	211	212	213	214	215	216	217	218	219	I	R	A	V	T	L	Y	L	G	A	V	A	A	IRAVTLYLGAVAA
11. ypFur	88	325	0.87	81-93	81	93	2	L.NQFDDAGIVTRHN.F	NQFDDAGIVTRHN	1e-05	3.937	tk110906_GE_sample_11.mzXML	3227	80	93	80	74	75	76	77	78	79	80	81	82	83	84	85	86	A	T	V	Y	R	V	L	N	Q	F	D	D	A	ATVYRVLNQFDDA
11. ypFur	88	325	0.87	81-93	81	93	2	L.NQFDDAGIVTRHN.F	NQFDDAGIVTRHN	1e-05	3.843	tk110906_GE_sample_11.mzXML	3222	80	93	80	74	75	76	77	78	79	80	81	82	83	84	85	86	A	T	V	Y	R	V	L	N	Q	F	D	D	A	ATVYRVLNQFDDA
11. ypFur	88	325	0.87	81-94	81	94	5	L.NQFDDAGIVTRHNF.E	NQFDDAGIVTRHNF	1e-05	4.247	tk110906_GE_sample_11.mzXML	3954	80	94	80	74	75	76	77	78	79	80	81	82	83	84	85	86	A	T	V	Y	R	V	L	N	Q	F	D	D	A	ATVYRVLNQFDDA
11. ypFur	88	325	0.87	81-94	81	94	5	L.NQFDDAGIVTRHNF.E	NQFDDAGIVTRHNF	1e-05	4.212	tk110906_GE_sample_11.mzXML	4104	80	94	80	74	75	76	77	78	79	80	81	82	83	84	85	86	A	T	V	Y	R	V	L	N	Q	F	D	D	A	ATVYRVLNQFDDA
11. ypFur	88	325	0.87	81-94	81	94	5	L.NQFDDAGIVTRHNF.E	NQFDDAGIVTRHNF	1e-05	4.207	tk110906_GE_sample_11.mzXML	4037	80	94	80	74	75	76	77	78	79	80	81	82	83	84	85	86	A	T	V	Y	R	V	L	N	Q	F	D	D	A	ATVYRVLNQFDDA
11. ypFur	88	325	0.87	81-94	81	94	5	L.NQFDDAGIVTRHNF.E	NQFDDAGIVTRHNF	1e-05	4.134	tk110906_GE_sample_11.mzXML	4101	80	94	80	74	75	76	77	78	79	80	81	82	83	84	85	86	A	T	V	Y	R	V	L	N	Q	F	D	D	A	ATVYRVLNQFDDA
11. ypFur	88	325	0.87	81-94	81	94	5	L.NQFDDAGIVTRHNF.E	NQFDDAGIVTRHNF	0.00180832	2.324	tk110906_GE_sample_11.mzXML	4038	80	94	80	74	75	76	77	78	79	80	81	82	83	84	85	86	A	T	V	Y	R	V	L	N	Q	F	D	D	A	ATVYRVLNQFDDA
11. ypFur	88	325	0.87	65-80	65	80	1	L.IDIGEEIGLATVYRVL.N	IDIGEEIGLATVYRVL	1e-05	2.225	tk110906_GE_sample_11.mzXML	6446	64	80	80	74	75	76	77	78	79	80	81	82	83	84	85	86	A	T	V	Y	R	V	L	N	Q	F	D	D	A	ATVYRVLNQFDDA
2. ecS2	302	938	0.996	201-209	201	209	5	I.PGNDDAIRA.V	PGNDDAIRA	0.00246046	3.447	tk110906_GE_sample_02.mzXML	4884	200	209	200	194	195	196	197	198	199	200	201	202	203	204	205	206	D	G	V	D	F	V	I	P	G	N	D	D	A	DGVDFVIPGNDDA
2. ecS2	302	938	0.996	201-209	201	209	5	I.PGNDDAIRA.V	PGNDDAIRA	0.00698758	3.192	tk110906_GE_sample_02.mzXML	4913	200	209	200	194	195	196	197	198	199	200	201	202	203	204	205	206	D	G	V	D	F	V	I	P	G	N	D	D	A	DGVDFVIPGNDDA
2. ecS2	302	938	0.996	201-214	201	214	5	I.PGNDDAIRAVTLYL.G	PGNDDAIRAVTLYL	1e-05	3.368	tk110906_GE_sample_02.mzXML	5687	200	214	200	194	195	196	197	198	199	200	201	202	203	204	205	206	D	G	V	D	F	V	I	P	G	N	D	D	A	DGVDFVIPGNDDA
2. ecS2	302	938	0.996	201-214	201	214	5	I.PGNDDAIRAVTLYL.G	PGNDDAIRAVTLYL	0.000447828	3.477	tk110906_GE_sample_02.mzXML	5685	200	214	200	194	195	196	197	198	199	200	201	202	203	204	205	206	D	G	V	D	F	V	I	P	G	N	D	D	A	DGVDFVIPGNDDA
2. ecS2	302	938	0.996	201-209	201	209	5	I.PGNDDAIRA.V	PGNDDAIRA	0.00344293	3.648	tk110906_GE_sample_04.mzXML	3055	200	209	200	194	195	196	197	198	199	200	201	202	203	204	205	206	D	G	V	D	F	V	I	P	G	N	D	D	A	DGVDFVIPGNDDA
2. ecS2	302	938	0.996	201-209	201	209	5	I.PGNDDAIRA.V	PGNDDAIRA	0.00833457	2.754	tk110906_GE_sample_04.mzXML	3074	200	209	200	194	195	196	197	198	199	200	201	202	203	204	205	206	D	G	V	D	F	V	I	P	G	N	D	D	A	DGVDFVIPGNDDA
2. ecS2	302	938	0.996	201-209	201	209	5	I.PGNDDAIRA.V	PGNDDAIRA	0.00978531	2.619	tk110906_GE_sample_04.mzXML	3059	200	209	200	194	195	196	197	198	199	200	201	202	203	204	205	206	D	G	V	D	F	V	I	P	G	N	D	D	A	DGVDFVIPGNDDA
2. ecS2	302	938	0.996	201-214	201	214	5	I.PGNDDAIRAVTLYL.G	PGNDDAIRAVTLYL	1e-05	4.03	tk110906_GE_sample_04.mzXML	5686	200	214	200	194	195	196	197	198	199	200	201	202	203	204	205	206	D	G	V	D	F	V	I	P	G	N	D	D	A	DGVDFVIPGNDDA
2. ecS2	302	938	0.996	201-214	201	214	5	I.PGNDDAIRAVTLYL.G	PGNDDAIRAVTLYL	1e-05	3.285	tk110906_GE_sample_04.mzXML	5733	200	214	200	194	195	196	197	198	199	200	201	202	203	204	205	206	D	G	V	D	F	V	I	P	G	N	D	D	A	DGVDFVIPGNDDA
2. ecS2	302	938	0.996	201-214	201	214	5	I.PGNDDAIRAVTLYL.G	PGNDDAIRAVTLYL	0.000273673	3.843	tk110906_GE_sample_04.mzXML	5692	200	214	200	194	195	196	197	198	199	200	201	202	203	204	205	206	D	G	V	D	F	V	I	P	G	N	D	D	A	DGVDFVIPGNDDA
135 ?-ssrAmp	229	1221	0.993	11-32	11	32	1	Q.EQLEDARRLKAIYEKKKNELGL.S	EQLEDARRLKAIYEKKKNELGL	0.0036075	1.439	tk110906_GE_sample_03.mzXML	3759	10	32	10	4	5	6	7	8	9	10	11	12	13	14	15	16	K	K	K	P	L	T	Q	E	Q	L	E	D	A	KKKPLTQEQLEDA
7. y2853	103	275	0.775	62-71	62	71	3	F.EGVFDAKIDL.V	EGVFDAKIDL	0.000459031	3.104	tk110906_GE_sample_07.mzXML	4318	61	71	61	55	56	57	58	59	60	61	62	63	64	65	66	67	L	P	H	M	Q	N	F	E	G	V	F	D	A	LPHMQNFEGVFDA
7. y2853	103	275	0.775	62-71	62	71	3	F.EGVFDAKIDL.V	EGVFDAKIDL	0.00528227	2.028	tk110906_GE_sample_07.mzXML	4335	61	71	61	55	56	57	58	59	60	61	62	63	64	65	66	67	L	P	H	M	Q	N	F	E	G	V	F	D	A	LPHMQNFEGVFDA
7. y2853	103	275	0.775	62-71	62	71	3	F.EGVFDAKIDL.V	EGVFDAKIDL	0.00649659	1.772	tk110906_GE_sample_07.mzXML	4340	61	71	61	55	56	57	58	59	60	61	62	63	64	65	66	67	L	P	H	M	Q	N	F	E	G	V	F	D	A	LPHMQNFEGVFDA
7. y2853	103	275	0.775	62-78	62	78	1	F.EGVFDAKIDLVDNIILF.S	EGVFDAKIDLVDNIILF	1e-05	2.367	tk110906_GE_sample_07.mzXML	6057	61	78	61	55	56	57	58	59	60	61	62	63	64	65	66	67	L	P	H	M	Q	N	F	E	G	V	F	D	A	LPHMQNFEGVFDA
7. y2853	103	275	0.775	45-61	45	61	4	F.FECDSCQALHLPHM+16QNF.E	FECDSCQALHLPHMQNF	1e-05	3.194	tk110906_GE_sample_07.mzXML	3774	44	61	61	55	56	57	58	59	60	61	62	63	64	65	66	67	L	P	H	M	Q	N	F	E	G	V	F	D	A	LPHMQNFEGVFDA
7. y2853	103	275	0.775	45-61	45	61	4	F.FECDSCQALHLPHM+16QNF.E	FECDSCQALHLPHMQNF	1e-05	2.927	tk110906_GE_sample_07.mzXML	3750	44	61	61	55	56	57	58	59	60	61	62	63	64	65	66	67	L	P	H	M	Q	N	F	E	G	V	F	D	A	LPHMQNFEGVFDA
7. y2853	103	275	0.775	45-61	45	61	4	F.FECDSCQALHLPHM+16QNF.E	FECDSCQALHLPHMQNF	0.00043573	3.164	tk110906_GE_sample_07.mzXML	3757	44	61	61	55	56	57	58	59	60	61	62	63	64	65	66	67	L	P	H	M	Q	N	F	E	G	V	F	D	A	LPHMQNFEGVFDA
7. y2853	103	275	0.775	45-61	45	61	4	F.FECDSCQALHLPHM+16QNF.E	FECDSCQALHLPHMQNF	0.00238379	3.126	tk110906_GE_sample_07.mzXML	3747	44	61	61	55	56	57	58	59	60	61	62	63	64	65	66	67	L	P	H	M	Q	N	F	E	G	V	F	D	A	LPHMQNFEGVFDA
7. y2853	103	275	0.775	45-61	45	61	3	F.FECDSCQALHLPHMQNF.E	FECDSCQALHLPHMQNF	1e-05	4.366	tk110906_GE_sample_07.mzXML	4293	44	61	61	55	56	57	58	59	60	61	62	63	64	65	66	67	L	P	H	M	Q	N	F	E	G	V	F	D	A	LPHMQNFEGVFDA
7. y2853	103	275	0.775	45-61	45	61	3	F.FECDSCQALHLPHMQNF.E	FECDSCQALHLPHMQNF	1e-05	4.362	tk110906_GE_sample_07.mzXML	4288	44	61	61	55	56	57	58	59	60	61	62	63	64	65	66	67	L	P	H	M	Q	N	F	E	G	V	F	D	A	LPHMQNFEGVFDA
7. y2853	103	275	0.775	45-61	45	61	3	F.FECDSCQALHLPHMQNF.E	FECDSCQALHLPHMQNF	0.00249688	2.662	tk110906_GE_sample_07.mzXML	4276	44	61	61	55	56	57	58	59	60	61	62	63	64	65	66	67	L	P	H	M	Q	N	F	E	G	V	F	D	A	LPHMQNFEGVFDA
7. y2853	103	275	0.775	46-61	46	61	2	F.ECDSCQALHLPHMQNF.E	ECDSCQALHLPHMQNF	1e-05	3.913	tk110906_GE_sample_07.mzXML	4097	45	61	61	55	56	57	58	59	60	61	62	63	64	65	66	67	L	P	H	M	Q	N	F	E	G	V	F	D	A	LPHMQNFEGVFDA
7. y2853	103	275	0.775	46-61	46	61	2	F.ECDSCQALHLPHMQNF.E	ECDSCQALHLPHMQNF	1e-05	3.515	tk110906_GE_sample_07.mzXML	4102	45	61	61	55	56	57	58	59	60	61	62	63	64	65	66	67	L	P	H	M	Q	N	F	E	G	V	F	D	A	LPHMQNFEGVFDA
7. y2853	103	275	0.775	48-61	48	61	4	C.DSCQALHLPHM+16QNF.E	DSCQALHLPHMQNF	1e-05	3.763	tk110906_GE_sample_07.mzXML	3514	47	61	61	55	56	57	58	59	60	61	62	63	64	65	66	67	L	P	H	M	Q	N	F	E	G	V	F	D	A	LPHMQNFEGVFDA
7. y2853	103	275	0.775	48-61	48	61	4	C.DSCQALHLPHM+16QNF.E	DSCQALHLPHMQNF	1e-05	3.708	tk110906_GE_sample_07.mzXML	3354	47	61	61	55	56	57	58	59	60	61	62	63	64	65	66	67	L	P	H	M	Q	N	F	E	G	V	F	D	A	LPHMQNFEGVFDA
7. y2853	103	275	0.775	48-61	48	61	4	C.DSCQALHLPHM+16QNF.E	DSCQALHLPHMQNF	1e-05	3.632	tk110906_GE_sample_07.mzXML	3357	47	61	61	55	56	57	58	59	60	61	62	63	64	65	66	67	L	P	H	M	Q	N	F	E	G	V	F	D	A	LPHMQNFEGVFDA
7. y2853	103	275	0.775	48-61	48	61	4	C.DSCQALHLPHM+16QNF.E	DSCQALHLPHMQNF	0.000273673	2.992	tk110906_GE_sample_07.mzXML	3507	47	61	61	55	56	57	58	59	60	61	62	63	64	65	66	67	L	P	H	M	Q	N	F	E	G	V	F	D	A	LPHMQNFEGVFDA
7. y2853	103	275	0.775	48-61	48	61	6	C.DSCQALHLPHMQNF.E	DSCQALHLPHMQNF	1e-05	4.176	tk110906_GE_sample_07.mzXML	3973	47	61	61	55	56	57	58	59	60	61	62	63	64	65	66	67	L	P	H	M	Q	N	F	E	G	V	F	D	A	LPHMQNFEGVFDA
7. y2853	103	275	0.775	48-61	48	61	6	C.DSCQALHLPHMQNF.E	DSCQALHLPHMQNF	1e-05	4.125	tk110906_GE_sample_07.mzXML	4112	47	61	61	55	56	57	58	59	60	61	62	63	64	65	66	67	L	P	H	M	Q	N	F	E	G	V	F	D	A	LPHMQNFEGVFDA
7. y2853	103	275	0.775	48-61	48	61	6	C.DSCQALHLPHMQNF.E	DSCQALHLPHMQNF	1e-05	3.912	tk110906_GE_sample_07.mzXML	4106	47	61	61	55	56	57	58	59	60	61	62	63	64	65	66	67	L	P	H	M	Q	N	F	E	G	V	F	D	A	LPHMQNFEGVFDA
7. y2853	103	275	0.775	48-61	48	61	6	C.DSCQALHLPHMQNF.E	DSCQALHLPHMQNF	1e-05	3.659	tk110906_GE_sample_07.mzXML	4146	47	61	61	55	56	57	58	59	60	61	62	63	64	65	66	67	L	P	H	M	Q	N	F	E	G	V	F	D	A	LPHMQNFEGVFDA
7. y2853	103	275	0.775	48-61	48	61	6	C.DSCQALHLPHMQNF.E	DSCQALHLPHMQNF	1e-05	3.476	tk110906_GE_sample_07.mzXML	3970	47	61	61	55	56	57	58	59	60	61	62	63	64	65	66	67	L	P	H	M	Q	N	F	E	G	V	F	D	A	LPHMQNFEGVFDA
7. y2853	103	275	0.775	48-61	48	61	6	C.DSCQALHLPHMQNF.E	DSCQALHLPHMQNF	0.00025025	3.001	tk110906_GE_sample_07.mzXML	4152	47	61	61	55	56	57	58	59	60	61	62	63	64	65	66	67	L	P	H	M	Q	N	F	E	G	V	F	D	A	LPHMQNFEGVFDA
7. y2853	103	275	0.775	51-61	51	61	2	C.QALHLPHM+16QNF.E	QALHLPHMQNF	0.000292654	2.54	tk110906_GE_sample_07.mzXML	3687	50	61	61	55	56	57	58	59	60	61	62	63	64	65	66	67	L	P	H	M	Q	N	F	E	G	V	F	D	A	LPHMQNFEGVFDA
7. y2853	103	275	0.775	51-61	51	61	2	C.QALHLPHM+16QNF.E	QALHLPHMQNF	0.00154321	1.848	tk110906_GE_sample_07.mzXML	3682	50	61	61	55	56	57	58	59	60	61	62	63	64	65	66	67	L	P	H	M	Q	N	F	E	G	V	F	D	A	LPHMQNFEGVFDA
7. y2853	103	275	0.775	51-61	51	61	4	C.QALHLPHMQNF.E	QALHLPHMQNF	1e-05	3.776	tk110906_GE_sample_07.mzXML	3744	50	61	61	55	56	57	58	59	60	61	62	63	64	65	66	67	L	P	H	M	Q	N	F	E	G	V	F	D	A	LPHMQNFEGVFDA
7. y2853	103	275	0.775	51-61	51	61	4	C.QALHLPHMQNF.E	QALHLPHMQNF	1e-05	3.74	tk110906_GE_sample_07.mzXML	3739	50	61	61	55	56	57	58	59	60	61	62	63	64	65	66	67	L	P	H	M	Q	N	F	E	G	V	F	D	A	LPHMQNFEGVFDA
7. y2853	103	275	0.775	51-61	51	61	4	C.QALHLPHMQNF.E	QALHLPHMQNF	0.000425894	2.919	tk110906_GE_sample_07.mzXML	3657	50	61	61	55	56	57	58	59	60	61	62	63	64	65	66	67	L	P	H	M	Q	N	F	E	G	V	F	D	A	LPHMQNFEGVFDA
7. y2853	103	275	0.775	51-61	51	61	4	C.QALHLPHMQNF.E	QALHLPHMQNF	0.000473261	2.611	tk110906_GE_sample_07.mzXML	3652	50	61	61	55	56	57	58	59	60	61	62	63	64	65	66	67	L	P	H	M	Q	N	F	E	G	V	F	D	A	LPHMQNFEGVFDA
7. y2853	103	275	0.775	53-61	53	61	3	A.LHLPHM+16QNF.E	LHLPHMQNF	0.000273673	3.583	tk110906_GE_sample_07.mzXML	3656	52	61	61	55	56	57	58	59	60	61	62	63	64	65	66	67	L	P	H	M	Q	N	F	E	G	V	F	D	A	LPHMQNFEGVFDA
7. y2853	103	275	0.775	53-61	53	61	3	A.LHLPHM+16QNF.E	LHLPHMQNF	0.000273673	3.46	tk110906_GE_sample_07.mzXML	3662	52	61	61	55	56	57	58	59	60	61	62	63	64	65	66	67	L	P	H	M	Q	N	F	E	G	V	F	D	A	LPHMQNFEGVFDA
7. y2853	103	275	0.775	53-61	53	61	3	A.LHLPHM+16QNF.E	LHLPHMQNF	0.000292654	3.272	tk110906_GE_sample_07.mzXML	3059	52	61	61	55	56	57	58	59	60	61	62	63	64	65	66	67	L	P	H	M	Q	N	F	E	G	V	F	D	A	LPHMQNFEGVFDA
7. y2853	103	275	0.775	53-61	53	61	5	A.LHLPHMQNF.E	LHLPHMQNF	1e-05	3.97	tk110906_GE_sample_07.mzXML	3597	52	61	61	55	56	57	58	59	60	61	62	63	64	65	66	67	L	P	H	M	Q	N	F	E	G	V	F	D	A	LPHMQNFEGVFDA
7. y2853	103	275	0.775	53-61	53	61	5	A.LHLPHMQNF.E	LHLPHMQNF	1e-05	3.12	tk110906_GE_sample_07.mzXML	3646	52	61	61	55	56	57	58	59	60	61	62	63	64	65	66	67	L	P	H	M	Q	N	F	E	G	V	F	D	A	LPHMQNFEGVFDA
7. y2853	103	275	0.775	53-61	53	61	5	A.LHLPHMQNF.E	LHLPHMQNF	0.000242895	3.324	tk110906_GE_sample_07.mzXML	3650	52	61	61	55	56	57	58	59	60	61	62	63	64	65	66	67	L	P	H	M	Q	N	F	E	G	V	F	D	A	LPHMQNFEGVFDA
7. y2853	103	275	0.775	53-61	53	61	5	A.LHLPHMQNF.E	LHLPHMQNF	0.00220386	3.827	tk110906_GE_sample_07.mzXML	3714	52	61	61	55	56	57	58	59	60	61	62	63	64	65	66	67	L	P	H	M	Q	N	F	E	G	V	F	D	A	LPHMQNFEGVFDA
7. y2853	103	275	0.775	53-61	53	61	5	A.LHLPHMQNF.E	LHLPHMQNF	0.00698758	2.831	tk110906_GE_sample_07.mzXML	3721	52	61	61	55	56	57	58	59	60	61	62	63	64	65	66	67	L	P	H	M	Q	N	F	E	G	V	F	D	A	LPHMQNFEGVFDA
7. y2853	103	275	0.775	55-61	55	61	2	H.LPHMQNF.E	LPHMQNF	1e-05	3.153	tk110906_GE_sample_07.mzXML	3370	54	61	61	55	56	57	58	59	60	61	62	63	64	65	66	67	L	P	H	M	Q	N	F	E	G	V	F	D	A	LPHMQNFEGVFDA
7. y2853	103	275	0.775	55-61	55	61	2	H.LPHMQNF.E	LPHMQNF	1e-05	2.939	tk110906_GE_sample_07.mzXML	3364	54	61	61	55	56	57	58	59	60	61	62	63	64	65	66	67	L	P	H	M	Q	N	F	E	G	V	F	D	A	LPHMQNFEGVFDA
2. ecS2	302	938	0.996	137-154	137	154	2	M.RTRELEKLENSLGGIKDM+16.G	RTRELEKLENSLGGIKDM	0.00134771	2.131	tk110906_GE_sample_02.mzXML	3640	136	154	154	148	149	150	151	152	153	154	155	156	157	158	159	160	L	G	G	I	K	D	M	G	G	L	P	D	A	LGGIKDMGGLPDA
2. ecS2	302	938	0.996	137-154	137	154	2	M.RTRELEKLENSLGGIKDM.G	RTRELEKLENSLGGIKDM	0.00218818	1.793	tk110906_GE_sample_02.mzXML	3880	136	154	154	148	149	150	151	152	153	154	155	156	157	158	159	160	L	G	G	I	K	D	M	G	G	L	P	D	A	LGGIKDMGGLPDA
2. ecS2	302	938	0.996	139-154	139	154	2	T.RELEKLENSLGGIKDM+16.G	RELEKLENSLGGIKDM	1e-05	3.531	tk110906_GE_sample_02.mzXML	3536	138	154	154	148	149	150	151	152	153	154	155	156	157	158	159	160	L	G	G	I	K	D	M	G	G	L	P	D	A	LGGIKDMGGLPDA
2. ecS2	302	938	0.996	139-154	139	154	2	T.RELEKLENSLGGIKDM+16.G	RELEKLENSLGGIKDM	1e-05	3.454	tk110906_GE_sample_02.mzXML	3541	138	154	154	148	149	150	151	152	153	154	155	156	157	158	159	160	L	G	G	I	K	D	M	G	G	L	P	D	A	LGGIKDMGGLPDA
2. ecS2	302	938	0.996	139-154	139	154	3	T.RELEKLENSLGGIKDM.G	RELEKLENSLGGIKDM	1e-05	4.172	tk110906_GE_sample_02.mzXML	3865	138	154	154	148	149	150	151	152	153	154	155	156	157	158	159	160	L	G	G	I	K	D	M	G	G	L	P	D	A	LGGIKDMGGLPDA
2. ecS2	302	938	0.996	139-154	139	154	3	T.RELEKLENSLGGIKDM.G	RELEKLENSLGGIKDM	1e-05	3.819	tk110906_GE_sample_02.mzXML	3868	138	154	154	148	149	150	151	152	153	154	155	156	157	158	159	160	L	G	G	I	K	D	M	G	G	L	P	D	A	LGGIKDMGGLPDA
2. ecS2	302	938	0.996	139-154	139	154	3	T.RELEKLENSLGGIKDM.G	RELEKLENSLGGIKDM	0.00302343	2.168	tk110906_GE_sample_02.mzXML	3861	138	154	154	148	149	150	151	152	153	154	155	156	157	158	159	160	L	G	G	I	K	D	M	G	G	L	P	D	A	LGGIKDMGGLPDA
2. ecS2	302	938	0.996	145-154	145	154	1	L.ENSLGGIKDM+16.G	ENSLGGIKDM	0.00344293	3.774	tk110906_GE_sample_02.mzXML	2361	144	154	154	148	149	150	151	152	153	154	155	156	157	158	159	160	L	G	G	I	K	D	M	G	G	L	P	D	A	LGGIKDMGGLPDA
2. ecS2	302	938	0.996	145-154	145	154	2	L.ENSLGGIKDM.G	ENSLGGIKDM	0.00138696	3.496	tk110906_GE_sample_02.mzXML	3509	144	154	154	148	149	150	151	152	153	154	155	156	157	158	159	160	L	G	G	I	K	D	M	G	G	L	P	D	A	LGGIKDMGGLPDA
2. ecS2	302	938	0.996	145-154	145	154	2	L.ENSLGGIKDM.G	ENSLGGIKDM	0.00251572	2.761	tk110906_GE_sample_02.mzXML	3502	144	154	154	148	149	150	151	152	153	154	155	156	157	158	159	160	L	G	G	I	K	D	M	G	G	L	P	D	A	LGGIKDMGGLPDA
2. ecS2	302	938	0.996	137-154	137	154	2	M.RTRELEKLENSLGGIKDM+16.G	RTRELEKLENSLGGIKDM	0.00311526	1.964	tk110906_GE_sample_04.mzXML	3731	136	154	154	148	149	150	151	152	153	154	155	156	157	158	159	160	L	G	G	I	K	D	M	G	G	L	P	D	A	LGGIKDMGGLPDA
2. ecS2	302	938	0.996	137-154	137	154	2	M.RTRELEKLENSLGGIKDM.G	RTRELEKLENSLGGIKDM	0.00193798	1.975	tk110906_GE_sample_04.mzXML	4138	136	154	154	148	149	150	151	152	153	154	155	156	157	158	159	160	L	G	G	I	K	D	M	G	G	L	P	D	A	LGGIKDMGGLPDA
2. ecS2	302	938	0.996	142-154	142	154	2	L.EKLENSLGGIKDM.G	EKLENSLGGIKDM	0.000281928	3.608	tk110906_GE_sample_04.mzXML	3732	141	154	154	148	149	150	151	152	153	154	155	156	157	158	159	160	L	G	G	I	K	D	M	G	G	L	P	D	A	LGGIKDMGGLPDA
2. ecS2	302	938	0.996	142-154	142	154	2	L.EKLENSLGGIKDM.G	EKLENSLGGIKDM	0.000447828	3.314	tk110906_GE_sample_04.mzXML	3741	141	154	154	148	149	150	151	152	153	154	155	156	157	158	159	160	L	G	G	I	K	D	M	G	G	L	P	D	A	LGGIKDMGGLPDA
8. ypCRP	159	459	0.939	173-185	173	185	3	L.AKQPDAMTHPDGM.Q	AKQPDAMTHPDGM	1e-05	4.057	tk110906_GE_sample_08.mzXML	2223	172	185	172	166	167	168	169	170	171	172	173	174	175	176	177	178	A	Q	T	L	L	N	L	A	K	Q	P	D	A	AQTLLNLAKQPDA
8. ypCRP	159	459	0.939	173-185	173	185	3	L.AKQPDAMTHPDGM.Q	AKQPDAMTHPDGM	1e-05	3.99	tk110906_GE_sample_08.mzXML	2229	172	185	172	166	167	168	169	170	171	172	173	174	175	176	177	178	A	Q	T	L	L	N	L	A	K	Q	P	D	A	AQTLLNLAKQPDA
8. ypCRP	159	459	0.939	173-185	173	185	3	L.AKQPDAMTHPDGM.Q	AKQPDAMTHPDGM	0.00188147	2.395	tk110906_GE_sample_08.mzXML	2231	172	185	172	166	167	168	169	170	171	172	173	174	175	176	177	178	A	Q	T	L	L	N	L	A	K	Q	P	D	A	AQTLLNLAKQPDA
8. ypCRP	159	459	0.939	173-190	173	190	3	L.AKQPDAM+16THPDGMQIKIT.R	AKQPDAMTHPDGMQIKIT	1e-05	3.065	tk110906_GE_sample_08.mzXML	2833	172	190	172	166	167	168	169	170	171	172	173	174	175	176	177	178	A	Q	T	L	L	N	L	A	K	Q	P	D	A	AQTLLNLAKQPDA
8. ypCRP	159	459	0.939	173-190	173	190	3	L.AKQPDAM+16THPDGMQIKIT.R	AKQPDAMTHPDGMQIKIT	1e-05	2.605	tk110906_GE_sample_08.mzXML	2838	172	190	172	166	167	168	169	170	171	172	173	174	175	176	177	178	A	Q	T	L	L	N	L	A	K	Q	P	D	A	AQTLLNLAKQPDA
8. ypCRP	159	459	0.939	173-190	173	190	3	L.AKQPDAM+16THPDGMQIKIT.R	AKQPDAMTHPDGMQIKIT	0.00230415	2.21	tk110906_GE_sample_08.mzXML	2823	172	190	172	166	167	168	169	170	171	172	173	174	175	176	177	178	A	Q	T	L	L	N	L	A	K	Q	P	D	A	AQTLLNLAKQPDA
8. ypCRP	159	459	0.939	173-190	173	190	2	L.AKQPDAMTHPDGM+16QIKIT.R	AKQPDAMTHPDGMQIKIT	1e-05	3.54	tk110906_GE_sample_08.mzXML	2640	172	190	172	166	167	168	169	170	171	172	173	174	175	176	177	178	A	Q	T	L	L	N	L	A	K	Q	P	D	A	AQTLLNLAKQPDA
8. ypCRP	159	459	0.939	173-190	173	190	2	L.AKQPDAMTHPDGM+16QIKIT.R	AKQPDAMTHPDGMQIKIT	1e-05	3.249	tk110906_GE_sample_08.mzXML	2644	172	190	172	166	167	168	169	170	171	172	173	174	175	176	177	178	A	Q	T	L	L	N	L	A	K	Q	P	D	A	AQTLLNLAKQPDA
8. ypCRP	159	459	0.939	173-190	173	190	4	L.AKQPDAMTHPDGMQIKIT.R	AKQPDAMTHPDGMQIKIT	1e-05	4.063	tk110906_GE_sample_08.mzXML	3401	172	190	172	166	167	168	169	170	171	172	173	174	175	176	177	178	A	Q	T	L	L	N	L	A	K	Q	P	D	A	AQTLLNLAKQPDA
8. ypCRP	159	459	0.939	173-190	173	190	4	L.AKQPDAMTHPDGMQIKIT.R	AKQPDAMTHPDGMQIKIT	1e-05	3.644	tk110906_GE_sample_08.mzXML	3405	172	190	172	166	167	168	169	170	171	172	173	174	175	176	177	178	A	Q	T	L	L	N	L	A	K	Q	P	D	A	AQTLLNLAKQPDA
8. ypCRP	159	459	0.939	173-190	173	190	4	L.AKQPDAMTHPDGMQIKIT.R	AKQPDAMTHPDGMQIKIT	1e-05	3.093	tk110906_GE_sample_08.mzXML	3543	172	190	172	166	167	168	169	170	171	172	173	174	175	176	177	178	A	Q	T	L	L	N	L	A	K	Q	P	D	A	AQTLLNLAKQPDA
8. ypCRP	159	459	0.939	173-190	173	190	4	L.AKQPDAMTHPDGMQIKIT.R	AKQPDAMTHPDGMQIKIT	0.00154799	2.101	tk110906_GE_sample_08.mzXML	3400	172	190	172	166	167	168	169	170	171	172	173	174	175	176	177	178	A	Q	T	L	L	N	L	A	K	Q	P	D	A	AQTLLNLAKQPDA
8. ypCRP	159	459	0.939	162-172	162	172	3	V.TGRIAQTLLNL.A	TGRIAQTLLNL	0.00421799	3.456	tk110906_GE_sample_08.mzXML	4862	161	172	172	166	167	168	169	170	171	172	173	174	175	176	177	178	A	Q	T	L	L	N	L	A	K	Q	P	D	A	AQTLLNLAKQPDA
8. ypCRP	159	459	0.939	162-172	162	172	3	V.TGRIAQTLLNL.A	TGRIAQTLLNL	0.00833457	3.433	tk110906_GE_sample_08.mzXML	4856	161	172	172	166	167	168	169	170	171	172	173	174	175	176	177	178	A	Q	T	L	L	N	L	A	K	Q	P	D	A	AQTLLNLAKQPDA
8. ypCRP	159	459	0.939	162-172	162	172	3	V.TGRIAQTLLNL.A	TGRIAQTLLNL	0.00344293	2.827	tk110906_GE_sample_09.mzXML	4835	161	172	172	166	167	168	169	170	171	172	173	174	175	176	177	178	A	Q	T	L	L	N	L	A	K	Q	P	D	A	AQTLLNLAKQPDA
12. ypHspQ	94	354	0.83	105-120	105	120	2	T.YEDVDAHPEQPSLDEL.A	YEDVDAHPEQPSLDEL	1e-05	4.245	tk110906_GE_sample_12.mzXML	4180	104	120	104	98	99	100	101	102	103	104	105	106	107	108	109	110	L	A	E	A	Q	L	T	Y	E	D	V	D	A	LAEAQLTYEDVDA
12. ypHspQ	94	354	0.83	105-120	105	120	2	T.YEDVDAHPEQPSLDEL.A	YEDVDAHPEQPSLDEL	1e-05	4.005	tk110906_GE_sample_12.mzXML	4176	104	120	104	98	99	100	101	102	103	104	105	106	107	108	109	110	L	A	E	A	Q	L	T	Y	E	D	V	D	A	LAEAQLTYEDVDA
12. ypHspQ	94	354	0.83	105-121	105	121	2	T.YEDVDAHPEQPSLDELA.A	YEDVDAHPEQPSLDELA	1e-05	3.24	tk110906_GE_sample_12.mzXML	4144	104	121	104	98	99	100	101	102	103	104	105	106	107	108	109	110	L	A	E	A	Q	L	T	Y	E	D	V	D	A	LAEAQLTYEDVDA
12. ypHspQ	94	354	0.83	105-121	105	121	2	T.YEDVDAHPEQPSLDELA.A	YEDVDAHPEQPSLDELA	1e-05	2.744	tk110906_GE_sample_12.mzXML	4150	104	121	104	98	99	100	101	102	103	104	105	106	107	108	109	110	L	A	E	A	Q	L	T	Y	E	D	V	D	A	LAEAQLTYEDVDA
12. ypHspQ	94	354	0.83	105-122	105	122	3	T.YEDVDAHPEQPSLDELAA.S	YEDVDAHPEQPSLDELAA	1e-05	3.773	tk110906_GE_sample_12.mzXML	4156	104	122	104	98	99	100	101	102	103	104	105	106	107	108	109	110	L	A	E	A	Q	L	T	Y	E	D	V	D	A	LAEAQLTYEDVDA
12. ypHspQ	94	354	0.83	105-122	105	122	3	T.YEDVDAHPEQPSLDELAA.S	YEDVDAHPEQPSLDELAA	1e-05	3.002	tk110906_GE_sample_12.mzXML	4151	104	122	104	98	99	100	101	102	103	104	105	106	107	108	109	110	L	A	E	A	Q	L	T	Y	E	D	V	D	A	LAEAQLTYEDVDA
12. ypHspQ	94	354	0.83	105-122	105	122	3	T.YEDVDAHPEQPSLDELAA.S	YEDVDAHPEQPSLDELAA	0.000459031	1.919	tk110906_GE_sample_12.mzXML	4249	104	122	104	98	99	100	101	102	103	104	105	106	107	108	109	110	L	A	E	A	Q	L	T	Y	E	D	V	D	A	LAEAQLTYEDVDA
12. ypHspQ	94	354	0.83	105-128	105	128	8	T.YEDVDAHPEQPSLDELAASIRHQL.Q	YEDVDAHPEQPSLDELAASIRHQL	1e-05	4.421	tk110906_GE_sample_12.mzXML	4928	104	128	104	98	99	100	101	102	103	104	105	106	107	108	109	110	L	A	E	A	Q	L	T	Y	E	D	V	D	A	LAEAQLTYEDVDA
12. ypHspQ	94	354	0.83	105-128	105	128	8	T.YEDVDAHPEQPSLDELAASIRHQL.Q	YEDVDAHPEQPSLDELAASIRHQL	1e-05	4.231	tk110906_GE_sample_12.mzXML	4920	104	128	104	98	99	100	101	102	103	104	105	106	107	108	109	110	L	A	E	A	Q	L	T	Y	E	D	V	D	A	LAEAQLTYEDVDA
12. ypHspQ	94	354	0.83	105-128	105	128	8	T.YEDVDAHPEQPSLDELAASIRHQL.Q	YEDVDAHPEQPSLDELAASIRHQL	1e-05	3.523	tk110906_GE_sample_12.mzXML	4976	104	128	104	98	99	100	101	102	103	104	105	106	107	108	109	110	L	A	E	A	Q	L	T	Y	E	D	V	D	A	LAEAQLTYEDVDA
12. ypHspQ	94	354	0.83	105-128	105	128	8	T.YEDVDAHPEQPSLDELAASIRHQL.Q	YEDVDAHPEQPSLDELAASIRHQL	1e-05	3.43	tk110906_GE_sample_12.mzXML	4980	104	128	104	98	99	100	101	102	103	104	105	106	107	108	109	110	L	A	E	A	Q	L	T	Y	E	D	V	D	A	LAEAQLTYEDVDA
12. ypHspQ	94	354	0.83	105-128	105	128	8	T.YEDVDAHPEQPSLDELAASIRHQL.Q	YEDVDAHPEQPSLDELAASIRHQL	1e-05	3.419	tk110906_GE_sample_12.mzXML	4901	104	128	104	98	99	100	101	102	103	104	105	106	107	108	109	110	L	A	E	A	Q	L	T	Y	E	D	V	D	A	LAEAQLTYEDVDA
12. ypHspQ	94	354	0.83	105-128	105	128	8	T.YEDVDAHPEQPSLDELAASIRHQL.Q	YEDVDAHPEQPSLDELAASIRHQL	1e-05	3.352	tk110906_GE_sample_12.mzXML	4895	104	128	104	98	99	100	101	102	103	104	105	106	107	108	109	110	L	A	E	A	Q	L	T	Y	E	D	V	D	A	LAEAQLTYEDVDA
12. ypHspQ	94	354	0.83	105-128	105	128	8	T.YEDVDAHPEQPSLDELAASIRHQL.Q	YEDVDAHPEQPSLDELAASIRHQL	1e-05	3.055	tk110906_GE_sample_12.mzXML	5128	104	128	104	98	99	100	101	102	103	104	105	106	107	108	109	110	L	A	E	A	Q	L	T	Y	E	D	V	D	A	LAEAQLTYEDVDA
12. ypHspQ	94	354	0.83	105-128	105	128	8	T.YEDVDAHPEQPSLDELAASIRHQL.Q	YEDVDAHPEQPSLDELAASIRHQL	0.00163132	3.217	tk110906_GE_sample_12.mzXML	5122	104	128	104	98	99	100	101	102	103	104	105	106	107	108	109	110	L	A	E	A	Q	L	T	Y	E	D	V	D	A	LAEAQLTYEDVDA
12. ypHspQ	94	354	0.83	105-129	105	129	2	T.YEDVDAHPEQPSLDELAASIRHQLQ.A	YEDVDAHPEQPSLDELAASIRHQLQ	1e-05	3.557	tk110906_GE_sample_12.mzXML	4927	104	129	104	98	99	100	101	102	103	104	105	106	107	108	109	110	L	A	E	A	Q	L	T	Y	E	D	V	D	A	LAEAQLTYEDVDA
12. ypHspQ	94	354	0.83	105-129	105	129	2	T.YEDVDAHPEQPSLDELAASIRHQLQ.A	YEDVDAHPEQPSLDELAASIRHQLQ	1e-05	3.171	tk110906_GE_sample_12.mzXML	4917	104	129	104	98	99	100	101	102	103	104	105	106	107	108	109	110	L	A	E	A	Q	L	T	Y	E	D	V	D	A	LAEAQLTYEDVDA
7. y2853	103	275	0.775	166-182	166	182	1	N.NDEEEAPLTATSYPIIH.*	NDEEEAPLTATSYPIIH	1e-05	3.526	tk110906_GE_sample_07.mzXML	3954	165	182	165	159	160	161	162	163	164	165	166	167	168	169	170	171	D	L	L	F	I	G	N	N	D	E	E	E	A	DLLFIGNNDEEEA
14. ecL9	133	617	0.966	22-43	22	43	1	V.KAGYARNFLVPQGKAVPATKKN.I	KAGYARNFLVPQGKAVPATKKN	0.00163132	2.358	tk110906_GE_sample_14.mzXML	2335	21	43	43	37	38	39	40	41	42	43	44	45	46	47	48	49	V	P	A	T	K	K	N	I	E	F	F	E	A	VPATKKNIEFFEA
14. ecL9	133	617	0.966	27-43	27	43	3	A.RNFLVPQGKAVPATKKN.I	RNFLVPQGKAVPATKKN	0.00134771	2.553	tk110906_GE_sample_14.mzXML	2158	26	43	43	37	38	39	40	41	42	43	44	45	46	47	48	49	V	P	A	T	K	K	N	I	E	F	F	E	A	VPATKKNIEFFEA
14. ecL9	133	617	0.966	29-43	29	43	1	N.FLVPQGKAVPATKKN.I	FLVPQGKAVPATKKN	0.0036075	2.749	tk110906_GE_sample_14.mzXML	2363	28	43	43	37	38	39	40	41	42	43	44	45	46	47	48	49	V	P	A	T	K	K	N	I	E	F	F	E	A	VPATKKNIEFFEA
14. ecL9	133	617	0.966	27-43	27	43	3	A.RNFLVPQGKAVPATKKN.I	RNFLVPQGKAVPATKKN	0.00141243	2.569	tk110906_GE_sample_15.mzXML	2274	26	43	43	37	38	39	40	41	42	43	44	45	46	47	48	49	V	P	A	T	K	K	N	I	E	F	F	E	A	VPATKKNIEFFEA
14. ecL9	133	617	0.966	27-43	27	43	3	A.RNFLVPQGKAVPATKKN.I	RNFLVPQGKAVPATKKN	0.00163132	2.522	tk110906_GE_sample_15.mzXML	2268	26	43	43	37	38	39	40	41	42	43	44	45	46	47	48	49	V	P	A	T	K	K	N	I	E	F	F	E	A	VPATKKNIEFFEA
14. ecL9	133	617	0.966	30-43	30	43	3	F.LVPQGKAVPATKKN.I	LVPQGKAVPATKKN	0.000265816	3.363	tk110906_GE_sample_15.mzXML	1661	29	43	43	37	38	39	40	41	42	43	44	45	46	47	48	49	V	P	A	T	K	K	N	I	E	F	F	E	A	VPATKKNIEFFEA
14. ecL9	133	617	0.966	32-43	32	43	5	V.PQGKAVPATKKN.I	PQGKAVPATKKN	1e-05	3.433	tk110906_GE_sample_15.mzXML	1666	31	43	43	37	38	39	40	41	42	43	44	45	46	47	48	49	V	P	A	T	K	K	N	I	E	F	F	E	A	VPATKKNIEFFEA
14. ecL9	133	617	0.966	32-43	32	43	5	V.PQGKAVPATKKN.I	PQGKAVPATKKN	0.000281928	3.761	tk110906_GE_sample_15.mzXML	1671	31	43	43	37	38	39	40	41	42	43	44	45	46	47	48	49	V	P	A	T	K	K	N	I	E	F	F	E	A	VPATKKNIEFFEA
14. ecL9	133	617	0.966	30-43	30	43	3	F.LVPQGKAVPATKKN.I	LVPQGKAVPATKKN	1e-05	4.062	tk110906_GE_sample_16.mzXML	1629	29	43	43	37	38	39	40	41	42	43	44	45	46	47	48	49	V	P	A	T	K	K	N	I	E	F	F	E	A	VPATKKNIEFFEA
14. ecL9	133	617	0.966	32-43	32	43	5	V.PQGKAVPATKKN.I	PQGKAVPATKKN	1e-05	3.885	tk110906_GE_sample_16.mzXML	1630	31	43	43	37	38	39	40	41	42	43	44	45	46	47	48	49	V	P	A	T	K	K	N	I	E	F	F	E	A	VPATKKNIEFFEA
14. ecL9	133	617	0.966	32-43	32	43	5	V.PQGKAVPATKKN.I	PQGKAVPATKKN	1e-05	3.768	tk110906_GE_sample_16.mzXML	1627	31	43	43	37	38	39	40	41	42	43	44	45	46	47	48	49	V	P	A	T	K	K	N	I	E	F	F	E	A	VPATKKNIEFFEA
14. ecL9	133	617	0.966	32-43	32	43	5	V.PQGKAVPATKKN.I	PQGKAVPATKKN	0.00742741	2.181	tk110906_GE_sample_16.mzXML	1620	31	43	43	37	38	39	40	41	42	43	44	45	46	47	48	49	V	P	A	T	K	K	N	I	E	F	F	E	A	VPATKKNIEFFEA
14. ecL9	133	617	0.966	30-43	30	43	3	F.LVPQGKAVPATKKN.I	LVPQGKAVPATKKN	1e-05	4.012	tk110906_GE_sample_17.mzXML	1878	29	43	43	37	38	39	40	41	42	43	44	45	46	47	48	49	V	P	A	T	K	K	N	I	E	F	F	E	A	VPATKKNIEFFEA
6. ypRsuA	137	413	0.867	199-206	199	206	1	T.ISEGRYHQ.V	ISEGRYHQ	0.00154321	3.08	tk110906_GE_sample_06.mzXML	1848	198	206	206	200	201	202	203	204	205	206	207	208	209	210	211	212	S	E	G	R	Y	H	Q	V	K	R	M	F	A	SEGRYHQVKRMFA
9. ypNusG	117	317	0.807	158-179	158	179	2	V.SDGPFADFNGVVEEVDYEKSRL.K	SDGPFADFNGVVEEVDYEKSRL	1e-05	2.883	tk110906_GE_sample_09.mzXML	5419	157	179	157	151	152	153	154	155	156	157	158	159	160	161	162	163	P	G	E	L	V	R	V	S	D	G	P	F	A	PGELVRVSDGPFA
9. ypNusG	117	317	0.807	158-179	158	179	2	V.SDGPFADFNGVVEEVDYEKSRL.K	SDGPFADFNGVVEEVDYEKSRL	1e-05	2.864	tk110906_GE_sample_09.mzXML	5412	157	179	157	151	152	153	154	155	156	157	158	159	160	161	162	163	P	G	E	L	V	R	V	S	D	G	P	F	A	PGELVRVSDGPFA
9. ypNusG	117	317	0.807	158-182	158	182	2	V.SDGPFADFNGVVEEVDYEKSRLKVS.V	SDGPFADFNGVVEEVDYEKSRLKVS	1e-05	2.967	tk110906_GE_sample_09.mzXML	5117	157	182	157	151	152	153	154	155	156	157	158	159	160	161	162	163	P	G	E	L	V	R	V	S	D	G	P	F	A	PGELVRVSDGPFA
9. ypNusG	117	317	0.807	158-182	158	182	2	V.SDGPFADFNGVVEEVDYEKSRLKVS.V	SDGPFADFNGVVEEVDYEKSRLKVS	0.00211416	2.184	tk110906_GE_sample_09.mzXML	5111	157	182	157	151	152	153	154	155	156	157	158	159	160	161	162	163	P	G	E	L	V	R	V	S	D	G	P	F	A	PGELVRVSDGPFA
9. ypNusG	117	317	0.807	137-157	137	157	1	L.QQVGDKPRPKTLFEPGELVRV.S	QQVGDKPRPKTLFEPGELVRV	0.00163132	1.891	tk110906_GE_sample_09.mzXML	3619	136	157	157	151	152	153	154	155	156	157	158	159	160	161	162	163	P	G	E	L	V	R	V	S	D	G	P	F	A	PGELVRVSDGPFA
9. ypNusG	117	317	0.807	148-157	148	157	1	T.LFEPGELVRV.S	LFEPGELVRV	0.000425894	3.743	tk110906_GE_sample_09.mzXML	4844	147	157	157	151	152	153	154	155	156	157	158	159	160	161	162	163	P	G	E	L	V	R	V	S	D	G	P	F	A	PGELVRVSDGPFA
9. ypNusG	117	317	0.807	149-157	149	157	1	L.FEPGELVRV.S	FEPGELVRV	0.00344293	2.987	tk110906_GE_sample_09.mzXML	4355	148	157	157	151	152	153	154	155	156	157	158	159	160	161	162	163	P	G	E	L	V	R	V	S	D	G	P	F	A	PGELVRVSDGPFA
9. ypNusG	117	317	0.807	150-157	150	157	1	F.EPGELVRV.S	EPGELVRV	0.00246046	2.112	tk110906_GE_sample_09.mzXML	3443	149	157	157	151	152	153	154	155	156	157	158	159	160	161	162	163	P	G	E	L	V	R	V	S	D	G	P	F	A	PGELVRVSDGPFA
14. ecL9	133	617	0.966	122-134	122	134	1	V.LRTTGEHEVSFQV.H	LRTTGEHEVSFQV	1e-05	3.726	tk110906_GE_sample_14.mzXML	3441	121	134	134	128	129	130	131	132	133	134	135	136	137	138	139	140	H	E	V	S	F	Q	V	H	S	E	V	F	A	HEVSFQVHSEVFA
14. ecL9	133	617	0.966	123-134	123	134	4	L.RTTGEHEVSFQV.H	RTTGEHEVSFQV	1e-05	3.689	tk110906_GE_sample_14.mzXML	3090	122	134	134	128	129	130	131	132	133	134	135	136	137	138	139	140	H	E	V	S	F	Q	V	H	S	E	V	F	A	HEVSFQVHSEVFA
14. ecL9	133	617	0.966	123-134	123	134	4	L.RTTGEHEVSFQV.H	RTTGEHEVSFQV	1e-05	3.6	tk110906_GE_sample_14.mzXML	3092	122	134	134	128	129	130	131	132	133	134	135	136	137	138	139	140	H	E	V	S	F	Q	V	H	S	E	V	F	A	HEVSFQVHSEVFA
14. ecL9	133	617	0.966	125-134	125	134	7	T.TGEHEVSFQV.H	TGEHEVSFQV	1e-05	3.087	tk110906_GE_sample_14.mzXML	3816	124	134	134	128	129	130	131	132	133	134	135	136	137	138	139	140	H	E	V	S	F	Q	V	H	S	E	V	F	A	HEVSFQVHSEVFA
14. ecL9	133	617	0.966	125-134	125	134	7	T.TGEHEVSFQV.H	TGEHEVSFQV	1e-05	2.451	tk110906_GE_sample_14.mzXML	3674	124	134	134	128	129	130	131	132	133	134	135	136	137	138	139	140	H	E	V	S	F	Q	V	H	S	E	V	F	A	HEVSFQVHSEVFA
14. ecL9	133	617	0.966	125-134	125	134	7	T.TGEHEVSFQV.H	TGEHEVSFQV	0.000447828	2.494	tk110906_GE_sample_14.mzXML	3684	124	134	134	128	129	130	131	132	133	134	135	136	137	138	139	140	H	E	V	S	F	Q	V	H	S	E	V	F	A	HEVSFQVHSEVFA
14. ecL9	133	617	0.966	125-134	125	134	7	T.TGEHEVSFQV.H	TGEHEVSFQV	0.00206534	2.698	tk110906_GE_sample_14.mzXML	3821	124	134	134	128	129	130	131	132	133	134	135	136	137	138	139	140	H	E	V	S	F	Q	V	H	S	E	V	F	A	HEVSFQVHSEVFA
14. ecL9	133	617	0.966	125-134	125	134	7	T.TGEHEVSFQV.H	TGEHEVSFQV	0.00421799	2.351	tk110906_GE_sample_14.mzXML	3827	124	134	134	128	129	130	131	132	133	134	135	136	137	138	139	140	H	E	V	S	F	Q	V	H	S	E	V	F	A	HEVSFQVHSEVFA
14. ecL9	133	617	0.966	123-134	123	134	4	L.RTTGEHEVSFQV.H	RTTGEHEVSFQV	1e-05	4.028	tk110906_GE_sample_15.mzXML	3167	122	134	134	128	129	130	131	132	133	134	135	136	137	138	139	140	H	E	V	S	F	Q	V	H	S	E	V	F	A	HEVSFQVHSEVFA
14. ecL9	133	617	0.966	123-134	123	134	4	L.RTTGEHEVSFQV.H	RTTGEHEVSFQV	1e-05	3.691	tk110906_GE_sample_15.mzXML	3162	122	134	134	128	129	130	131	132	133	134	135	136	137	138	139	140	H	E	V	S	F	Q	V	H	S	E	V	F	A	HEVSFQVHSEVFA
14. ecL9	133	617	0.966	125-134	125	134	7	T.TGEHEVSFQV.H	TGEHEVSFQV	0.000622924	2.468	tk110906_GE_sample_15.mzXML	3674	124	134	134	128	129	130	131	132	133	134	135	136	137	138	139	140	H	E	V	S	F	Q	V	H	S	E	V	F	A	HEVSFQVHSEVFA
14. ecL9	133	617	0.966	135-146	135	146	2	V.HSEVFAKVIVNV.V	HSEVFAKVIVNV	1e-05	3.149	tk110906_GE_sample_16.mzXML	4178	134	146	134	128	129	130	131	132	133	134	135	136	137	138	139	140	H	E	V	S	F	Q	V	H	S	E	V	F	A	HEVSFQVHSEVFA
14. ecL9	133	617	0.966	135-146	135	146	2	V.HSEVFAKVIVNV.V	HSEVFAKVIVNV	1e-05	2.819	tk110906_GE_sample_16.mzXML	4164	134	146	134	128	129	130	131	132	133	134	135	136	137	138	139	140	H	E	V	S	F	Q	V	H	S	E	V	F	A	HEVSFQVHSEVFA
14. ecL9	133	617	0.966	125-134	125	134	7	T.TGEHEVSFQV.H	TGEHEVSFQV	1e-05	2.517	tk110906_GE_sample_16.mzXML	3723	124	134	134	128	129	130	131	132	133	134	135	136	137	138	139	140	H	E	V	S	F	Q	V	H	S	E	V	F	A	HEVSFQVHSEVFA
2. ecS2	302	938	0.996	164-179	164	179	2	V.IDADHEHIAIKEANNL.G	IDADHEHIAIKEANNL	0.00341006	2.771	tk110906_GE_sample_02.mzXML	2987	163	179	179	173	174	175	176	177	178	179	180	181	182	183	184	185	I	K	E	A	N	N	L	G	I	P	V	F	A	IKEANNLGIPVFA
2. ecS2	302	938	0.996	180-198	180	198	1	L.GIPVFAIVDTNSDPDGVDF.V	GIPVFAIVDTNSDPDGVDF	0.000622924	1.629	tk110906_GE_sample_04.mzXML	6378	179	198	179	173	174	175	176	177	178	179	180	181	182	183	184	185	I	K	E	A	N	N	L	G	I	P	V	F	A	IKEANNLGIPVFA
2. ecS2	302	938	0.996	164-179	164	179	2	V.IDADHEHIAIKEANNL.G	IDADHEHIAIKEANNL	1e-05	4.141	tk110906_GE_sample_04.mzXML	3207	163	179	179	173	174	175	176	177	178	179	180	181	182	183	184	185	I	K	E	A	N	N	L	G	I	P	V	F	A	IKEANNLGIPVFA
2. ecS2	302	938	0.996	17-28	17	28	3	F.GHQTRYWNPKM+16K.P	GHQTRYWNPKMK	1e-05	3.368	tk110906_GE_sample_02.mzXML	1895	16	28	28	22	23	24	25	26	27	28	29	30	31	32	33	34	Y	W	N	P	K	M	K	P	F	I	F	G	A	YWNPKMKPFIFGA
2. ecS2	302	938	0.996	17-28	17	28	3	F.GHQTRYWNPKM+16K.P	GHQTRYWNPKMK	0.00025025	2.966	tk110906_GE_sample_02.mzXML	1891	16	28	28	22	23	24	25	26	27	28	29	30	31	32	33	34	Y	W	N	P	K	M	K	P	F	I	F	G	A	YWNPKMKPFIFGA
2. ecS2	302	938	0.996	17-28	17	28	3	F.GHQTRYWNPKM+16K.P	GHQTRYWNPKMK	0.00742741	1.697	tk110906_GE_sample_02.mzXML	1888	16	28	28	22	23	24	25	26	27	28	29	30	31	32	33	34	Y	W	N	P	K	M	K	P	F	I	F	G	A	YWNPKMKPFIFGA
2. ecS2	302	938	0.996	17-28	17	28	4	F.GHQTRYWNPKMK.P	GHQTRYWNPKMK	1e-05	3.733	tk110906_GE_sample_02.mzXML	2174	16	28	28	22	23	24	25	26	27	28	29	30	31	32	33	34	Y	W	N	P	K	M	K	P	F	I	F	G	A	YWNPKMKPFIFGA
2. ecS2	302	938	0.996	17-28	17	28	4	F.GHQTRYWNPKMK.P	GHQTRYWNPKMK	1e-05	3.445	tk110906_GE_sample_02.mzXML	2185	16	28	28	22	23	24	25	26	27	28	29	30	31	32	33	34	Y	W	N	P	K	M	K	P	F	I	F	G	A	YWNPKMKPFIFGA
2. ecS2	302	938	0.996	17-28	17	28	4	F.GHQTRYWNPKMK.P	GHQTRYWNPKMK	1e-05	3.145	tk110906_GE_sample_02.mzXML	2170	16	28	28	22	23	24	25	26	27	28	29	30	31	32	33	34	Y	W	N	P	K	M	K	P	F	I	F	G	A	YWNPKMKPFIFGA
2. ecS2	302	938	0.996	17-28	17	28	4	F.GHQTRYWNPKMK.P	GHQTRYWNPKMK	0.00193798	3.029	tk110906_GE_sample_02.mzXML	2167	16	28	28	22	23	24	25	26	27	28	29	30	31	32	33	34	Y	W	N	P	K	M	K	P	F	I	F	G	A	YWNPKMKPFIFGA
2. ecS2	302	938	0.996	185-210	185	210	3	F.AIVDTNSDPDGVDFVIPGNDDAIRAV.T	AIVDTNSDPDGVDFVIPGNDDAIRAV	1e-05	4.289	tk110906_GE_sample_04.mzXML	5255	184	210	210	204	205	206	207	208	209	210	211	212	213	214	215	216	D	D	A	I	R	A	V	T	L	Y	L	G	A	DDAIRAVTLYLGA
2. ecS2	302	938	0.996	185-210	185	210	3	F.AIVDTNSDPDGVDFVIPGNDDAIRAV.T	AIVDTNSDPDGVDFVIPGNDDAIRAV	1e-05	3.997	tk110906_GE_sample_04.mzXML	5243	184	210	210	204	205	206	207	208	209	210	211	212	213	214	215	216	D	D	A	I	R	A	V	T	L	Y	L	G	A	DDAIRAVTLYLGA
2. ecS2	302	938	0.996	185-210	185	210	3	F.AIVDTNSDPDGVDFVIPGNDDAIRAV.T	AIVDTNSDPDGVDFVIPGNDDAIRAV	0.000292654	3.376	tk110906_GE_sample_04.mzXML	5281	184	210	210	204	205	206	207	208	209	210	211	212	213	214	215	216	D	D	A	I	R	A	V	T	L	Y	L	G	A	DDAIRAVTLYLGA
2. ecS2	302	938	0.996	186-210	186	210	2	A.IVDTNSDPDGVDFVIPGNDDAIRAV.T	IVDTNSDPDGVDFVIPGNDDAIRAV	1e-05	4.284	tk110906_GE_sample_04.mzXML	5142	185	210	210	204	205	206	207	208	209	210	211	212	213	214	215	216	D	D	A	I	R	A	V	T	L	Y	L	G	A	DDAIRAVTLYLGA
2. ecS2	302	938	0.996	186-210	186	210	2	A.IVDTNSDPDGVDFVIPGNDDAIRAV.T	IVDTNSDPDGVDFVIPGNDDAIRAV	1e-05	4.241	tk110906_GE_sample_04.mzXML	5139	185	210	210	204	205	206	207	208	209	210	211	212	213	214	215	216	D	D	A	I	R	A	V	T	L	Y	L	G	A	DDAIRAVTLYLGA
13. y0390	135	406	0.86	54-67	54	67	1	S.MYERGAFPSITEVA.S	MYERGAFPSITEVA	1e-05	3.113	tk110906_GE_sample_13.mzXML	4728	53	67	53	47	48	49	50	51	52	53	54	55	56	57	58	59	L	I	D	T	A	M	S	M	Y	E	R	G	A	LIDTAMSMYERGA
135 ?-ssrAmp	229	1221	0.993	33-44	33	44	2	L.SQESVADKMGMG.Q	SQESVADKMGMG	1e-05	4	tk110906_GE_sample_01.mzXML	3006	32	44	44	38	39	40	41	42	43	44	45	46	47	48	49	50	A	D	K	M	G	M	G	Q	S	G	V	G	A	ADKMGMGQSGVGA
135 ?-ssrAmp	229	1221	0.993	33-44	33	44	2	L.SQESVADKMGMG.Q	SQESVADKMGMG	1e-05	3.899	tk110906_GE_sample_01.mzXML	3010	32	44	44	38	39	40	41	42	43	44	45	46	47	48	49	50	A	D	K	M	G	M	G	Q	S	G	V	G	A	ADKMGMGQSGVGA
135 ?-ssrAmp	229	1221	0.993	33-44	33	44	2	L.SQESVADKM+16GMG.Q	SQESVADKMGMG	1e-05	2.312	tk110906_GE_sample_03.mzXML	3014	32	44	44	38	39	40	41	42	43	44	45	46	47	48	49	50	A	D	K	M	G	M	G	Q	S	G	V	G	A	ADKMGMGQSGVGA
135 ?-ssrAmp	229	1221	0.993	33-44	33	44	2	L.SQESVADKM+16GMG.Q	SQESVADKMGMG	0.000425894	2.634	tk110906_GE_sample_03.mzXML	3011	32	44	44	38	39	40	41	42	43	44	45	46	47	48	49	50	A	D	K	M	G	M	G	Q	S	G	V	G	A	ADKMGMGQSGVGA
135 ?-ssrAmp	229	1221	0.993	33-44	33	44	2	L.SQESVADKMGM+16G.Q	SQESVADKMGMG	1e-05	3.438	tk110906_GE_sample_03.mzXML	1904	32	44	44	38	39	40	41	42	43	44	45	46	47	48	49	50	A	D	K	M	G	M	G	Q	S	G	V	G	A	ADKMGMGQSGVGA
135 ?-ssrAmp	229	1221	0.993	33-44	33	44	2	L.SQESVADKMGM+16G.Q	SQESVADKMGMG	0.000447828	2.612	tk110906_GE_sample_03.mzXML	1888	32	44	44	38	39	40	41	42	43	44	45	46	47	48	49	50	A	D	K	M	G	M	G	Q	S	G	V	G	A	ADKMGMGQSGVGA
13. y0390	135	406	0.86	176-191	176	191	1	L.KLAVEPLEETLAPEAL.Q	KLAVEPLEETLAPEAL	0.00776374	2.391	tk110906_GE_sample_13.mzXML	5298	175	191	191	185	186	187	188	189	190	191	192	193	194	195	196	197	T	L	A	P	E	A	L	Q	R	V	I	H	A	TLAPEALQRVIHA
11. ypFur	88	325	0.87	131-144	131	144	4	S.LQREIAKQHGIKLT.N	LQREIAKQHGIKLT	1e-05	3.903	tk110906_GE_sample_11.mzXML	2582	130	144	130	124	125	126	127	128	129	130	131	132	133	134	135	136	S	N	E	S	I	E	S	L	Q	R	E	I	A	SNESIESLQREIA
11. ypFur	88	325	0.87	131-144	131	144	4	S.LQREIAKQHGIKLT.N	LQREIAKQHGIKLT	1e-05	3.642	tk110906_GE_sample_11.mzXML	2587	130	144	130	124	125	126	127	128	129	130	131	132	133	134	135	136	S	N	E	S	I	E	S	L	Q	R	E	I	A	SNESIESLQREIA
11. ypFur	88	325	0.87	131-144	131	144	4	S.LQREIAKQHGIKLT.N	LQREIAKQHGIKLT	0.00154321	2.147	tk110906_GE_sample_11.mzXML	2848	130	144	130	124	125	126	127	128	129	130	131	132	133	134	135	136	S	N	E	S	I	E	S	L	Q	R	E	I	A	SNESIESLQREIA
11. ypFur	88	325	0.87	131-144	131	144	4	S.LQREIAKQHGIKLT.N	LQREIAKQHGIKLT	0.00218818	1.998	tk110906_GE_sample_11.mzXML	2572	130	144	130	124	125	126	127	128	129	130	131	132	133	134	135	136	S	N	E	S	I	E	S	L	Q	R	E	I	A	SNESIESLQREIA
11. ypFur	88	325	0.87	115-130	115	130	2	C.LDCGKVIEFSNESIES.L	LDCGKVIEFSNESIES	1e-05	4.125	tk110906_GE_sample_11.mzXML	4688	114	130	130	124	125	126	127	128	129	130	131	132	133	134	135	136	S	N	E	S	I	E	S	L	Q	R	E	I	A	SNESIESLQREIA
11. ypFur	88	325	0.87	115-130	115	130	2	C.LDCGKVIEFSNESIES.L	LDCGKVIEFSNESIES	1e-05	3.758	tk110906_GE_sample_11.mzXML	4692	114	130	130	124	125	126	127	128	129	130	131	132	133	134	135	136	S	N	E	S	I	E	S	L	Q	R	E	I	A	SNESIESLQREIA
11. ypFur	88	325	0.87	116-130	116	130	2	L.DCGKVIEFSNESIES.L	DCGKVIEFSNESIES	1e-05	3.859	tk110906_GE_sample_11.mzXML	4307	115	130	130	124	125	126	127	128	129	130	131	132	133	134	135	136	S	N	E	S	I	E	S	L	Q	R	E	I	A	SNESIESLQREIA
11. ypFur	88	325	0.87	116-130	116	130	2	L.DCGKVIEFSNESIES.L	DCGKVIEFSNESIES	1e-05	1.985	tk110906_GE_sample_11.mzXML	4305	115	130	130	124	125	126	127	128	129	130	131	132	133	134	135	136	S	N	E	S	I	E	S	L	Q	R	E	I	A	SNESIESLQREIA
11. ypFur	88	325	0.87	118-130	118	130	2	C.GKVIEFSNESIES.L	GKVIEFSNESIES	1e-05	3.357	tk110906_GE_sample_11.mzXML	3899	117	130	130	124	125	126	127	128	129	130	131	132	133	134	135	136	S	N	E	S	I	E	S	L	Q	R	E	I	A	SNESIESLQREIA
11. ypFur	88	325	0.87	118-130	118	130	2	C.GKVIEFSNESIES.L	GKVIEFSNESIES	0.000265816	1.675	tk110906_GE_sample_11.mzXML	3893	117	130	130	124	125	126	127	128	129	130	131	132	133	134	135	136	S	N	E	S	I	E	S	L	Q	R	E	I	A	SNESIESLQREIA
2. ecS2	302	938	0.996	167-176	167	176	2	A.DHEHIAIKEA.N	DHEHIAIKEA	1e-05	3.56	tk110906_GE_sample_04.mzXML	1906	166	176	166	160	161	162	163	164	165	166	167	168	169	170	171	172	A	L	F	V	I	D	A	D	H	E	H	I	A	ALFVIDADHEHIA
2. ecS2	302	938	0.996	167-176	167	176	2	A.DHEHIAIKEA.N	DHEHIAIKEA	0.000459031	2.846	tk110906_GE_sample_04.mzXML	1912	166	176	166	160	161	162	163	164	165	166	167	168	169	170	171	172	A	L	F	V	I	D	A	D	H	E	H	I	A	ALFVIDADHEHIA
2. ecS2	302	938	0.996	167-185	167	185	2	A.DHEHIAIKEANNLGIPVFA.I	DHEHIAIKEANNLGIPVFA	1e-05	4.008	tk110906_GE_sample_04.mzXML	4664	166	185	166	160	161	162	163	164	165	166	167	168	169	170	171	172	A	L	F	V	I	D	A	D	H	E	H	I	A	ALFVIDADHEHIA
2. ecS2	302	938	0.996	167-185	167	185	2	A.DHEHIAIKEANNLGIPVFA.I	DHEHIAIKEANNLGIPVFA	1e-05	3.755	tk110906_GE_sample_04.mzXML	4658	166	185	166	160	161	162	163	164	165	166	167	168	169	170	171	172	A	L	F	V	I	D	A	D	H	E	H	I	A	ALFVIDADHEHIA
2. ecS2	302	938	0.996	149-166	149	166	2	L.GGIKDMGGLPDALFVIDA.D	GGIKDMGGLPDALFVIDA	1e-05	3.504	tk110906_GE_sample_04.mzXML	6016	148	166	166	160	161	162	163	164	165	166	167	168	169	170	171	172	A	L	F	V	I	D	A	D	H	E	H	I	A	ALFVIDADHEHIA
2. ecS2	302	938	0.996	149-166	149	166	2	L.GGIKDMGGLPDALFVIDA.D	GGIKDMGGLPDALFVIDA	0.00698758	3.956	tk110906_GE_sample_04.mzXML	6021	148	166	166	160	161	162	163	164	165	166	167	168	169	170	171	172	A	L	F	V	I	D	A	D	H	E	H	I	A	ALFVIDADHEHIA
2. ecS2	302	938	0.996	56-69	56	69	6	A.ELNKIASRKGKILF.V	ELNKIASRKGKILF	1e-05	3.993	tk110906_GE_sample_02.mzXML	2885	55	69	55	49	50	51	52	53	54	55	56	57	58	59	60	61	M	F	N	E	A	L	A	E	L	N	K	I	A	MFNEALAELNKIA
2. ecS2	302	938	0.996	56-69	56	69	6	A.ELNKIASRKGKILF.V	ELNKIASRKGKILF	1e-05	3.688	tk110906_GE_sample_02.mzXML	2878	55	69	55	49	50	51	52	53	54	55	56	57	58	59	60	61	M	F	N	E	A	L	A	E	L	N	K	I	A	MFNEALAELNKIA
2. ecS2	302	938	0.996	43-55	43	55	3	N.LEKTVPMFNEALA.E	LEKTVPMFNEALA	0.000425894	2.919	tk110906_GE_sample_02.mzXML	4601	42	55	55	49	50	51	52	53	54	55	56	57	58	59	60	61	M	F	N	E	A	L	A	E	L	N	K	I	A	MFNEALAELNKIA
2. ecS2	302	938	0.996	44-55	44	55	4	L.EKTVPMFNEALA.E	EKTVPMFNEALA	0.000459031	2.867	tk110906_GE_sample_02.mzXML	4347	43	55	55	49	50	51	52	53	54	55	56	57	58	59	60	61	M	F	N	E	A	L	A	E	L	N	K	I	A	MFNEALAELNKIA
2. ecS2	302	938	0.996	56-68	56	68	2	A.ELNKIASRKGKIL.F	ELNKIASRKGKIL	1e-05	3.338	tk110906_GE_sample_04.mzXML	2157	55	68	55	49	50	51	52	53	54	55	56	57	58	59	60	61	M	F	N	E	A	L	A	E	L	N	K	I	A	MFNEALAELNKIA
2. ecS2	302	938	0.996	56-68	56	68	2	A.ELNKIASRKGKIL.F	ELNKIASRKGKIL	0.000265816	3.766	tk110906_GE_sample_04.mzXML	2155	55	68	55	49	50	51	52	53	54	55	56	57	58	59	60	61	M	F	N	E	A	L	A	E	L	N	K	I	A	MFNEALAELNKIA
2. ecS2	302	938	0.996	56-69	56	69	6	A.ELNKIASRKGKILF.V	ELNKIASRKGKILF	1e-05	3.803	tk110906_GE_sample_04.mzXML	3024	55	69	55	49	50	51	52	53	54	55	56	57	58	59	60	61	M	F	N	E	A	L	A	E	L	N	K	I	A	MFNEALAELNKIA
2. ecS2	302	938	0.996	56-69	56	69	6	A.ELNKIASRKGKILF.V	ELNKIASRKGKILF	1e-05	3.641	tk110906_GE_sample_04.mzXML	3174	55	69	55	49	50	51	52	53	54	55	56	57	58	59	60	61	M	F	N	E	A	L	A	E	L	N	K	I	A	MFNEALAELNKIA
2. ecS2	302	938	0.996	56-69	56	69	6	A.ELNKIASRKGKILF.V	ELNKIASRKGKILF	1e-05	3.64	tk110906_GE_sample_04.mzXML	3180	55	69	55	49	50	51	52	53	54	55	56	57	58	59	60	61	M	F	N	E	A	L	A	E	L	N	K	I	A	MFNEALAELNKIA
2. ecS2	302	938	0.996	56-69	56	69	6	A.ELNKIASRKGKILF.V	ELNKIASRKGKILF	0.000292654	3.847	tk110906_GE_sample_04.mzXML	3031	55	69	55	49	50	51	52	53	54	55	56	57	58	59	60	61	M	F	N	E	A	L	A	E	L	N	K	I	A	MFNEALAELNKIA
2. ecS2	302	938	0.996	43-55	43	55	3	N.LEKTVPMFNEALA.E	LEKTVPMFNEALA	1e-05	3.236	tk110906_GE_sample_04.mzXML	4652	42	55	55	49	50	51	52	53	54	55	56	57	58	59	60	61	M	F	N	E	A	L	A	E	L	N	K	I	A	MFNEALAELNKIA
2. ecS2	302	938	0.996	43-55	43	55	3	N.LEKTVPMFNEALA.E	LEKTVPMFNEALA	0.000258398	2.999	tk110906_GE_sample_04.mzXML	4657	42	55	55	49	50	51	52	53	54	55	56	57	58	59	60	61	M	F	N	E	A	L	A	E	L	N	K	I	A	MFNEALAELNKIA
2. ecS2	302	938	0.996	44-55	44	55	1	L.EKTVPM+16FNEALA.E	EKTVPMFNEALA	0.000281928	2.642	tk110906_GE_sample_04.mzXML	4011	43	55	55	49	50	51	52	53	54	55	56	57	58	59	60	61	M	F	N	E	A	L	A	E	L	N	K	I	A	MFNEALAELNKIA
2. ecS2	302	938	0.996	44-55	44	55	4	L.EKTVPMFNEALA.E	EKTVPMFNEALA	1e-05	3.346	tk110906_GE_sample_04.mzXML	4373	43	55	55	49	50	51	52	53	54	55	56	57	58	59	60	61	M	F	N	E	A	L	A	E	L	N	K	I	A	MFNEALAELNKIA
2. ecS2	302	938	0.996	44-55	44	55	4	L.EKTVPMFNEALA.E	EKTVPMFNEALA	1e-05	3.303	tk110906_GE_sample_04.mzXML	4511	43	55	55	49	50	51	52	53	54	55	56	57	58	59	60	61	M	F	N	E	A	L	A	E	L	N	K	I	A	MFNEALAELNKIA
2. ecS2	302	938	0.996	44-55	44	55	4	L.EKTVPMFNEALA.E	EKTVPMFNEALA	1e-05	2.827	tk110906_GE_sample_04.mzXML	4505	43	55	55	49	50	51	52	53	54	55	56	57	58	59	60	61	M	F	N	E	A	L	A	E	L	N	K	I	A	MFNEALAELNKIA
135 ?-ssrAmp	229	1221	0.993	120-128	120	128	1	V.DPMLIANQQ.A	DPMLIANQQ	0.000459031	3.118	tk110906_GE_sample_03.mzXML	3972	119	128	119	113	114	115	116	117	118	119	120	121	122	123	124	125	N	N	D	E	V	L	V	D	P	M	L	I	A	NNDEVLVDPMLIA
135 ?-ssrAmp	229	1221	0.993	120-129	120	129	2	V.DPMLIANQQA.S	DPMLIANQQA	1e-05	3.274	tk110906_GE_sample_03.mzXML	4073	119	129	119	113	114	115	116	117	118	119	120	121	122	123	124	125	N	N	D	E	V	L	V	D	P	M	L	I	A	NNDEVLVDPMLIA
135 ?-ssrAmp	229	1221	0.993	120-129	120	129	2	V.DPMLIANQQA.S	DPMLIANQQA	1e-05	3.228	tk110906_GE_sample_03.mzXML	4069	119	129	119	113	114	115	116	117	118	119	120	121	122	123	124	125	N	N	D	E	V	L	V	D	P	M	L	I	A	NNDEVLVDPMLIA
135 ?-ssrAmp	229	1221	0.993	120-135	120	135	1	V.DPMLIANQQASINYAF.A	DPMLIANQQASINYAF	0.00246046	1.397	tk110906_GE_sample_03.mzXML	5823	119	135	119	113	114	115	116	117	118	119	120	121	122	123	124	125	N	N	D	E	V	L	V	D	P	M	L	I	A	NNDEVLVDPMLIA
135 ?-ssrAmp	229	1221	0.993	89-119	89	119	2	M.YEAVSM+16LDYKDDDDKHHHHHHADKNNDEVLV.D	YEAVSMLDYKDDDDKHHHHHHADKNNDEVLV	1e-05	2.335	tk110906_GE_sample_03.mzXML	2462	88	119	119	113	114	115	116	117	118	119	120	121	122	123	124	125	N	N	D	E	V	L	V	D	P	M	L	I	A	NNDEVLVDPMLIA
135 ?-ssrAmp	229	1221	0.993	89-119	89	119	2	M.YEAVSM+16LDYKDDDDKHHHHHHADKNNDEVLV.D	YEAVSMLDYKDDDDKHHHHHHADKNNDEVLV	0.0036075	1.247	tk110906_GE_sample_03.mzXML	2457	88	119	119	113	114	115	116	117	118	119	120	121	122	123	124	125	N	N	D	E	V	L	V	D	P	M	L	I	A	NNDEVLVDPMLIA
135 ?-ssrAmp	229	1221	0.993	89-119	89	119	2	M.YEAVSMLDYKDDDDKHHHHHHADKNNDEVLV.D	YEAVSMLDYKDDDDKHHHHHHADKNNDEVLV	1e-05	2.944	tk110906_GE_sample_03.mzXML	2889	88	119	119	113	114	115	116	117	118	119	120	121	122	123	124	125	N	N	D	E	V	L	V	D	P	M	L	I	A	NNDEVLVDPMLIA
135 ?-ssrAmp	229	1221	0.993	89-119	89	119	2	M.YEAVSMLDYKDDDDKHHHHHHADKNNDEVLV.D	YEAVSMLDYKDDDDKHHHHHHADKNNDEVLV	1e-05	2.457	tk110906_GE_sample_03.mzXML	2879	88	119	119	113	114	115	116	117	118	119	120	121	122	123	124	125	N	N	D	E	V	L	V	D	P	M	L	I	A	NNDEVLVDPMLIA
135 ?-ssrAmp	229	1221	0.993	92-119	92	119	1	A.VSM+16LDYKDDDDKHHHHHHADKNNDEVLV.D	VSMLDYKDDDDKHHHHHHADKNNDEVLV	0.00302343	1.579	tk110906_GE_sample_03.mzXML	2256	91	119	119	113	114	115	116	117	118	119	120	121	122	123	124	125	N	N	D	E	V	L	V	D	P	M	L	I	A	NNDEVLVDPMLIA
135 ?-ssrAmp	229	1221	0.993	92-119	92	119	4	A.VSMLDYKDDDDKHHHHHHADKNNDEVLV.D	VSMLDYKDDDDKHHHHHHADKNNDEVLV	1e-05	3.061	tk110906_GE_sample_03.mzXML	2371	91	119	119	113	114	115	116	117	118	119	120	121	122	123	124	125	N	N	D	E	V	L	V	D	P	M	L	I	A	NNDEVLVDPMLIA
135 ?-ssrAmp	229	1221	0.993	92-119	92	119	4	A.VSMLDYKDDDDKHHHHHHADKNNDEVLV.D	VSMLDYKDDDDKHHHHHHADKNNDEVLV	1e-05	2.984	tk110906_GE_sample_03.mzXML	2223	91	119	119	113	114	115	116	117	118	119	120	121	122	123	124	125	N	N	D	E	V	L	V	D	P	M	L	I	A	NNDEVLVDPMLIA
135 ?-ssrAmp	229	1221	0.993	92-119	92	119	4	A.VSMLDYKDDDDKHHHHHHADKNNDEVLV.D	VSMLDYKDDDDKHHHHHHADKNNDEVLV	1e-05	2.663	tk110906_GE_sample_03.mzXML	2381	91	119	119	113	114	115	116	117	118	119	120	121	122	123	124	125	N	N	D	E	V	L	V	D	P	M	L	I	A	NNDEVLVDPMLIA
135 ?-ssrAmp	229	1221	0.993	92-119	92	119	4	A.VSMLDYKDDDDKHHHHHHADKNNDEVLV.D	VSMLDYKDDDDKHHHHHHADKNNDEVLV	1e-05	2.547	tk110906_GE_sample_03.mzXML	2228	91	119	119	113	114	115	116	117	118	119	120	121	122	123	124	125	N	N	D	E	V	L	V	D	P	M	L	I	A	NNDEVLVDPMLIA
135 ?-ssrAmp	229	1221	0.993	95-119	95	119	1	M.LDYKDDDDKHHHHHHADKNNDEVLV.D	LDYKDDDDKHHHHHHADKNNDEVLV	0.00141243	2.163	tk110906_GE_sample_05.mzXML	1877	94	119	119	113	114	115	116	117	118	119	120	121	122	123	124	125	N	N	D	E	V	L	V	D	P	M	L	I	A	NNDEVLVDPMLIA
14. ecL9	133	617	0.966	64-75	64	75	1	A.AANARAEKINAL.E	AANARAEKINAL	0.00294985	3.308	tk110906_GE_sample_14.mzXML	2224	63	75	75	69	70	71	72	73	74	75	76	77	78	79	80	81	A	E	K	I	N	A	L	E	T	V	T	I	A	AEKINALETVTIA
8. ypCRP	159	459	0.939	38-52	38	52	3	L.SHCHIHKYPSKSTLI.H	SHCHIHKYPSKSTLI	1e-05	4.103	tk110906_GE_sample_08.mzXML	2035	37	52	52	46	47	48	49	50	51	52	53	54	55	56	57	58	P	S	K	S	T	L	I	H	Q	G	E	K	A	PSKSTLIHQGEKA
8. ypCRP	159	459	0.939	38-52	38	52	3	L.SHCHIHKYPSKSTLI.H	SHCHIHKYPSKSTLI	0.00154321	3.041	tk110906_GE_sample_08.mzXML	2032	37	52	52	46	47	48	49	50	51	52	53	54	55	56	57	58	P	S	K	S	T	L	I	H	Q	G	E	K	A	PSKSTLIHQGEKA
8. ypCRP	159	459	0.939	38-52	38	52	3	L.SHCHIHKYPSKSTLI.H	SHCHIHKYPSKSTLI	0.00332226	2.343	tk110906_GE_sample_08.mzXML	2025	37	52	52	46	47	48	49	50	51	52	53	54	55	56	57	58	P	S	K	S	T	L	I	H	Q	G	E	K	A	PSKSTLIHQGEKA
8. ypCRP	159	459	0.939	41-52	41	52	1	C.HIHKYPSKSTLI.H	HIHKYPSKSTLI	0.000447828	2.787	tk110906_GE_sample_08.mzXML	2091	40	52	52	46	47	48	49	50	51	52	53	54	55	56	57	58	P	S	K	S	T	L	I	H	Q	G	E	K	A	PSKSTLIHQGEKA
14. ecL9	133	617	0.966	31-46	31	46	22	L.VPQGKAVPATKKNIEF.F	VPQGKAVPATKKNIEF	0.00294985	1.901	tk110906_GE_sample_01.mzXML	2823	30	46	30	24	25	26	27	28	29	30	31	32	33	34	35	36	G	Y	A	R	N	F	L	V	P	Q	G	K	A	GYARNFLVPQGKA
14. ecL9	133	617	0.966	22-30	22	30	10	V.KAGYARNFL.V	KAGYARNFL	0.00614887	2.232	tk110906_GE_sample_01.mzXML	3075	21	30	30	24	25	26	27	28	29	30	31	32	33	34	35	36	G	Y	A	R	N	F	L	V	P	Q	G	K	A	GYARNFLVPQGKA
14. ecL9	133	617	0.966	31-46	31	46	22	L.VPQGKAVPATKKNIEF.F	VPQGKAVPATKKNIEF	1e-05	4.133	tk110906_GE_sample_14.mzXML	2384	30	46	30	24	25	26	27	28	29	30	31	32	33	34	35	36	G	Y	A	R	N	F	L	V	P	Q	G	K	A	GYARNFLVPQGKA
14. ecL9	133	617	0.966	31-46	31	46	22	L.VPQGKAVPATKKNIEF.F	VPQGKAVPATKKNIEF	1e-05	3.86	tk110906_GE_sample_14.mzXML	2390	30	46	30	24	25	26	27	28	29	30	31	32	33	34	35	36	G	Y	A	R	N	F	L	V	P	Q	G	K	A	GYARNFLVPQGKA
14. ecL9	133	617	0.966	31-46	31	46	22	L.VPQGKAVPATKKNIEF.F	VPQGKAVPATKKNIEF	0.00302343	1.953	tk110906_GE_sample_14.mzXML	2374	30	46	30	24	25	26	27	28	29	30	31	32	33	34	35	36	G	Y	A	R	N	F	L	V	P	Q	G	K	A	GYARNFLVPQGKA
14. ecL9	133	617	0.966	31-46	31	46	22	L.VPQGKAVPATKKNIEF.F	VPQGKAVPATKKNIEF	0.00321285	1.545	tk110906_GE_sample_14.mzXML	2510	30	46	30	24	25	26	27	28	29	30	31	32	33	34	35	36	G	Y	A	R	N	F	L	V	P	Q	G	K	A	GYARNFLVPQGKA
14. ecL9	133	617	0.966	31-46	31	46	22	L.VPQGKAVPATKKNIEF.F	VPQGKAVPATKKNIEF	0.00833457	2.482	tk110906_GE_sample_14.mzXML	2533	30	46	30	24	25	26	27	28	29	30	31	32	33	34	35	36	G	Y	A	R	N	F	L	V	P	Q	G	K	A	GYARNFLVPQGKA
14. ecL9	133	617	0.966	31-46	31	46	22	L.VPQGKAVPATKKNIEF.F	VPQGKAVPATKKNIEF	0.00928998	1.401	tk110906_GE_sample_14.mzXML	2378	30	46	30	24	25	26	27	28	29	30	31	32	33	34	35	36	G	Y	A	R	N	F	L	V	P	Q	G	K	A	GYARNFLVPQGKA
14. ecL9	133	617	0.966	31-47	31	47	7	L.VPQGKAVPATKKNIEFF.E	VPQGKAVPATKKNIEFF	1e-05	4.055	tk110906_GE_sample_14.mzXML	3377	30	47	30	24	25	26	27	28	29	30	31	32	33	34	35	36	G	Y	A	R	N	F	L	V	P	Q	G	K	A	GYARNFLVPQGKA
14. ecL9	133	617	0.966	31-47	31	47	7	L.VPQGKAVPATKKNIEFF.E	VPQGKAVPATKKNIEFF	1e-05	3.96	tk110906_GE_sample_14.mzXML	3373	30	47	30	24	25	26	27	28	29	30	31	32	33	34	35	36	G	Y	A	R	N	F	L	V	P	Q	G	K	A	GYARNFLVPQGKA
14. ecL9	133	617	0.966	31-49	31	49	10	L.VPQGKAVPATKKNIEFFEA.R	VPQGKAVPATKKNIEFFEA	1e-05	4.409	tk110906_GE_sample_14.mzXML	3379	30	49	30	24	25	26	27	28	29	30	31	32	33	34	35	36	G	Y	A	R	N	F	L	V	P	Q	G	K	A	GYARNFLVPQGKA
14. ecL9	133	617	0.966	31-49	31	49	10	L.VPQGKAVPATKKNIEFFEA.R	VPQGKAVPATKKNIEFFEA	1e-05	4.184	tk110906_GE_sample_14.mzXML	3381	30	49	30	24	25	26	27	28	29	30	31	32	33	34	35	36	G	Y	A	R	N	F	L	V	P	Q	G	K	A	GYARNFLVPQGKA
14. ecL9	133	617	0.966	31-49	31	49	10	L.VPQGKAVPATKKNIEFFEA.R	VPQGKAVPATKKNIEFFEA	0.00141243	2.03	tk110906_GE_sample_14.mzXML	3376	30	49	30	24	25	26	27	28	29	30	31	32	33	34	35	36	G	Y	A	R	N	F	L	V	P	Q	G	K	A	GYARNFLVPQGKA
14. ecL9	133	617	0.966	22-30	22	30	10	V.KAGYARNFL.V	KAGYARNFL	0.00251572	2.612	tk110906_GE_sample_14.mzXML	2806	21	30	30	24	25	26	27	28	29	30	31	32	33	34	35	36	G	Y	A	R	N	F	L	V	P	Q	G	K	A	GYARNFLVPQGKA
14. ecL9	133	617	0.966	22-30	22	30	10	V.KAGYARNFL.V	KAGYARNFL	0.00344293	2.726	tk110906_GE_sample_14.mzXML	3230	21	30	30	24	25	26	27	28	29	30	31	32	33	34	35	36	G	Y	A	R	N	F	L	V	P	Q	G	K	A	GYARNFLVPQGKA
14. ecL9	133	617	0.966	22-30	22	30	10	V.KAGYARNFL.V	KAGYARNFL	0.00776374	2.357	tk110906_GE_sample_14.mzXML	3218	21	30	30	24	25	26	27	28	29	30	31	32	33	34	35	36	G	Y	A	R	N	F	L	V	P	Q	G	K	A	GYARNFLVPQGKA
14. ecL9	133	617	0.966	24-30	24	30	4	A.GYARNFL.V	GYARNFL	0.000425894	2.921	tk110906_GE_sample_14.mzXML	3761	23	30	30	24	25	26	27	28	29	30	31	32	33	34	35	36	G	Y	A	R	N	F	L	V	P	Q	G	K	A	GYARNFLVPQGKA
14. ecL9	133	617	0.966	24-30	24	30	4	A.GYARNFL.V	GYARNFL	0.00206534	2.827	tk110906_GE_sample_14.mzXML	3904	23	30	30	24	25	26	27	28	29	30	31	32	33	34	35	36	G	Y	A	R	N	F	L	V	P	Q	G	K	A	GYARNFLVPQGKA
14. ecL9	133	617	0.966	31-40	31	40	5	L.VPQGKAVPAT.K	VPQGKAVPAT	0.000473261	2.42	tk110906_GE_sample_15.mzXML	1831	30	40	30	24	25	26	27	28	29	30	31	32	33	34	35	36	G	Y	A	R	N	F	L	V	P	Q	G	K	A	GYARNFLVPQGKA
14. ecL9	133	617	0.966	31-40	31	40	5	L.VPQGKAVPAT.K	VPQGKAVPAT	0.00154321	2.571	tk110906_GE_sample_15.mzXML	1826	30	40	30	24	25	26	27	28	29	30	31	32	33	34	35	36	G	Y	A	R	N	F	L	V	P	Q	G	K	A	GYARNFLVPQGKA
14. ecL9	133	617	0.966	31-42	31	42	3	L.VPQGKAVPATKK.N	VPQGKAVPATKK	1e-05	3.419	tk110906_GE_sample_15.mzXML	1635	30	42	30	24	25	26	27	28	29	30	31	32	33	34	35	36	G	Y	A	R	N	F	L	V	P	Q	G	K	A	GYARNFLVPQGKA
14. ecL9	133	617	0.966	31-42	31	42	3	L.VPQGKAVPATKK.N	VPQGKAVPATKK	1e-05	2.763	tk110906_GE_sample_15.mzXML	1632	30	42	30	24	25	26	27	28	29	30	31	32	33	34	35	36	G	Y	A	R	N	F	L	V	P	Q	G	K	A	GYARNFLVPQGKA
14. ecL9	133	617	0.966	31-42	31	42	3	L.VPQGKAVPATKK.N	VPQGKAVPATKK	0.00225225	3.024	tk110906_GE_sample_15.mzXML	1631	30	42	30	24	25	26	27	28	29	30	31	32	33	34	35	36	G	Y	A	R	N	F	L	V	P	Q	G	K	A	GYARNFLVPQGKA
14. ecL9	133	617	0.966	31-46	31	46	22	L.VPQGKAVPATKKNIEF.F	VPQGKAVPATKKNIEF	1e-05	4.24	tk110906_GE_sample_15.mzXML	2456	30	46	30	24	25	26	27	28	29	30	31	32	33	34	35	36	G	Y	A	R	N	F	L	V	P	Q	G	K	A	GYARNFLVPQGKA
14. ecL9	133	617	0.966	31-46	31	46	22	L.VPQGKAVPATKKNIEF.F	VPQGKAVPATKKNIEF	1e-05	4.068	tk110906_GE_sample_15.mzXML	2462	30	46	30	24	25	26	27	28	29	30	31	32	33	34	35	36	G	Y	A	R	N	F	L	V	P	Q	G	K	A	GYARNFLVPQGKA
14. ecL9	133	617	0.966	31-46	31	46	22	L.VPQGKAVPATKKNIEF.F	VPQGKAVPATKKNIEF	0.00193798	1.748	tk110906_GE_sample_15.mzXML	2549	30	46	30	24	25	26	27	28	29	30	31	32	33	34	35	36	G	Y	A	R	N	F	L	V	P	Q	G	K	A	GYARNFLVPQGKA
14. ecL9	133	617	0.966	31-46	31	46	22	L.VPQGKAVPATKKNIEF.F	VPQGKAVPATKKNIEF	0.00238379	2.18	tk110906_GE_sample_15.mzXML	2451	30	46	30	24	25	26	27	28	29	30	31	32	33	34	35	36	G	Y	A	R	N	F	L	V	P	Q	G	K	A	GYARNFLVPQGKA
14. ecL9	133	617	0.966	31-47	31	47	7	L.VPQGKAVPATKKNIEFF.E	VPQGKAVPATKKNIEFF	1e-05	4.209	tk110906_GE_sample_15.mzXML	3333	30	47	30	24	25	26	27	28	29	30	31	32	33	34	35	36	G	Y	A	R	N	F	L	V	P	Q	G	K	A	GYARNFLVPQGKA
14. ecL9	133	617	0.966	31-47	31	47	7	L.VPQGKAVPATKKNIEFF.E	VPQGKAVPATKKNIEFF	1e-05	4.073	tk110906_GE_sample_15.mzXML	3327	30	47	30	24	25	26	27	28	29	30	31	32	33	34	35	36	G	Y	A	R	N	F	L	V	P	Q	G	K	A	GYARNFLVPQGKA
14. ecL9	133	617	0.966	31-47	31	47	7	L.VPQGKAVPATKKNIEFF.E	VPQGKAVPATKKNIEFF	0.00188147	1.704	tk110906_GE_sample_15.mzXML	3324	30	47	30	24	25	26	27	28	29	30	31	32	33	34	35	36	G	Y	A	R	N	F	L	V	P	Q	G	K	A	GYARNFLVPQGKA
14. ecL9	133	617	0.966	31-49	31	49	10	L.VPQGKAVPATKKNIEFFEA.R	VPQGKAVPATKKNIEFFEA	1e-05	4.021	tk110906_GE_sample_15.mzXML	3337	30	49	30	24	25	26	27	28	29	30	31	32	33	34	35	36	G	Y	A	R	N	F	L	V	P	Q	G	K	A	GYARNFLVPQGKA
14. ecL9	133	617	0.966	31-49	31	49	10	L.VPQGKAVPATKKNIEFFEA.R	VPQGKAVPATKKNIEFFEA	1e-05	3.969	tk110906_GE_sample_15.mzXML	3332	30	49	30	24	25	26	27	28	29	30	31	32	33	34	35	36	G	Y	A	R	N	F	L	V	P	Q	G	K	A	GYARNFLVPQGKA
14. ecL9	133	617	0.966	22-30	22	30	10	V.KAGYARNFL.V	KAGYARNFL	0.00614887	1.397	tk110906_GE_sample_15.mzXML	3092	21	30	30	24	25	26	27	28	29	30	31	32	33	34	35	36	G	Y	A	R	N	F	L	V	P	Q	G	K	A	GYARNFLVPQGKA
14. ecL9	133	617	0.966	22-30	22	30	10	V.KAGYARNFL.V	KAGYARNFL	0.00698758	2.069	tk110906_GE_sample_15.mzXML	3088	21	30	30	24	25	26	27	28	29	30	31	32	33	34	35	36	G	Y	A	R	N	F	L	V	P	Q	G	K	A	GYARNFLVPQGKA
14. ecL9	133	617	0.966	31-40	31	40	5	L.VPQGKAVPAT.K	VPQGKAVPAT	1e-05	3.093	tk110906_GE_sample_16.mzXML	1895	30	40	30	24	25	26	27	28	29	30	31	32	33	34	35	36	G	Y	A	R	N	F	L	V	P	Q	G	K	A	GYARNFLVPQGKA
14. ecL9	133	617	0.966	31-40	31	40	5	L.VPQGKAVPAT.K	VPQGKAVPAT	0.000459031	3.341	tk110906_GE_sample_16.mzXML	1899	30	40	30	24	25	26	27	28	29	30	31	32	33	34	35	36	G	Y	A	R	N	F	L	V	P	Q	G	K	A	GYARNFLVPQGKA
14. ecL9	133	617	0.966	31-45	31	45	1	L.VPQGKAVPATKKNIE.F	VPQGKAVPATKKNIE	0.00188147	1.795	tk110906_GE_sample_16.mzXML	1732	30	45	30	24	25	26	27	28	29	30	31	32	33	34	35	36	G	Y	A	R	N	F	L	V	P	Q	G	K	A	GYARNFLVPQGKA
14. ecL9	133	617	0.966	31-46	31	46	22	L.VPQGKAVPATKKNIEF.F	VPQGKAVPATKKNIEF	1e-05	4.059	tk110906_GE_sample_16.mzXML	2470	30	46	30	24	25	26	27	28	29	30	31	32	33	34	35	36	G	Y	A	R	N	F	L	V	P	Q	G	K	A	GYARNFLVPQGKA
14. ecL9	133	617	0.966	31-46	31	46	22	L.VPQGKAVPATKKNIEF.F	VPQGKAVPATKKNIEF	1e-05	4.049	tk110906_GE_sample_16.mzXML	2467	30	46	30	24	25	26	27	28	29	30	31	32	33	34	35	36	G	Y	A	R	N	F	L	V	P	Q	G	K	A	GYARNFLVPQGKA
14. ecL9	133	617	0.966	31-46	31	46	22	L.VPQGKAVPATKKNIEF.F	VPQGKAVPATKKNIEF	0.00134771	2.196	tk110906_GE_sample_16.mzXML	2459	30	46	30	24	25	26	27	28	29	30	31	32	33	34	35	36	G	Y	A	R	N	F	L	V	P	Q	G	K	A	GYARNFLVPQGKA
14. ecL9	133	617	0.966	31-46	31	46	22	L.VPQGKAVPATKKNIEF.F	VPQGKAVPATKKNIEF	0.00225225	1.507	tk110906_GE_sample_16.mzXML	2457	30	46	30	24	25	26	27	28	29	30	31	32	33	34	35	36	G	Y	A	R	N	F	L	V	P	Q	G	K	A	GYARNFLVPQGKA
14. ecL9	133	617	0.966	31-46	31	46	22	L.VPQGKAVPATKKNIEF.F	VPQGKAVPATKKNIEF	0.00742741	1.621	tk110906_GE_sample_16.mzXML	2545	30	46	30	24	25	26	27	28	29	30	31	32	33	34	35	36	G	Y	A	R	N	F	L	V	P	Q	G	K	A	GYARNFLVPQGKA
14. ecL9	133	617	0.966	31-47	31	47	7	L.VPQGKAVPATKKNIEFF.E	VPQGKAVPATKKNIEFF	1e-05	2.209	tk110906_GE_sample_16.mzXML	3443	30	47	30	24	25	26	27	28	29	30	31	32	33	34	35	36	G	Y	A	R	N	F	L	V	P	Q	G	K	A	GYARNFLVPQGKA
14. ecL9	133	617	0.966	31-47	31	47	7	L.VPQGKAVPATKKNIEFF.E	VPQGKAVPATKKNIEFF	0.00179533	2.117	tk110906_GE_sample_16.mzXML	3450	30	47	30	24	25	26	27	28	29	30	31	32	33	34	35	36	G	Y	A	R	N	F	L	V	P	Q	G	K	A	GYARNFLVPQGKA
14. ecL9	133	617	0.966	31-49	31	49	10	L.VPQGKAVPATKKNIEFFEA.R	VPQGKAVPATKKNIEFFEA	1e-05	3.717	tk110906_GE_sample_16.mzXML	3445	30	49	30	24	25	26	27	28	29	30	31	32	33	34	35	36	G	Y	A	R	N	F	L	V	P	Q	G	K	A	GYARNFLVPQGKA
14. ecL9	133	617	0.966	31-49	31	49	10	L.VPQGKAVPATKKNIEFFEA.R	VPQGKAVPATKKNIEFFEA	1e-05	3.587	tk110906_GE_sample_16.mzXML	3448	30	49	30	24	25	26	27	28	29	30	31	32	33	34	35	36	G	Y	A	R	N	F	L	V	P	Q	G	K	A	GYARNFLVPQGKA
14. ecL9	133	617	0.966	22-30	22	30	10	V.KAGYARNFL.V	KAGYARNFL	0.00138696	3.369	tk110906_GE_sample_16.mzXML	2819	21	30	30	24	25	26	27	28	29	30	31	32	33	34	35	36	G	Y	A	R	N	F	L	V	P	Q	G	K	A	GYARNFLVPQGKA
14. ecL9	133	617	0.966	22-30	22	30	10	V.KAGYARNFL.V	KAGYARNFL	0.00344293	3.108	tk110906_GE_sample_16.mzXML	2824	21	30	30	24	25	26	27	28	29	30	31	32	33	34	35	36	G	Y	A	R	N	F	L	V	P	Q	G	K	A	GYARNFLVPQGKA
14. ecL9	133	617	0.966	24-30	24	30	4	A.GYARNFL.V	GYARNFL	0.00649659	2.459	tk110906_GE_sample_16.mzXML	3716	23	30	30	24	25	26	27	28	29	30	31	32	33	34	35	36	G	Y	A	R	N	F	L	V	P	Q	G	K	A	GYARNFLVPQGKA
14. ecL9	133	617	0.966	31-40	31	40	5	L.VPQGKAVPAT.K	VPQGKAVPAT	0.00206534	2.69	tk110906_GE_sample_17.mzXML	2169	30	40	30	24	25	26	27	28	29	30	31	32	33	34	35	36	G	Y	A	R	N	F	L	V	P	Q	G	K	A	GYARNFLVPQGKA
14. ecL9	133	617	0.966	31-46	31	46	22	L.VPQGKAVPATKKNIEF.F	VPQGKAVPATKKNIEF	1e-05	4.238	tk110906_GE_sample_17.mzXML	2770	30	46	30	24	25	26	27	28	29	30	31	32	33	34	35	36	G	Y	A	R	N	F	L	V	P	Q	G	K	A	GYARNFLVPQGKA
14. ecL9	133	617	0.966	31-46	31	46	22	L.VPQGKAVPATKKNIEF.F	VPQGKAVPATKKNIEF	1e-05	4.136	tk110906_GE_sample_17.mzXML	2764	30	46	30	24	25	26	27	28	29	30	31	32	33	34	35	36	G	Y	A	R	N	F	L	V	P	Q	G	K	A	GYARNFLVPQGKA
14. ecL9	133	617	0.966	31-46	31	46	22	L.VPQGKAVPATKKNIEF.F	VPQGKAVPATKKNIEF	0.00130378	2.174	tk110906_GE_sample_17.mzXML	2755	30	46	30	24	25	26	27	28	29	30	31	32	33	34	35	36	G	Y	A	R	N	F	L	V	P	Q	G	K	A	GYARNFLVPQGKA
14. ecL9	133	617	0.966	31-46	31	46	22	L.VPQGKAVPATKKNIEF.F	VPQGKAVPATKKNIEF	0.00261552	1.793	tk110906_GE_sample_17.mzXML	2869	30	46	30	24	25	26	27	28	29	30	31	32	33	34	35	36	G	Y	A	R	N	F	L	V	P	Q	G	K	A	GYARNFLVPQGKA
14. ecL9	133	617	0.966	31-46	31	46	22	L.VPQGKAVPATKKNIEF.F	VPQGKAVPATKKNIEF	0.00424328	1.899	tk110906_GE_sample_17.mzXML	2863	30	46	30	24	25	26	27	28	29	30	31	32	33	34	35	36	G	Y	A	R	N	F	L	V	P	Q	G	K	A	GYARNFLVPQGKA
14. ecL9	133	617	0.966	31-46	31	46	22	L.VPQGKAVPATKKNIEF.F	VPQGKAVPATKKNIEF	0.00742741	1.506	tk110906_GE_sample_17.mzXML	2760	30	46	30	24	25	26	27	28	29	30	31	32	33	34	35	36	G	Y	A	R	N	F	L	V	P	Q	G	K	A	GYARNFLVPQGKA
14. ecL9	133	617	0.966	31-49	31	49	10	L.VPQGKAVPATKKNIEFFEA.R	VPQGKAVPATKKNIEFFEA	1e-05	4.279	tk110906_GE_sample_17.mzXML	3648	30	49	30	24	25	26	27	28	29	30	31	32	33	34	35	36	G	Y	A	R	N	F	L	V	P	Q	G	K	A	GYARNFLVPQGKA
14. ecL9	133	617	0.966	31-49	31	49	10	L.VPQGKAVPATKKNIEFFEA.R	VPQGKAVPATKKNIEFFEA	1e-05	3.535	tk110906_GE_sample_17.mzXML	3659	30	49	30	24	25	26	27	28	29	30	31	32	33	34	35	36	G	Y	A	R	N	F	L	V	P	Q	G	K	A	GYARNFLVPQGKA
14. ecL9	133	617	0.966	31-49	31	49	10	L.VPQGKAVPATKKNIEFFEA.R	VPQGKAVPATKKNIEFFEA	0.00170068	2	tk110906_GE_sample_17.mzXML	3641	30	49	30	24	25	26	27	28	29	30	31	32	33	34	35	36	G	Y	A	R	N	F	L	V	P	Q	G	K	A	GYARNFLVPQGKA
14. ecL9	133	617	0.966	22-30	22	30	10	V.KAGYARNFL.V	KAGYARNFL	0.0010144	2.982	tk110906_GE_sample_17.mzXML	3189	21	30	30	24	25	26	27	28	29	30	31	32	33	34	35	36	G	Y	A	R	N	F	L	V	P	Q	G	K	A	GYARNFLVPQGKA
14. ecL9	133	617	0.966	22-30	22	30	10	V.KAGYARNFL.V	KAGYARNFL	0.00614887	2.791	tk110906_GE_sample_17.mzXML	3182	21	30	30	24	25	26	27	28	29	30	31	32	33	34	35	36	G	Y	A	R	N	F	L	V	P	Q	G	K	A	GYARNFLVPQGKA
14. ecL9	133	617	0.966	24-30	24	30	4	A.GYARNFL.V	GYARNFL	0.0010144	3.093	tk110906_GE_sample_17.mzXML	4076	23	30	30	24	25	26	27	28	29	30	31	32	33	34	35	36	G	Y	A	R	N	F	L	V	P	Q	G	K	A	GYARNFLVPQGKA
2. ecS2	302	938	0.996	7-16	7	16	2	M.RDM+16LKAGVHF.G	RDMLKAGVHF	0.000622924	2.35	tk110906_GE_sample_02.mzXML	2288	6	16	6		1	2	3	4	5	6	7	8	9	10	11	12	X	M	A	T	V	S	M	R	D	M	L	K	A	XMATVSMRDMLKA
2. ecS2	302	938	0.996	7-16	7	16	2	M.RDM+16LKAGVHF.G	RDMLKAGVHF	0.00344293	2.624	tk110906_GE_sample_02.mzXML	2284	6	16	6		1	2	3	4	5	6	7	8	9	10	11	12	X	M	A	T	V	S	M	R	D	M	L	K	A	XMATVSMRDMLKA
2. ecS2	302	938	0.996	7-16	7	16	7	M.RDMLKAGVHF.G	RDMLKAGVHF	0.000258398	3.323	tk110906_GE_sample_02.mzXML	2906	6	16	6		1	2	3	4	5	6	7	8	9	10	11	12	X	M	A	T	V	S	M	R	D	M	L	K	A	XMATVSMRDMLKA
2. ecS2	302	938	0.996	7-16	7	16	7	M.RDMLKAGVHF.G	RDMLKAGVHF	0.000425894	3.257	tk110906_GE_sample_02.mzXML	3067	6	16	6		1	2	3	4	5	6	7	8	9	10	11	12	X	M	A	T	V	S	M	R	D	M	L	K	A	XMATVSMRDMLKA
2. ecS2	302	938	0.996	7-16	7	16	7	M.RDMLKAGVHF.G	RDMLKAGVHF	0.000473261	2.554	tk110906_GE_sample_02.mzXML	3052	6	16	6		1	2	3	4	5	6	7	8	9	10	11	12	X	M	A	T	V	S	M	R	D	M	L	K	A	XMATVSMRDMLKA
2. ecS2	302	938	0.996	7-16	7	16	7	M.RDMLKAGVHF.G	RDMLKAGVHF	0.00154321	3.746	tk110906_GE_sample_02.mzXML	2912	6	16	6		1	2	3	4	5	6	7	8	9	10	11	12	X	M	A	T	V	S	M	R	D	M	L	K	A	XMATVSMRDMLKA
2. ecS2	302	938	0.996	7-16	7	16	7	M.RDMLKAGVHF.G	RDMLKAGVHF	0.00344293	2.47	tk110906_GE_sample_02.mzXML	3059	6	16	6		1	2	3	4	5	6	7	8	9	10	11	12	X	M	A	T	V	S	M	R	D	M	L	K	A	XMATVSMRDMLKA
2. ecS2	302	938	0.996	7-17	7	17	1	M.RDMLKAGVHFG.H	RDMLKAGVHFG	1e-05	3.143	tk110906_GE_sample_02.mzXML	2884	6	17	6		1	2	3	4	5	6	7	8	9	10	11	12	X	M	A	T	V	S	M	R	D	M	L	K	A	XMATVSMRDMLKA
2. ecS2	302	938	0.996	7-16	7	16	7	M.RDMLKAGVHF.G	RDMLKAGVHF	0.000258398	3.935	tk110906_GE_sample_04.mzXML	3219	6	16	6		1	2	3	4	5	6	7	8	9	10	11	12	X	M	A	T	V	S	M	R	D	M	L	K	A	XMATVSMRDMLKA
2. ecS2	302	938	0.996	7-16	7	16	7	M.RDMLKAGVHF.G	RDMLKAGVHF	0.000622924	3.359	tk110906_GE_sample_04.mzXML	3213	6	16	6		1	2	3	4	5	6	7	8	9	10	11	12	X	M	A	T	V	S	M	R	D	M	L	K	A	XMATVSMRDMLKA
11. ypFur	88	325	0.87	23-32	23	32	1	G.TDNNKALKNA.G	TDNNKALKNA	0.00614887	1.751	tk110906_GE_sample_11.mzXML	2178	22	32	22	16	17	18	19	20	21	22	23	24	25	26	27	28	L	Y	Y	K	K	A	G	T	D	N	N	K	A	LYYKKAGTDNNKA
11. ypFur	88	325	0.87	23-36	23	36	2	G.TDNNKALKNAGLKV.T	TDNNKALKNAGLKV	1e-05	3.826	tk110906_GE_sample_11.mzXML	2795	22	36	22	16	17	18	19	20	21	22	23	24	25	26	27	28	L	Y	Y	K	K	A	G	T	D	N	N	K	A	LYYKKAGTDNNKA
11. ypFur	88	325	0.87	23-36	23	36	2	G.TDNNKALKNAGLKV.T	TDNNKALKNAGLKV	0.00043573	3.851	tk110906_GE_sample_11.mzXML	2800	22	36	22	16	17	18	19	20	21	22	23	24	25	26	27	28	L	Y	Y	K	K	A	G	T	D	N	N	K	A	LYYKKAGTDNNKA
11. ypFur	88	325	0.87	23-37	23	37	5	G.TDNNKALKNAGLKVT.L	TDNNKALKNAGLKVT	1e-05	3.392	tk110906_GE_sample_11.mzXML	2563	22	37	22	16	17	18	19	20	21	22	23	24	25	26	27	28	L	Y	Y	K	K	A	G	T	D	N	N	K	A	LYYKKAGTDNNKA
11. ypFur	88	325	0.87	23-37	23	37	5	G.TDNNKALKNAGLKVT.L	TDNNKALKNAGLKVT	1e-05	2.509	tk110906_GE_sample_11.mzXML	3074	22	37	22	16	17	18	19	20	21	22	23	24	25	26	27	28	L	Y	Y	K	K	A	G	T	D	N	N	K	A	LYYKKAGTDNNKA
11. ypFur	88	325	0.87	23-37	23	37	5	G.TDNNKALKNAGLKVT.L	TDNNKALKNAGLKVT	0.000273673	2.436	tk110906_GE_sample_11.mzXML	2569	22	37	22	16	17	18	19	20	21	22	23	24	25	26	27	28	L	Y	Y	K	K	A	G	T	D	N	N	K	A	LYYKKAGTDNNKA
11. ypFur	88	325	0.87	23-37	23	37	5	G.TDNNKALKNAGLKVT.L	TDNNKALKNAGLKVT	0.00163132	2.777	tk110906_GE_sample_11.mzXML	2555	22	37	22	16	17	18	19	20	21	22	23	24	25	26	27	28	L	Y	Y	K	K	A	G	T	D	N	N	K	A	LYYKKAGTDNNKA
11. ypFur	88	325	0.87	23-37	23	37	5	G.TDNNKALKNAGLKVT.L	TDNNKALKNAGLKVT	0.00833457	2.434	tk110906_GE_sample_11.mzXML	2835	22	37	22	16	17	18	19	20	21	22	23	24	25	26	27	28	L	Y	Y	K	K	A	G	T	D	N	N	K	A	LYYKKAGTDNNKA
2. ecS2	302	938	0.996	225-240	225	240	3	G.RSQDLASQAEESFVEA.E	RSQDLASQAEESFVEA	1e-05	3.373	tk110906_GE_sample_02.mzXML	4231	224	240	224	218	219	220	221	222	223	224	225	226	227	228	229	230	A	A	T	V	R	E	G	R	S	Q	D	L	A	AATVREGRSQDLA
2. ecS2	302	938	0.996	225-240	225	240	3	G.RSQDLASQAEESFVEA.E	RSQDLASQAEESFVEA	0.00025025	3.64	tk110906_GE_sample_02.mzXML	4225	224	240	224	218	219	220	221	222	223	224	225	226	227	228	229	230	A	A	T	V	R	E	G	R	S	Q	D	L	A	AATVREGRSQDLA
2. ecS2	302	938	0.996	215-224	215	224	4	L.GAVAATVREG.R	GAVAATVREG	0.00025025	3.509	tk110906_GE_sample_02.mzXML	1801	214	224	224	218	219	220	221	222	223	224	225	226	227	228	229	230	A	A	T	V	R	E	G	R	S	Q	D	L	A	AATVREGRSQDLA
2. ecS2	302	938	0.996	215-224	215	224	4	L.GAVAATVREG.R	GAVAATVREG	0.000473261	3.583	tk110906_GE_sample_02.mzXML	1796	214	224	224	218	219	220	221	222	223	224	225	226	227	228	229	230	A	A	T	V	R	E	G	R	S	Q	D	L	A	AATVREGRSQDLA
2. ecS2	302	938	0.996	215-224	215	224	4	L.GAVAATVREG.R	GAVAATVREG	0.00698758	1.5	tk110906_GE_sample_02.mzXML	1798	214	224	224	218	219	220	221	222	223	224	225	226	227	228	229	230	A	A	T	V	R	E	G	R	S	Q	D	L	A	AATVREGRSQDLA
2. ecS2	302	938	0.996	225-240	225	240	3	G.RSQDLASQAEESFVEA.E	RSQDLASQAEESFVEA	1e-05	3.417	tk110906_GE_sample_04.mzXML	4315	224	240	224	218	219	220	221	222	223	224	225	226	227	228	229	230	A	A	T	V	R	E	G	R	S	Q	D	L	A	AATVREGRSQDLA
2. ecS2	302	938	0.996	214-224	214	224	2	Y.LGAVAATVREG.R	LGAVAATVREG	1e-05	4.008	tk110906_GE_sample_04.mzXML	2690	213	224	224	218	219	220	221	222	223	224	225	226	227	228	229	230	A	A	T	V	R	E	G	R	S	Q	D	L	A	AATVREGRSQDLA
2. ecS2	302	938	0.996	214-224	214	224	2	Y.LGAVAATVREG.R	LGAVAATVREG	0.00614887	3.483	tk110906_GE_sample_04.mzXML	2678	213	224	224	218	219	220	221	222	223	224	225	226	227	228	229	230	A	A	T	V	R	E	G	R	S	Q	D	L	A	AATVREGRSQDLA
2. ecS2	302	938	0.996	215-224	215	224	4	L.GAVAATVREG.R	GAVAATVREG	0.000242895	3.406	tk110906_GE_sample_04.mzXML	1904	214	224	224	218	219	220	221	222	223	224	225	226	227	228	229	230	A	A	T	V	R	E	G	R	S	Q	D	L	A	AATVREGRSQDLA
2. ecS2	302	938	0.996	216-224	216	224	2	G.AVAATVREG.R	AVAATVREG	0.000473261	3.9	tk110906_GE_sample_04.mzXML	1783	215	224	224	218	219	220	221	222	223	224	225	226	227	228	229	230	A	A	T	V	R	E	G	R	S	Q	D	L	A	AATVREGRSQDLA
2. ecS2	302	938	0.996	216-224	216	224	2	G.AVAATVREG.R	AVAATVREG	0.00978531	2.568	tk110906_GE_sample_04.mzXML	1778	215	224	224	218	219	220	221	222	223	224	225	226	227	228	229	230	A	A	T	V	R	E	G	R	S	Q	D	L	A	AATVREGRSQDLA
13. y0390	135	406	0.86	238-250	238	250	3	E.TDSQLAAQDKTHS.*	TDSQLAAQDKTHS	1e-05	3.95	tk110906_GE_sample_13.mzXML	1764	237	250	237	231	232	233	234	235	236	237	238	239	240	241	242	243	A	I	L	L	Q	A	E	T	D	S	Q	L	A	AILLQAETDSQLA
13. y0390	135	406	0.86	238-250	238	250	3	E.TDSQLAAQDKTHS.*	TDSQLAAQDKTHS	1e-05	3.908	tk110906_GE_sample_13.mzXML	1754	237	250	237	231	232	233	234	235	236	237	238	239	240	241	242	243	A	I	L	L	Q	A	E	T	D	S	Q	L	A	AILLQAETDSQLA
13. y0390	135	406	0.86	238-250	238	250	3	E.TDSQLAAQDKTHS.*	TDSQLAAQDKTHS	1e-05	3.554	tk110906_GE_sample_13.mzXML	1538	237	250	237	231	232	233	234	235	236	237	238	239	240	241	242	243	A	I	L	L	Q	A	E	T	D	S	Q	L	A	AILLQAETDSQLA
10. ypYmoA	78	253	0.716	63-70	63	70	1	A.ADHRLAEL.T	ADHRLAEL	0.00978531	3.549	tk110906_GE_sample_10.mzXML	2368	62	70	62	56	57	58	59	60	61	62	63	64	65	66	67	68	L	E	L	F	Y	S	A	A	D	H	R	L	A	LELFYSAADHRLA
10. ypYmoA	78	253	0.716	63-71	63	71	3	A.ADHRLAELT.M	ADHRLAELT	1e-05	3.224	tk110906_GE_sample_10.mzXML	2323	62	71	62	56	57	58	59	60	61	62	63	64	65	66	67	68	L	E	L	F	Y	S	A	A	D	H	R	L	A	LELFYSAADHRLA
10. ypYmoA	78	253	0.716	63-71	63	71	3	A.ADHRLAELT.M	ADHRLAELT	0.00698758	3.369	tk110906_GE_sample_10.mzXML	2335	62	71	62	56	57	58	59	60	61	62	63	64	65	66	67	68	L	E	L	F	Y	S	A	A	D	H	R	L	A	LELFYSAADHRLA
10. ypYmoA	78	253	0.716	63-71	63	71	3	A.ADHRLAELT.M	ADHRLAELT	0.00978531	1.915	tk110906_GE_sample_10.mzXML	2329	62	71	62	56	57	58	59	60	61	62	63	64	65	66	67	68	L	E	L	F	Y	S	A	A	D	H	R	L	A	LELFYSAADHRLA
10. ypYmoA	78	253	0.716	63-72	63	72	2	A.ADHRLAELTM+16.N	ADHRLAELTM	0.00344293	3.201	tk110906_GE_sample_10.mzXML	3142	62	72	62	56	57	58	59	60	61	62	63	64	65	66	67	68	L	E	L	F	Y	S	A	A	D	H	R	L	A	LELFYSAADHRLA
10. ypYmoA	78	253	0.716	63-72	63	72	2	A.ADHRLAELTM+16.N	ADHRLAELTM	0.00614887	3.065	tk110906_GE_sample_10.mzXML	2371	62	72	62	56	57	58	59	60	61	62	63	64	65	66	67	68	L	E	L	F	Y	S	A	A	D	H	R	L	A	LELFYSAADHRLA
10. ypYmoA	78	253	0.716	63-72	63	72	1	A.ADHRLAELTM.N	ADHRLAELTM	0.000281928	3.047	tk110906_GE_sample_10.mzXML	3136	62	72	62	56	57	58	59	60	61	62	63	64	65	66	67	68	L	E	L	F	Y	S	A	A	D	H	R	L	A	LELFYSAADHRLA
10. ypYmoA	78	253	0.716	63-73	63	73	1	A.ADHRLAELTM+16N.K	ADHRLAELTMN	0.000459031	3.25	tk110906_GE_sample_10.mzXML	2993	62	73	62	56	57	58	59	60	61	62	63	64	65	66	67	68	L	E	L	F	Y	S	A	A	D	H	R	L	A	LELFYSAADHRLA
10. ypYmoA	78	253	0.716	63-73	63	73	2	A.ADHRLAELTMN.K	ADHRLAELTMN	1e-05	3.387	tk110906_GE_sample_10.mzXML	2981	62	73	62	56	57	58	59	60	61	62	63	64	65	66	67	68	L	E	L	F	Y	S	A	A	D	H	R	L	A	LELFYSAADHRLA
10. ypYmoA	78	253	0.716	63-73	63	73	2	A.ADHRLAELTMN.K	ADHRLAELTMN	0.000473261	3.228	tk110906_GE_sample_10.mzXML	2986	62	73	62	56	57	58	59	60	61	62	63	64	65	66	67	68	L	E	L	F	Y	S	A	A	D	H	R	L	A	LELFYSAADHRLA
10. ypYmoA	78	253	0.716	63-74	63	74	1	A.ADHRLAELTM+16NK.L	ADHRLAELTMNK	0.00332226	2.151	tk110906_GE_sample_10.mzXML	2233	62	74	62	56	57	58	59	60	61	62	63	64	65	66	67	68	L	E	L	F	Y	S	A	A	D	H	R	L	A	LELFYSAADHRLA
10. ypYmoA	78	253	0.716	63-75	63	75	6	A.ADHRLAELTM+16NKL.Y	ADHRLAELTMNKL	1e-05	3.642	tk110906_GE_sample_10.mzXML	3032	62	75	62	56	57	58	59	60	61	62	63	64	65	66	67	68	L	E	L	F	Y	S	A	A	D	H	R	L	A	LELFYSAADHRLA
10. ypYmoA	78	253	0.716	63-75	63	75	6	A.ADHRLAELTM+16NKL.Y	ADHRLAELTMNKL	1e-05	3.087	tk110906_GE_sample_10.mzXML	3250	62	75	62	56	57	58	59	60	61	62	63	64	65	66	67	68	L	E	L	F	Y	S	A	A	D	H	R	L	A	LELFYSAADHRLA
10. ypYmoA	78	253	0.716	63-75	63	75	6	A.ADHRLAELTM+16NKL.Y	ADHRLAELTMNKL	0.000265816	2.918	tk110906_GE_sample_10.mzXML	3248	62	75	62	56	57	58	59	60	61	62	63	64	65	66	67	68	L	E	L	F	Y	S	A	A	D	H	R	L	A	LELFYSAADHRLA
10. ypYmoA	78	253	0.716	63-75	63	75	6	A.ADHRLAELTM+16NKL.Y	ADHRLAELTMNKL	0.00302343	1.811	tk110906_GE_sample_10.mzXML	3262	62	75	62	56	57	58	59	60	61	62	63	64	65	66	67	68	L	E	L	F	Y	S	A	A	D	H	R	L	A	LELFYSAADHRLA
10. ypYmoA	78	253	0.716	63-75	63	75	6	A.ADHRLAELTM+16NKL.Y	ADHRLAELTMNKL	0.00742741	2.134	tk110906_GE_sample_10.mzXML	3037	62	75	62	56	57	58	59	60	61	62	63	64	65	66	67	68	L	E	L	F	Y	S	A	A	D	H	R	L	A	LELFYSAADHRLA
10. ypYmoA	78	253	0.716	63-75	63	75	6	A.ADHRLAELTM+16NKL.Y	ADHRLAELTMNKL	0.00833457	1.995	tk110906_GE_sample_10.mzXML	3496	62	75	62	56	57	58	59	60	61	62	63	64	65	66	67	68	L	E	L	F	Y	S	A	A	D	H	R	L	A	LELFYSAADHRLA
10. ypYmoA	78	253	0.716	63-75	63	75	3	A.ADHRLAELTMNKL.Y	ADHRLAELTMNKL	1e-05	4.19	tk110906_GE_sample_10.mzXML	3239	62	75	62	56	57	58	59	60	61	62	63	64	65	66	67	68	L	E	L	F	Y	S	A	A	D	H	R	L	A	LELFYSAADHRLA
10. ypYmoA	78	253	0.716	63-75	63	75	3	A.ADHRLAELTMNKL.Y	ADHRLAELTMNKL	1e-05	3.838	tk110906_GE_sample_10.mzXML	3245	62	75	62	56	57	58	59	60	61	62	63	64	65	66	67	68	L	E	L	F	Y	S	A	A	D	H	R	L	A	LELFYSAADHRLA
10. ypYmoA	78	253	0.716	63-75	63	75	3	A.ADHRLAELTMNKL.Y	ADHRLAELTMNKL	0.00311526	2.488	tk110906_GE_sample_10.mzXML	3382	62	75	62	56	57	58	59	60	61	62	63	64	65	66	67	68	L	E	L	F	Y	S	A	A	D	H	R	L	A	LELFYSAADHRLA
10. ypYmoA	78	253	0.716	40-62	40	62	2	T.LERVIEKNKYELSDDELELFYSA.A	LERVIEKNKYELSDDELELFYSA	0.00188147	2.21	tk110906_GE_sample_10.mzXML	4466	39	62	62	56	57	58	59	60	61	62	63	64	65	66	67	68	L	E	L	F	Y	S	A	A	D	H	R	L	A	LELFYSAADHRLA
10. ypYmoA	78	253	0.716	40-62	40	62	2	T.LERVIEKNKYELSDDELELFYSA.A	LERVIEKNKYELSDDELELFYSA	0.00249688	2.381	tk110906_GE_sample_10.mzXML	4472	39	62	62	56	57	58	59	60	61	62	63	64	65	66	67	68	L	E	L	F	Y	S	A	A	D	H	R	L	A	LELFYSAADHRLA
10. ypYmoA	78	253	0.716	52-62	52	62	9	L.SDDELELFYSA.A	SDDELELFYSA	1e-05	3.219	tk110906_GE_sample_10.mzXML	5460	51	62	62	56	57	58	59	60	61	62	63	64	65	66	67	68	L	E	L	F	Y	S	A	A	D	H	R	L	A	LELFYSAADHRLA
10. ypYmoA	78	253	0.716	52-62	52	62	9	L.SDDELELFYSA.A	SDDELELFYSA	0.000281928	2.738	tk110906_GE_sample_10.mzXML	5464	51	62	62	56	57	58	59	60	61	62	63	64	65	66	67	68	L	E	L	F	Y	S	A	A	D	H	R	L	A	LELFYSAADHRLA
10. ypYmoA	78	253	0.716	52-62	52	62	9	L.SDDELELFYSA.A	SDDELELFYSA	0.000425894	3.024	tk110906_GE_sample_10.mzXML	5337	51	62	62	56	57	58	59	60	61	62	63	64	65	66	67	68	L	E	L	F	Y	S	A	A	D	H	R	L	A	LELFYSAADHRLA
10. ypYmoA	78	253	0.716	52-62	52	62	9	L.SDDELELFYSA.A	SDDELELFYSA	0.00043573	3.098	tk110906_GE_sample_10.mzXML	4769	51	62	62	56	57	58	59	60	61	62	63	64	65	66	67	68	L	E	L	F	Y	S	A	A	D	H	R	L	A	LELFYSAADHRLA
10. ypYmoA	78	253	0.716	52-62	52	62	9	L.SDDELELFYSA.A	SDDELELFYSA	0.000622924	2.976	tk110906_GE_sample_10.mzXML	5598	51	62	62	56	57	58	59	60	61	62	63	64	65	66	67	68	L	E	L	F	Y	S	A	A	D	H	R	L	A	LELFYSAADHRLA
10. ypYmoA	78	253	0.716	52-62	52	62	9	L.SDDELELFYSA.A	SDDELELFYSA	0.000622924	1.424	tk110906_GE_sample_10.mzXML	5526	51	62	62	56	57	58	59	60	61	62	63	64	65	66	67	68	L	E	L	F	Y	S	A	A	D	H	R	L	A	LELFYSAADHRLA
10. ypYmoA	78	253	0.716	52-62	52	62	9	L.SDDELELFYSA.A	SDDELELFYSA	0.00220386	3.194	tk110906_GE_sample_10.mzXML	5343	51	62	62	56	57	58	59	60	61	62	63	64	65	66	67	68	L	E	L	F	Y	S	A	A	D	H	R	L	A	LELFYSAADHRLA
10. ypYmoA	78	253	0.716	52-62	52	62	9	L.SDDELELFYSA.A	SDDELELFYSA	0.00614887	2.76	tk110906_GE_sample_10.mzXML	5603	51	62	62	56	57	58	59	60	61	62	63	64	65	66	67	68	L	E	L	F	Y	S	A	A	D	H	R	L	A	LELFYSAADHRLA
10. ypYmoA	78	253	0.716	52-62	52	62	9	L.SDDELELFYSA.A	SDDELELFYSA	0.00833457	3.297	tk110906_GE_sample_10.mzXML	4764	51	62	62	56	57	58	59	60	61	62	63	64	65	66	67	68	L	E	L	F	Y	S	A	A	D	H	R	L	A	LELFYSAADHRLA
10. ypYmoA	78	253	0.716	55-62	55	62	1	D.ELELFYSA.A	ELELFYSA	0.00649659	1.618	tk110906_GE_sample_10.mzXML	5267	54	62	62	56	57	58	59	60	61	62	63	64	65	66	67	68	L	E	L	F	Y	S	A	A	D	H	R	L	A	LELFYSAADHRLA
12. ypHspQ	94	354	0.83	58-76	58	76	1	D.PEYSLAPPEPDEVANNKTL.R	PEYSLAPPEPDEVANNKTL	1e-05	4.489	tk110906_GE_sample_12.mzXML	4188	57	76	57	51	52	53	54	55	56	57	58	59	60	61	62	63	G	V	V	I	D	I	D	P	E	Y	S	L	A	GVVIDIDPEYSLA
135 ?-ssrAmp	229	1221	0.993	55-63	55	63	1	G.INALNAYNA.A	INALNAYNA	0.00833457	1.125	tk110906_GE_sample_03.mzXML	3867	54	63	54	48	49	50	51	52	53	54	55	56	57	58	59	60	V	G	A	L	F	N	G	I	N	A	L	N	A	VGALFNGINALNA
135 ?-ssrAmp	229	1221	0.993	58-70	58	70	3	A.LNAYNAALLAKIL.K	LNAYNAALLAKIL	0.00220386	3.424	tk110906_GE_sample_01.mzXML	5819	57	70	57	51	52	53	54	55	56	57	58	59	60	61	62	63	L	F	N	G	I	N	A	L	N	A	Y	N	A	LFNGINALNAYNA
135 ?-ssrAmp	229	1221	0.993	33-57	33	57	4	L.SQESVADKMGMGQSGVGALFNGINA.L	SQESVADKMGMGQSGVGALFNGINA	1e-05	4.191	tk110906_GE_sample_01.mzXML	5289	32	57	57	51	52	53	54	55	56	57	58	59	60	61	62	63	L	F	N	G	I	N	A	L	N	A	Y	N	A	LFNGINALNAYNA
135 ?-ssrAmp	229	1221	0.993	33-57	33	57	4	L.SQESVADKMGMGQSGVGALFNGINA.L	SQESVADKMGMGQSGVGALFNGINA	1e-05	4.181	tk110906_GE_sample_01.mzXML	5275	32	57	57	51	52	53	54	55	56	57	58	59	60	61	62	63	L	F	N	G	I	N	A	L	N	A	Y	N	A	LFNGINALNAYNA
135 ?-ssrAmp	229	1221	0.993	43-57	43	57	8	G.MGQSGVGALFNGINA.L	MGQSGVGALFNGINA	1e-05	3.974	tk110906_GE_sample_01.mzXML	5412	42	57	57	51	52	53	54	55	56	57	58	59	60	61	62	63	L	F	N	G	I	N	A	L	N	A	Y	N	A	LFNGINALNAYNA
135 ?-ssrAmp	229	1221	0.993	43-57	43	57	8	G.MGQSGVGALFNGINA.L	MGQSGVGALFNGINA	1e-05	3.965	tk110906_GE_sample_01.mzXML	5407	42	57	57	51	52	53	54	55	56	57	58	59	60	61	62	63	L	F	N	G	I	N	A	L	N	A	Y	N	A	LFNGINALNAYNA
135 ?-ssrAmp	229	1221	0.993	44-57	44	57	5	M.GQSGVGALFNGINA.L	GQSGVGALFNGINA	0.00698758	1.816	tk110906_GE_sample_01.mzXML	5222	43	57	57	51	52	53	54	55	56	57	58	59	60	61	62	63	L	F	N	G	I	N	A	L	N	A	Y	N	A	LFNGINALNAYNA
135 ?-ssrAmp	229	1221	0.993	58-72	58	72	2	A.LNAYNAALLAKILKV.S	LNAYNAALLAKILKV	1e-05	4.117	tk110906_GE_sample_03.mzXML	5509	57	72	57	51	52	53	54	55	56	57	58	59	60	61	62	63	L	F	N	G	I	N	A	L	N	A	Y	N	A	LFNGINALNAYNA
135 ?-ssrAmp	229	1221	0.993	58-72	58	72	2	A.LNAYNAALLAKILKV.S	LNAYNAALLAKILKV	1e-05	4.08	tk110906_GE_sample_03.mzXML	5515	57	72	57	51	52	53	54	55	56	57	58	59	60	61	62	63	L	F	N	G	I	N	A	L	N	A	Y	N	A	LFNGINALNAYNA
135 ?-ssrAmp	229	1221	0.993	33-57	33	57	2	L.SQESVADKM+16GMGQSGVGALFNGINA.L	SQESVADKMGMGQSGVGALFNGINA	1e-05	3.787	tk110906_GE_sample_03.mzXML	4813	32	57	57	51	52	53	54	55	56	57	58	59	60	61	62	63	L	F	N	G	I	N	A	L	N	A	Y	N	A	LFNGINALNAYNA
135 ?-ssrAmp	229	1221	0.993	33-57	33	57	2	L.SQESVADKM+16GMGQSGVGALFNGINA.L	SQESVADKMGMGQSGVGALFNGINA	1e-05	3.682	tk110906_GE_sample_03.mzXML	4793	32	57	57	51	52	53	54	55	56	57	58	59	60	61	62	63	L	F	N	G	I	N	A	L	N	A	Y	N	A	LFNGINALNAYNA
135 ?-ssrAmp	229	1221	0.993	33-57	33	57	4	L.SQESVADKMGMGQSGVGALFNGINA.L	SQESVADKMGMGQSGVGALFNGINA	1e-05	4.207	tk110906_GE_sample_03.mzXML	5203	32	57	57	51	52	53	54	55	56	57	58	59	60	61	62	63	L	F	N	G	I	N	A	L	N	A	Y	N	A	LFNGINALNAYNA
135 ?-ssrAmp	229	1221	0.993	33-57	33	57	4	L.SQESVADKMGMGQSGVGALFNGINA.L	SQESVADKMGMGQSGVGALFNGINA	1e-05	4.149	tk110906_GE_sample_03.mzXML	5218	32	57	57	51	52	53	54	55	56	57	58	59	60	61	62	63	L	F	N	G	I	N	A	L	N	A	Y	N	A	LFNGINALNAYNA
135 ?-ssrAmp	229	1221	0.993	43-57	43	57	8	G.MGQSGVGALFNGINA.L	MGQSGVGALFNGINA	0.00614887	1.991	tk110906_GE_sample_03.mzXML	5422	42	57	57	51	52	53	54	55	56	57	58	59	60	61	62	63	L	F	N	G	I	N	A	L	N	A	Y	N	A	LFNGINALNAYNA
135 ?-ssrAmp	229	1221	0.993	43-57	43	57	8	G.MGQSGVGALFNGINA.L	MGQSGVGALFNGINA	0.00833457	1.933	tk110906_GE_sample_03.mzXML	5418	42	57	57	51	52	53	54	55	56	57	58	59	60	61	62	63	L	F	N	G	I	N	A	L	N	A	Y	N	A	LFNGINALNAYNA
135 ?-ssrAmp	229	1221	0.993	44-57	44	57	5	M.GQSGVGALFNGINA.L	GQSGVGALFNGINA	1e-05	3.853	tk110906_GE_sample_03.mzXML	5389	43	57	57	51	52	53	54	55	56	57	58	59	60	61	62	63	L	F	N	G	I	N	A	L	N	A	Y	N	A	LFNGINALNAYNA
135 ?-ssrAmp	229	1221	0.993	44-57	44	57	5	M.GQSGVGALFNGINA.L	GQSGVGALFNGINA	0.00649659	1.388	tk110906_GE_sample_03.mzXML	5390	43	57	57	51	52	53	54	55	56	57	58	59	60	61	62	63	L	F	N	G	I	N	A	L	N	A	Y	N	A	LFNGINALNAYNA
135 ?-ssrAmp	229	1221	0.993	46-57	46	57	3	Q.SGVGALFNGINA.L	SGVGALFNGINA	0.00154321	2.139	tk110906_GE_sample_03.mzXML	5224	45	57	57	51	52	53	54	55	56	57	58	59	60	61	62	63	L	F	N	G	I	N	A	L	N	A	Y	N	A	LFNGINALNAYNA
135 ?-ssrAmp	229	1221	0.993	46-57	46	57	3	Q.SGVGALFNGINA.L	SGVGALFNGINA	0.00528227	1.191	tk110906_GE_sample_03.mzXML	5229	45	57	57	51	52	53	54	55	56	57	58	59	60	61	62	63	L	F	N	G	I	N	A	L	N	A	Y	N	A	LFNGINALNAYNA
135 ?-ssrAmp	229	1221	0.993	58-70	58	70	3	A.LNAYNAALLAKIL.K	LNAYNAALLAKIL	0.000473261	3.144	tk110906_GE_sample_05.mzXML	5557	57	70	57	51	52	53	54	55	56	57	58	59	60	61	62	63	L	F	N	G	I	N	A	L	N	A	Y	N	A	LFNGINALNAYNA
135 ?-ssrAmp	229	1221	0.993	58-70	58	70	3	A.LNAYNAALLAKIL.K	LNAYNAALLAKIL	0.00251572	3.697	tk110906_GE_sample_05.mzXML	5553	57	70	57	51	52	53	54	55	56	57	58	59	60	61	62	63	L	F	N	G	I	N	A	L	N	A	Y	N	A	LFNGINALNAYNA
135 ?-ssrAmp	229	1221	0.993	58-74	58	74	3	A.LNAYNAALLAKILKVSV.E	LNAYNAALLAKILKVSV	1e-05	4.026	tk110906_GE_sample_05.mzXML	5541	57	74	57	51	52	53	54	55	56	57	58	59	60	61	62	63	L	F	N	G	I	N	A	L	N	A	Y	N	A	LFNGINALNAYNA
135 ?-ssrAmp	229	1221	0.993	58-74	58	74	3	A.LNAYNAALLAKILKVSV.E	LNAYNAALLAKILKVSV	1e-05	3.654	tk110906_GE_sample_05.mzXML	5534	57	74	57	51	52	53	54	55	56	57	58	59	60	61	62	63	L	F	N	G	I	N	A	L	N	A	Y	N	A	LFNGINALNAYNA
135 ?-ssrAmp	229	1221	0.993	58-74	58	74	3	A.LNAYNAALLAKILKVSV.E	LNAYNAALLAKILKVSV	0.000292654	3.508	tk110906_GE_sample_05.mzXML	5547	57	74	57	51	52	53	54	55	56	57	58	59	60	61	62	63	L	F	N	G	I	N	A	L	N	A	Y	N	A	LFNGINALNAYNA
135 ?-ssrAmp	229	1221	0.993	43-57	43	57	8	G.MGQSGVGALFNGINA.L	MGQSGVGALFNGINA	1e-05	4.268	tk110906_GE_sample_05.mzXML	5217	42	57	57	51	52	53	54	55	56	57	58	59	60	61	62	63	L	F	N	G	I	N	A	L	N	A	Y	N	A	LFNGINALNAYNA
135 ?-ssrAmp	229	1221	0.993	43-57	43	57	8	G.MGQSGVGALFNGINA.L	MGQSGVGALFNGINA	0.000273673	3.678	tk110906_GE_sample_05.mzXML	5210	42	57	57	51	52	53	54	55	56	57	58	59	60	61	62	63	L	F	N	G	I	N	A	L	N	A	Y	N	A	LFNGINALNAYNA
135 ?-ssrAmp	229	1221	0.993	43-57	43	57	8	G.MGQSGVGALFNGINA.L	MGQSGVGALFNGINA	0.0010144	2.507	tk110906_GE_sample_05.mzXML	5220	42	57	57	51	52	53	54	55	56	57	58	59	60	61	62	63	L	F	N	G	I	N	A	L	N	A	Y	N	A	LFNGINALNAYNA
135 ?-ssrAmp	229	1221	0.993	43-57	43	57	8	G.MGQSGVGALFNGINA.L	MGQSGVGALFNGINA	0.00978531	1.888	tk110906_GE_sample_05.mzXML	5224	42	57	57	51	52	53	54	55	56	57	58	59	60	61	62	63	L	F	N	G	I	N	A	L	N	A	Y	N	A	LFNGINALNAYNA
135 ?-ssrAmp	229	1221	0.993	44-57	44	57	5	M.GQSGVGALFNGINA.L	GQSGVGALFNGINA	0.00154321	2.329	tk110906_GE_sample_05.mzXML	5009	43	57	57	51	52	53	54	55	56	57	58	59	60	61	62	63	L	F	N	G	I	N	A	L	N	A	Y	N	A	LFNGINALNAYNA
135 ?-ssrAmp	229	1221	0.993	44-57	44	57	5	M.GQSGVGALFNGINA.L	GQSGVGALFNGINA	0.00698758	1.622	tk110906_GE_sample_05.mzXML	5043	43	57	57	51	52	53	54	55	56	57	58	59	60	61	62	63	L	F	N	G	I	N	A	L	N	A	Y	N	A	LFNGINALNAYNA
135 ?-ssrAmp	229	1221	0.993	46-57	46	57	3	Q.SGVGALFNGINA.L	SGVGALFNGINA	0.000242895	2.203	tk110906_GE_sample_05.mzXML	5065	45	57	57	51	52	53	54	55	56	57	58	59	60	61	62	63	L	F	N	G	I	N	A	L	N	A	Y	N	A	LFNGINALNAYNA
9. ypNusG	117	317	0.807	117-136	117	136	2	G.TSDRPAPISDKEVDAIMNRL.Q	TSDRPAPISDKEVDAIMNRL	1e-05	3.431	tk110906_GE_sample_09.mzXML	4517	116	136	116	110	111	112	113	114	115	116	117	118	119	120	121	122	V	M	G	F	I	G	G	T	S	D	R	P	A	VMGFIGGTSDRPA
9. ypNusG	117	317	0.807	117-136	117	136	2	G.TSDRPAPISDKEVDAIMNRL.Q	TSDRPAPISDKEVDAIMNRL	0.00249688	3.345	tk110906_GE_sample_09.mzXML	4510	116	136	116	110	111	112	113	114	115	116	117	118	119	120	121	122	V	M	G	F	I	G	G	T	S	D	R	P	A	VMGFIGGTSDRPA
135 ?-ssrAmp	229	1221	0.993	124-134	124	134	1	L.IANQQASINYA.F	IANQQASINYA	1e-05	3.663	tk110906_GE_sample_01.mzXML	3244	123	134	123	117	118	119	120	121	122	123	124	125	126	127	128	129	V	L	V	D	P	M	L	I	A	N	Q	Q	A	VLVDPMLIANQQA
135 ?-ssrAmp	229	1221	0.993	111-123	111	123	3	A.DKNNDEVLVDPM+16L.I	DKNNDEVLVDPML	0.00251572	2.916	tk110906_GE_sample_01.mzXML	4352	110	123	123	117	118	119	120	121	122	123	124	125	126	127	128	129	V	L	V	D	P	M	L	I	A	N	Q	Q	A	VLVDPMLIANQQA
135 ?-ssrAmp	229	1221	0.993	111-123	111	123	5	A.DKNNDEVLVDPML.I	DKNNDEVLVDPML	0.00154321	3.67	tk110906_GE_sample_01.mzXML	4944	110	123	123	117	118	119	120	121	122	123	124	125	126	127	128	129	V	L	V	D	P	M	L	I	A	N	Q	Q	A	VLVDPMLIANQQA
135 ?-ssrAmp	229	1221	0.993	111-123	111	123	5	A.DKNNDEVLVDPML.I	DKNNDEVLVDPML	0.00220386	3.744	tk110906_GE_sample_01.mzXML	4939	110	123	123	117	118	119	120	121	122	123	124	125	126	127	128	129	V	L	V	D	P	M	L	I	A	N	Q	Q	A	VLVDPMLIANQQA
135 ?-ssrAmp	229	1221	0.993	111-123	111	123	5	A.DKNNDEVLVDPML.I	DKNNDEVLVDPML	0.00833457	2.588	tk110906_GE_sample_01.mzXML	4992	110	123	123	117	118	119	120	121	122	123	124	125	126	127	128	129	V	L	V	D	P	M	L	I	A	N	Q	Q	A	VLVDPMLIANQQA
135 ?-ssrAmp	229	1221	0.993	124-135	124	135	3	L.IANQQASINYAF.A	IANQQASINYAF	1e-05	3.475	tk110906_GE_sample_03.mzXML	4612	123	135	123	117	118	119	120	121	122	123	124	125	126	127	128	129	V	L	V	D	P	M	L	I	A	N	Q	Q	A	VLVDPMLIANQQA
135 ?-ssrAmp	229	1221	0.993	124-135	124	135	3	L.IANQQASINYAF.A	IANQQASINYAF	0.000242895	4.004	tk110906_GE_sample_03.mzXML	4616	123	135	123	117	118	119	120	121	122	123	124	125	126	127	128	129	V	L	V	D	P	M	L	I	A	N	Q	Q	A	VLVDPMLIANQQA
135 ?-ssrAmp	229	1221	0.993	95-123	95	123	3	M.LDYKDDDDKHHHHHHADKNNDEVLVDPM+16L.I	LDYKDDDDKHHHHHHADKNNDEVLVDPML	1e-05	2.859	tk110906_GE_sample_03.mzXML	2724	94	123	123	117	118	119	120	121	122	123	124	125	126	127	128	129	V	L	V	D	P	M	L	I	A	N	Q	Q	A	VLVDPMLIANQQA
135 ?-ssrAmp	229	1221	0.993	111-123	111	123	3	A.DKNNDEVLVDPM+16L.I	DKNNDEVLVDPML	0.00421799	2.665	tk110906_GE_sample_03.mzXML	4370	110	123	123	117	118	119	120	121	122	123	124	125	126	127	128	129	V	L	V	D	P	M	L	I	A	N	Q	Q	A	VLVDPMLIANQQA
135 ?-ssrAmp	229	1221	0.993	111-123	111	123	3	A.DKNNDEVLVDPM+16L.I	DKNNDEVLVDPML	0.00614887	3.184	tk110906_GE_sample_03.mzXML	4388	110	123	123	117	118	119	120	121	122	123	124	125	126	127	128	129	V	L	V	D	P	M	L	I	A	N	Q	Q	A	VLVDPMLIANQQA
135 ?-ssrAmp	229	1221	0.993	124-135	124	135	3	L.IANQQASINYAF.A	IANQQASINYAF	0.000242895	3.699	tk110906_GE_sample_05.mzXML	4476	123	135	123	117	118	119	120	121	122	123	124	125	126	127	128	129	V	L	V	D	P	M	L	I	A	N	Q	Q	A	VLVDPMLIANQQA
135 ?-ssrAmp	229	1221	0.993	95-123	95	123	3	M.LDYKDDDDKHHHHHHADKNNDEVLVDPM+16L.I	LDYKDDDDKHHHHHHADKNNDEVLVDPML	1e-05	2.704	tk110906_GE_sample_05.mzXML	2692	94	123	123	117	118	119	120	121	122	123	124	125	126	127	128	129	V	L	V	D	P	M	L	I	A	N	Q	Q	A	VLVDPMLIANQQA
135 ?-ssrAmp	229	1221	0.993	95-123	95	123	3	M.LDYKDDDDKHHHHHHADKNNDEVLVDPM+16L.I	LDYKDDDDKHHHHHHADKNNDEVLVDPML	0.00759669	1.795	tk110906_GE_sample_05.mzXML	2685	94	123	123	117	118	119	120	121	122	123	124	125	126	127	128	129	V	L	V	D	P	M	L	I	A	N	Q	Q	A	VLVDPMLIANQQA
135 ?-ssrAmp	229	1221	0.993	111-123	111	123	5	A.DKNNDEVLVDPML.I	DKNNDEVLVDPML	0.0010144	3.35	tk110906_GE_sample_05.mzXML	4743	110	123	123	117	118	119	120	121	122	123	124	125	126	127	128	129	V	L	V	D	P	M	L	I	A	N	Q	Q	A	VLVDPMLIANQQA
135 ?-ssrAmp	229	1221	0.993	111-123	111	123	5	A.DKNNDEVLVDPML.I	DKNNDEVLVDPML	0.00138696	3.642	tk110906_GE_sample_05.mzXML	4879	110	123	123	117	118	119	120	121	122	123	124	125	126	127	128	129	V	L	V	D	P	M	L	I	A	N	Q	Q	A	VLVDPMLIANQQA
14. ecL9	133	617	0.966	64-74	64	74	4	A.AANARAEKINA.L	AANARAEKINA	0.00043573	3.308	tk110906_GE_sample_01.mzXML	1696	63	74	63	57	58	59	60	61	62	63	64	65	66	67	68	69	K	L	A	E	V	L	A	A	A	N	A	R	A	KLAEVLAAANARA
14. ecL9	133	617	0.966	64-74	64	74	4	A.AANARAEKINA.L	AANARAEKINA	0.00833457	2.31	tk110906_GE_sample_01.mzXML	1704	63	74	63	57	58	59	60	61	62	63	64	65	66	67	68	69	K	L	A	E	V	L	A	A	A	N	A	R	A	KLAEVLAAANARA
14. ecL9	133	617	0.966	64-75	64	75	1	A.AANARAEKINAL.E	AANARAEKINAL	0.00294985	3.308	tk110906_GE_sample_14.mzXML	2224	63	75	63	57	58	59	60	61	62	63	64	65	66	67	68	69	K	L	A	E	V	L	A	A	A	N	A	R	A	KLAEVLAAANARA
14. ecL9	133	617	0.966	64-82	64	82	1	A.AANARAEKINALETVTIAS.K	AANARAEKINALETVTIAS	0.00043573	1.908	tk110906_GE_sample_14.mzXML	3848	63	82	63	57	58	59	60	61	62	63	64	65	66	67	68	69	K	L	A	E	V	L	A	A	A	N	A	R	A	KLAEVLAAANARA
14. ecL9	133	617	0.966	55-63	55	63	1	L.EAKLAEVLA.A	EAKLAEVLA	0.00614887	2.759	tk110906_GE_sample_14.mzXML	3912	54	63	63	57	58	59	60	61	62	63	64	65	66	67	68	69	K	L	A	E	V	L	A	A	A	N	A	R	A	KLAEVLAAANARA
14. ecL9	133	617	0.966	64-77	64	77	1	A.AANARAEKINALET.V	AANARAEKINALET	0.00614887	2.423	tk110906_GE_sample_15.mzXML	2362	63	77	63	57	58	59	60	61	62	63	64	65	66	67	68	69	K	L	A	E	V	L	A	A	A	N	A	R	A	KLAEVLAAANARA
14. ecL9	133	617	0.966	64-81	64	81	1	A.AANARAEKINALETVTIA.S	AANARAEKINALETVTIA	0.00246046	1.714	tk110906_GE_sample_15.mzXML	3790	63	81	63	57	58	59	60	61	62	63	64	65	66	67	68	69	K	L	A	E	V	L	A	A	A	N	A	R	A	KLAEVLAAANARA
14. ecL9	133	617	0.966	64-74	64	74	4	A.AANARAEKINA.L	AANARAEKINA	0.000459031	3.111	tk110906_GE_sample_17.mzXML	1852	63	74	63	57	58	59	60	61	62	63	64	65	66	67	68	69	K	L	A	E	V	L	A	A	A	N	A	R	A	KLAEVLAAANARA
14. ecL9	133	617	0.966	64-74	64	74	4	A.AANARAEKINA.L	AANARAEKINA	0.00206534	3.062	tk110906_GE_sample_17.mzXML	1846	63	74	63	57	58	59	60	61	62	63	64	65	66	67	68	69	K	L	A	E	V	L	A	A	A	N	A	R	A	KLAEVLAAANARA
9. ypNusG	117	317	0.807	184-196	184	196	2	V.SIFGRATPVELDF.S	SIFGRATPVELDF	0.00206534	2.28	tk110906_GE_sample_09.mzXML	5288	183	196	183	177	178	179	180	181	182	183	184	185	186	187	188	189	S	R	L	K	V	S	V	S	I	F	G	R	A	SRLKVSVSIFGRA
9. ypNusG	117	317	0.807	184-196	184	196	2	V.SIFGRATPVELDF.S	SIFGRATPVELDF	0.00978531	2.667	tk110906_GE_sample_09.mzXML	5283	183	196	183	177	178	179	180	181	182	183	184	185	186	187	188	189	S	R	L	K	V	S	V	S	I	F	G	R	A	SRLKVSVSIFGRA
9. ypNusG	117	317	0.807	184-202	184	202	3	V.SIFGRATPVELDFSQVEKG.*	SIFGRATPVELDFSQVEKG	1e-05	4.46	tk110906_GE_sample_09.mzXML	4690	183	202	183	177	178	179	180	181	182	183	184	185	186	187	188	189	S	R	L	K	V	S	V	S	I	F	G	R	A	SRLKVSVSIFGRA
9. ypNusG	117	317	0.807	184-202	184	202	3	V.SIFGRATPVELDFSQVEKG.*	SIFGRATPVELDFSQVEKG	1e-05	4.35	tk110906_GE_sample_09.mzXML	4693	183	202	183	177	178	179	180	181	182	183	184	185	186	187	188	189	S	R	L	K	V	S	V	S	I	F	G	R	A	SRLKVSVSIFGRA
9. ypNusG	117	317	0.807	184-202	184	202	3	V.SIFGRATPVELDFSQVEKG.*	SIFGRATPVELDFSQVEKG	1e-05	2.65	tk110906_GE_sample_09.mzXML	4696	183	202	183	177	178	179	180	181	182	183	184	185	186	187	188	189	S	R	L	K	V	S	V	S	I	F	G	R	A	SRLKVSVSIFGRA
9. ypNusG	117	317	0.807	166-183	166	183	3	F.NGVVEEVDYEKSRLKVSV.S	NGVVEEVDYEKSRLKVSV	1e-05	4.294	tk110906_GE_sample_09.mzXML	3948	165	183	183	177	178	179	180	181	182	183	184	185	186	187	188	189	S	R	L	K	V	S	V	S	I	F	G	R	A	SRLKVSVSIFGRA
9. ypNusG	117	317	0.807	166-183	166	183	3	F.NGVVEEVDYEKSRLKVSV.S	NGVVEEVDYEKSRLKVSV	1e-05	4.235	tk110906_GE_sample_09.mzXML	3954	165	183	183	177	178	179	180	181	182	183	184	185	186	187	188	189	S	R	L	K	V	S	V	S	I	F	G	R	A	SRLKVSVSIFGRA
9. ypNusG	117	317	0.807	166-183	166	183	3	F.NGVVEEVDYEKSRLKVSV.S	NGVVEEVDYEKSRLKVSV	1e-05	3.208	tk110906_GE_sample_09.mzXML	3957	165	183	183	177	178	179	180	181	182	183	184	185	186	187	188	189	S	R	L	K	V	S	V	S	I	F	G	R	A	SRLKVSVSIFGRA
2. ecS2	302	938	0.996	70-79	70	79	2	F.VGTKRAASEA.V	VGTKRAASEA	0.0010144	2.855	tk110906_GE_sample_02.mzXML	1171	69	79	69	63	64	65	66	67	68	69	70	71	72	73	74	75	R	K	G	K	I	L	F	V	G	T	K	R	A	RKGKILFVGTKRA
2. ecS2	302	938	0.996	70-79	70	79	2	F.VGTKRAASEA.V	VGTKRAASEA	0.00421799	2.7	tk110906_GE_sample_02.mzXML	1166	69	79	69	63	64	65	66	67	68	69	70	71	72	73	74	75	R	K	G	K	I	L	F	V	G	T	K	R	A	RKGKILFVGTKRA
2. ecS2	302	938	0.996	70-84	70	84	1	F.VGTKRAASEAVKDAA.L	VGTKRAASEAVKDAA	0.00776374	2.536	tk110906_GE_sample_02.mzXML	1638	69	84	69	63	64	65	66	67	68	69	70	71	72	73	74	75	R	K	G	K	I	L	F	V	G	T	K	R	A	RKGKILFVGTKRA
2. ecS2	302	938	0.996	51-69	51	69	1	F.NEALAELNKIASRKGKILF.V	NEALAELNKIASRKGKILF	0.00180832	2.878	tk110906_GE_sample_02.mzXML	4563	50	69	69	63	64	65	66	67	68	69	70	71	72	73	74	75	R	K	G	K	I	L	F	V	G	T	K	R	A	RKGKILFVGTKRA
2. ecS2	302	938	0.996	55-69	55	69	2	L.AELNKIASRKGKILF.V	AELNKIASRKGKILF	1e-05	4.147	tk110906_GE_sample_02.mzXML	3098	54	69	69	63	64	65	66	67	68	69	70	71	72	73	74	75	R	K	G	K	I	L	F	V	G	T	K	R	A	RKGKILFVGTKRA
2. ecS2	302	938	0.996	56-69	56	69	6	A.ELNKIASRKGKILF.V	ELNKIASRKGKILF	1e-05	3.993	tk110906_GE_sample_02.mzXML	2885	55	69	69	63	64	65	66	67	68	69	70	71	72	73	74	75	R	K	G	K	I	L	F	V	G	T	K	R	A	RKGKILFVGTKRA
2. ecS2	302	938	0.996	56-69	56	69	6	A.ELNKIASRKGKILF.V	ELNKIASRKGKILF	1e-05	3.688	tk110906_GE_sample_02.mzXML	2878	55	69	69	63	64	65	66	67	68	69	70	71	72	73	74	75	R	K	G	K	I	L	F	V	G	T	K	R	A	RKGKILFVGTKRA
2. ecS2	302	938	0.996	58-69	58	69	11	L.NKIASRKGKILF.V	NKIASRKGKILF	1e-05	3.952	tk110906_GE_sample_02.mzXML	2037	57	69	69	63	64	65	66	67	68	69	70	71	72	73	74	75	R	K	G	K	I	L	F	V	G	T	K	R	A	RKGKILFVGTKRA
2. ecS2	302	938	0.996	58-69	58	69	11	L.NKIASRKGKILF.V	NKIASRKGKILF	1e-05	3.458	tk110906_GE_sample_02.mzXML	2042	57	69	69	63	64	65	66	67	68	69	70	71	72	73	74	75	R	K	G	K	I	L	F	V	G	T	K	R	A	RKGKILFVGTKRA
2. ecS2	302	938	0.996	70-83	70	83	3	F.VGTKRAASEAVKDA.A	VGTKRAASEAVKDA	0.00025025	3.208	tk110906_GE_sample_04.mzXML	1475	69	83	69	63	64	65	66	67	68	69	70	71	72	73	74	75	R	K	G	K	I	L	F	V	G	T	K	R	A	RKGKILFVGTKRA
2. ecS2	302	938	0.996	70-83	70	83	3	F.VGTKRAASEAVKDA.A	VGTKRAASEAVKDA	0.000292654	3.342	tk110906_GE_sample_04.mzXML	1479	69	83	69	63	64	65	66	67	68	69	70	71	72	73	74	75	R	K	G	K	I	L	F	V	G	T	K	R	A	RKGKILFVGTKRA
2. ecS2	302	938	0.996	70-83	70	83	3	F.VGTKRAASEAVKDA.A	VGTKRAASEAVKDA	0.00251572	2.327	tk110906_GE_sample_04.mzXML	1509	69	83	69	63	64	65	66	67	68	69	70	71	72	73	74	75	R	K	G	K	I	L	F	V	G	T	K	R	A	RKGKILFVGTKRA
2. ecS2	302	938	0.996	70-85	70	85	2	F.VGTKRAASEAVKDAAL.S	VGTKRAASEAVKDAAL	0.00321285	2.781	tk110906_GE_sample_04.mzXML	2229	69	85	69	63	64	65	66	67	68	69	70	71	72	73	74	75	R	K	G	K	I	L	F	V	G	T	K	R	A	RKGKILFVGTKRA
2. ecS2	302	938	0.996	70-85	70	85	2	F.VGTKRAASEAVKDAAL.S	VGTKRAASEAVKDAAL	0.00928998	2.367	tk110906_GE_sample_04.mzXML	2223	69	85	69	63	64	65	66	67	68	69	70	71	72	73	74	75	R	K	G	K	I	L	F	V	G	T	K	R	A	RKGKILFVGTKRA
2. ecS2	302	938	0.996	70-87	70	87	4	F.VGTKRAASEAVKDAALSC.D	VGTKRAASEAVKDAALSC	1e-05	3.695	tk110906_GE_sample_04.mzXML	2618	69	87	69	63	64	65	66	67	68	69	70	71	72	73	74	75	R	K	G	K	I	L	F	V	G	T	K	R	A	RKGKILFVGTKRA
2. ecS2	302	938	0.996	70-87	70	87	4	F.VGTKRAASEAVKDAALSC.D	VGTKRAASEAVKDAALSC	1e-05	3.027	tk110906_GE_sample_04.mzXML	2614	69	87	69	63	64	65	66	67	68	69	70	71	72	73	74	75	R	K	G	K	I	L	F	V	G	T	K	R	A	RKGKILFVGTKRA
2. ecS2	302	938	0.996	70-87	70	87	4	F.VGTKRAASEAVKDAALSC.D	VGTKRAASEAVKDAALSC	1e-05	2.844	tk110906_GE_sample_04.mzXML	2612	69	87	69	63	64	65	66	67	68	69	70	71	72	73	74	75	R	K	G	K	I	L	F	V	G	T	K	R	A	RKGKILFVGTKRA
2. ecS2	302	938	0.996	70-87	70	87	4	F.VGTKRAASEAVKDAALSC.D	VGTKRAASEAVKDAALSC	1e-05	2.696	tk110906_GE_sample_04.mzXML	2617	69	87	69	63	64	65	66	67	68	69	70	71	72	73	74	75	R	K	G	K	I	L	F	V	G	T	K	R	A	RKGKILFVGTKRA
2. ecS2	302	938	0.996	55-69	55	69	2	L.AELNKIASRKGKILF.V	AELNKIASRKGKILF	1e-05	4.097	tk110906_GE_sample_04.mzXML	3284	54	69	69	63	64	65	66	67	68	69	70	71	72	73	74	75	R	K	G	K	I	L	F	V	G	T	K	R	A	RKGKILFVGTKRA
2. ecS2	302	938	0.996	56-69	56	69	6	A.ELNKIASRKGKILF.V	ELNKIASRKGKILF	1e-05	3.803	tk110906_GE_sample_04.mzXML	3024	55	69	69	63	64	65	66	67	68	69	70	71	72	73	74	75	R	K	G	K	I	L	F	V	G	T	K	R	A	RKGKILFVGTKRA
2. ecS2	302	938	0.996	56-69	56	69	6	A.ELNKIASRKGKILF.V	ELNKIASRKGKILF	1e-05	3.641	tk110906_GE_sample_04.mzXML	3174	55	69	69	63	64	65	66	67	68	69	70	71	72	73	74	75	R	K	G	K	I	L	F	V	G	T	K	R	A	RKGKILFVGTKRA
2. ecS2	302	938	0.996	56-69	56	69	6	A.ELNKIASRKGKILF.V	ELNKIASRKGKILF	1e-05	3.64	tk110906_GE_sample_04.mzXML	3180	55	69	69	63	64	65	66	67	68	69	70	71	72	73	74	75	R	K	G	K	I	L	F	V	G	T	K	R	A	RKGKILFVGTKRA
2. ecS2	302	938	0.996	56-69	56	69	6	A.ELNKIASRKGKILF.V	ELNKIASRKGKILF	0.000292654	3.847	tk110906_GE_sample_04.mzXML	3031	55	69	69	63	64	65	66	67	68	69	70	71	72	73	74	75	R	K	G	K	I	L	F	V	G	T	K	R	A	RKGKILFVGTKRA
2. ecS2	302	938	0.996	58-69	58	69	11	L.NKIASRKGKILF.V	NKIASRKGKILF	1e-05	3.969	tk110906_GE_sample_04.mzXML	2140	57	69	69	63	64	65	66	67	68	69	70	71	72	73	74	75	R	K	G	K	I	L	F	V	G	T	K	R	A	RKGKILFVGTKRA
2. ecS2	302	938	0.996	58-69	58	69	11	L.NKIASRKGKILF.V	NKIASRKGKILF	1e-05	3.937	tk110906_GE_sample_04.mzXML	1990	57	69	69	63	64	65	66	67	68	69	70	71	72	73	74	75	R	K	G	K	I	L	F	V	G	T	K	R	A	RKGKILFVGTKRA
2. ecS2	302	938	0.996	58-69	58	69	11	L.NKIASRKGKILF.V	NKIASRKGKILF	1e-05	3.856	tk110906_GE_sample_04.mzXML	2133	57	69	69	63	64	65	66	67	68	69	70	71	72	73	74	75	R	K	G	K	I	L	F	V	G	T	K	R	A	RKGKILFVGTKRA
2. ecS2	302	938	0.996	58-69	58	69	11	L.NKIASRKGKILF.V	NKIASRKGKILF	1e-05	3.444	tk110906_GE_sample_04.mzXML	1983	57	69	69	63	64	65	66	67	68	69	70	71	72	73	74	75	R	K	G	K	I	L	F	V	G	T	K	R	A	RKGKILFVGTKRA
2. ecS2	302	938	0.996	58-69	58	69	11	L.NKIASRKGKILF.V	NKIASRKGKILF	1e-05	3.329	tk110906_GE_sample_04.mzXML	2451	57	69	69	63	64	65	66	67	68	69	70	71	72	73	74	75	R	K	G	K	I	L	F	V	G	T	K	R	A	RKGKILFVGTKRA
2. ecS2	302	938	0.996	58-69	58	69	11	L.NKIASRKGKILF.V	NKIASRKGKILF	1e-05	2.592	tk110906_GE_sample_04.mzXML	2146	57	69	69	63	64	65	66	67	68	69	70	71	72	73	74	75	R	K	G	K	I	L	F	V	G	T	K	R	A	RKGKILFVGTKRA
2. ecS2	302	938	0.996	58-69	58	69	11	L.NKIASRKGKILF.V	NKIASRKGKILF	0.000242895	2.471	tk110906_GE_sample_04.mzXML	2004	57	69	69	63	64	65	66	67	68	69	70	71	72	73	74	75	R	K	G	K	I	L	F	V	G	T	K	R	A	RKGKILFVGTKRA
2. ecS2	302	938	0.996	58-69	58	69	11	L.NKIASRKGKILF.V	NKIASRKGKILF	0.0010144	2.357	tk110906_GE_sample_04.mzXML	1998	57	69	69	63	64	65	66	67	68	69	70	71	72	73	74	75	R	K	G	K	I	L	F	V	G	T	K	R	A	RKGKILFVGTKRA
2. ecS2	302	938	0.996	58-69	58	69	11	L.NKIASRKGKILF.V	NKIASRKGKILF	0.00978531	2.678	tk110906_GE_sample_04.mzXML	2446	57	69	69	63	64	65	66	67	68	69	70	71	72	73	74	75	R	K	G	K	I	L	F	V	G	T	K	R	A	RKGKILFVGTKRA
2. ecS2	302	938	0.996	59-69	59	69	1	N.KIASRKGKILF.V	KIASRKGKILF	0.000265816	3.232	tk110906_GE_sample_04.mzXML	1986	58	69	69	63	64	65	66	67	68	69	70	71	72	73	74	75	R	K	G	K	I	L	F	V	G	T	K	R	A	RKGKILFVGTKRA
2. ecS2	302	938	0.996	60-69	60	69	1	K.IASRKGKILF.V	IASRKGKILF	0.00978531	3.684	tk110906_GE_sample_04.mzXML	2160	59	69	69	63	64	65	66	67	68	69	70	71	72	73	74	75	R	K	G	K	I	L	F	V	G	T	K	R	A	RKGKILFVGTKRA
6. ypRsuA	137	413	0.867	29-39	29	39	4	L.SQQLGVSRALV.A	SQQLGVSRALV	1e-05	3.511	tk110906_GE_sample_06.mzXML	3606	28	39	39	33	34	35	36	37	38	39	40	41	42	43	44	45	G	V	S	R	A	L	V	A	R	E	L	R	A	GVSRALVARELRA
6. ypRsuA	137	413	0.867	29-39	29	39	4	L.SQQLGVSRALV.A	SQQLGVSRALV	0.000292654	3.455	tk110906_GE_sample_06.mzXML	3599	28	39	39	33	34	35	36	37	38	39	40	41	42	43	44	45	G	V	S	R	A	L	V	A	R	E	L	R	A	GVSRALVARELRA
6. ypRsuA	137	413	0.867	29-39	29	39	4	L.SQQLGVSRALV.A	SQQLGVSRALV	0.00251572	2.645	tk110906_GE_sample_06.mzXML	3591	28	39	39	33	34	35	36	37	38	39	40	41	42	43	44	45	G	V	S	R	A	L	V	A	R	E	L	R	A	GVSRALVARELRA
6. ypRsuA	137	413	0.867	29-39	29	39	4	L.SQQLGVSRALV.A	SQQLGVSRALV	0.00978531	1.833	tk110906_GE_sample_06.mzXML	3600	28	39	39	33	34	35	36	37	38	39	40	41	42	43	44	45	G	V	S	R	A	L	V	A	R	E	L	R	A	GVSRALVARELRA
14. ecL9	133	617	0.966	31-46	31	46	22	L.VPQGKAVPATKKNIEF.F	VPQGKAVPATKKNIEF	0.00294985	1.901	tk110906_GE_sample_01.mzXML	2823	30	46	46	40	41	42	43	44	45	46	47	48	49	50	51	52	T	K	K	N	I	E	F	F	E	A	R	R	A	TKKNIEFFEARRA
14. ecL9	133	617	0.966	47-58	47	58	4	F.FEARRAELEAKL.A	FEARRAELEAKL	0.000281928	3.061	tk110906_GE_sample_14.mzXML	2873	46	58	46	40	41	42	43	44	45	46	47	48	49	50	51	52	T	K	K	N	I	E	F	F	E	A	R	R	A	TKKNIEFFEARRA
14. ecL9	133	617	0.966	47-58	47	58	4	F.FEARRAELEAKL.A	FEARRAELEAKL	0.00332226	2.65	tk110906_GE_sample_14.mzXML	2793	46	58	46	40	41	42	43	44	45	46	47	48	49	50	51	52	T	K	K	N	I	E	F	F	E	A	R	R	A	TKKNIEFFEARRA
14. ecL9	133	617	0.966	27-46	27	46	5	A.RNFLVPQGKAVPATKKNIEF.F	RNFLVPQGKAVPATKKNIEF	0.00225225	2.655	tk110906_GE_sample_14.mzXML	3417	26	46	46	40	41	42	43	44	45	46	47	48	49	50	51	52	T	K	K	N	I	E	F	F	E	A	R	R	A	TKKNIEFFEARRA
14. ecL9	133	617	0.966	27-46	27	46	5	A.RNFLVPQGKAVPATKKNIEF.F	RNFLVPQGKAVPATKKNIEF	0.00759669	2.404	tk110906_GE_sample_14.mzXML	3414	26	46	46	40	41	42	43	44	45	46	47	48	49	50	51	52	T	K	K	N	I	E	F	F	E	A	R	R	A	TKKNIEFFEARRA
14. ecL9	133	617	0.966	30-46	30	46	9	F.LVPQGKAVPATKKNIEF.F	LVPQGKAVPATKKNIEF	1e-05	4.106	tk110906_GE_sample_14.mzXML	2701	29	46	46	40	41	42	43	44	45	46	47	48	49	50	51	52	T	K	K	N	I	E	F	F	E	A	R	R	A	TKKNIEFFEARRA
14. ecL9	133	617	0.966	30-46	30	46	9	F.LVPQGKAVPATKKNIEF.F	LVPQGKAVPATKKNIEF	1e-05	4.034	tk110906_GE_sample_14.mzXML	2704	29	46	46	40	41	42	43	44	45	46	47	48	49	50	51	52	T	K	K	N	I	E	F	F	E	A	R	R	A	TKKNIEFFEARRA
14. ecL9	133	617	0.966	31-46	31	46	22	L.VPQGKAVPATKKNIEF.F	VPQGKAVPATKKNIEF	1e-05	4.133	tk110906_GE_sample_14.mzXML	2384	30	46	46	40	41	42	43	44	45	46	47	48	49	50	51	52	T	K	K	N	I	E	F	F	E	A	R	R	A	TKKNIEFFEARRA
14. ecL9	133	617	0.966	31-46	31	46	22	L.VPQGKAVPATKKNIEF.F	VPQGKAVPATKKNIEF	1e-05	3.86	tk110906_GE_sample_14.mzXML	2390	30	46	46	40	41	42	43	44	45	46	47	48	49	50	51	52	T	K	K	N	I	E	F	F	E	A	R	R	A	TKKNIEFFEARRA
14. ecL9	133	617	0.966	31-46	31	46	22	L.VPQGKAVPATKKNIEF.F	VPQGKAVPATKKNIEF	0.00302343	1.953	tk110906_GE_sample_14.mzXML	2374	30	46	46	40	41	42	43	44	45	46	47	48	49	50	51	52	T	K	K	N	I	E	F	F	E	A	R	R	A	TKKNIEFFEARRA
14. ecL9	133	617	0.966	31-46	31	46	22	L.VPQGKAVPATKKNIEF.F	VPQGKAVPATKKNIEF	0.00321285	1.545	tk110906_GE_sample_14.mzXML	2510	30	46	46	40	41	42	43	44	45	46	47	48	49	50	51	52	T	K	K	N	I	E	F	F	E	A	R	R	A	TKKNIEFFEARRA
14. ecL9	133	617	0.966	31-46	31	46	22	L.VPQGKAVPATKKNIEF.F	VPQGKAVPATKKNIEF	0.00833457	2.482	tk110906_GE_sample_14.mzXML	2533	30	46	46	40	41	42	43	44	45	46	47	48	49	50	51	52	T	K	K	N	I	E	F	F	E	A	R	R	A	TKKNIEFFEARRA
14. ecL9	133	617	0.966	31-46	31	46	22	L.VPQGKAVPATKKNIEF.F	VPQGKAVPATKKNIEF	0.00928998	1.401	tk110906_GE_sample_14.mzXML	2378	30	46	46	40	41	42	43	44	45	46	47	48	49	50	51	52	T	K	K	N	I	E	F	F	E	A	R	R	A	TKKNIEFFEARRA
14. ecL9	133	617	0.966	32-46	32	46	9	V.PQGKAVPATKKNIEF.F	PQGKAVPATKKNIEF	0.00225225	2.512	tk110906_GE_sample_14.mzXML	2392	31	46	46	40	41	42	43	44	45	46	47	48	49	50	51	52	T	K	K	N	I	E	F	F	E	A	R	R	A	TKKNIEFFEARRA
14. ecL9	133	617	0.966	33-46	33	46	6	P.QGKAVPATKKNIEF.F	QGKAVPATKKNIEF	0.00025025	2.607	tk110906_GE_sample_14.mzXML	2188	32	46	46	40	41	42	43	44	45	46	47	48	49	50	51	52	T	K	K	N	I	E	F	F	E	A	R	R	A	TKKNIEFFEARRA
14. ecL9	133	617	0.966	33-46	33	46	6	P.QGKAVPATKKNIEF.F	QGKAVPATKKNIEF	0.00220386	2.118	tk110906_GE_sample_14.mzXML	2183	32	46	46	40	41	42	43	44	45	46	47	48	49	50	51	52	T	K	K	N	I	E	F	F	E	A	R	R	A	TKKNIEFFEARRA
14. ecL9	133	617	0.966	35-46	35	46	13	G.KAVPATKKNIEF.F	KAVPATKKNIEF	1e-05	3.879	tk110906_GE_sample_14.mzXML	2123	34	46	46	40	41	42	43	44	45	46	47	48	49	50	51	52	T	K	K	N	I	E	F	F	E	A	R	R	A	TKKNIEFFEARRA
14. ecL9	133	617	0.966	35-46	35	46	13	G.KAVPATKKNIEF.F	KAVPATKKNIEF	1e-05	3.82	tk110906_GE_sample_14.mzXML	2127	34	46	46	40	41	42	43	44	45	46	47	48	49	50	51	52	T	K	K	N	I	E	F	F	E	A	R	R	A	TKKNIEFFEARRA
14. ecL9	133	617	0.966	37-46	37	46	5	A.VPATKKNIEF.F	VPATKKNIEF	0.000258398	3.433	tk110906_GE_sample_14.mzXML	2423	36	46	46	40	41	42	43	44	45	46	47	48	49	50	51	52	T	K	K	N	I	E	F	F	E	A	R	R	A	TKKNIEFFEARRA
14. ecL9	133	617	0.966	37-46	37	46	5	A.VPATKKNIEF.F	VPATKKNIEF	0.000292654	3.61	tk110906_GE_sample_14.mzXML	2419	36	46	46	40	41	42	43	44	45	46	47	48	49	50	51	52	T	K	K	N	I	E	F	F	E	A	R	R	A	TKKNIEFFEARRA
14. ecL9	133	617	0.966	38-46	38	46	2	V.PATKKNIEF.F	PATKKNIEF	0.00421799	2.489	tk110906_GE_sample_14.mzXML	2431	37	46	46	40	41	42	43	44	45	46	47	48	49	50	51	52	T	K	K	N	I	E	F	F	E	A	R	R	A	TKKNIEFFEARRA
14. ecL9	133	617	0.966	47-58	47	58	4	F.FEARRAELEAKL.A	FEARRAELEAKL	0.000242895	3.408	tk110906_GE_sample_15.mzXML	2995	46	58	46	40	41	42	43	44	45	46	47	48	49	50	51	52	T	K	K	N	I	E	F	F	E	A	R	R	A	TKKNIEFFEARRA
14. ecL9	133	617	0.966	47-58	47	58	4	F.FEARRAELEAKL.A	FEARRAELEAKL	0.000281928	3.839	tk110906_GE_sample_15.mzXML	2991	46	58	46	40	41	42	43	44	45	46	47	48	49	50	51	52	T	K	K	N	I	E	F	F	E	A	R	R	A	TKKNIEFFEARRA
14. ecL9	133	617	0.966	27-46	27	46	5	A.RNFLVPQGKAVPATKKNIEF.F	RNFLVPQGKAVPATKKNIEF	0.00141243	2.206	tk110906_GE_sample_15.mzXML	3383	26	46	46	40	41	42	43	44	45	46	47	48	49	50	51	52	T	K	K	N	I	E	F	F	E	A	R	R	A	TKKNIEFFEARRA
14. ecL9	133	617	0.966	27-46	27	46	5	A.RNFLVPQGKAVPATKKNIEF.F	RNFLVPQGKAVPATKKNIEF	0.00261552	2.222	tk110906_GE_sample_15.mzXML	3388	26	46	46	40	41	42	43	44	45	46	47	48	49	50	51	52	T	K	K	N	I	E	F	F	E	A	R	R	A	TKKNIEFFEARRA
14. ecL9	133	617	0.966	29-46	29	46	3	N.FLVPQGKAVPATKKNIEF.F	FLVPQGKAVPATKKNIEF	0.00206186	2.065	tk110906_GE_sample_15.mzXML	3650	28	46	46	40	41	42	43	44	45	46	47	48	49	50	51	52	T	K	K	N	I	E	F	F	E	A	R	R	A	TKKNIEFFEARRA
14. ecL9	133	617	0.966	29-46	29	46	3	N.FLVPQGKAVPATKKNIEF.F	FLVPQGKAVPATKKNIEF	0.00311526	2.789	tk110906_GE_sample_15.mzXML	3659	28	46	46	40	41	42	43	44	45	46	47	48	49	50	51	52	T	K	K	N	I	E	F	F	E	A	R	R	A	TKKNIEFFEARRA
14. ecL9	133	617	0.966	30-46	30	46	9	F.LVPQGKAVPATKKNIEF.F	LVPQGKAVPATKKNIEF	1e-05	4.31	tk110906_GE_sample_15.mzXML	2849	29	46	46	40	41	42	43	44	45	46	47	48	49	50	51	52	T	K	K	N	I	E	F	F	E	A	R	R	A	TKKNIEFFEARRA
14. ecL9	133	617	0.966	30-46	30	46	9	F.LVPQGKAVPATKKNIEF.F	LVPQGKAVPATKKNIEF	1e-05	4.041	tk110906_GE_sample_15.mzXML	2854	29	46	46	40	41	42	43	44	45	46	47	48	49	50	51	52	T	K	K	N	I	E	F	F	E	A	R	R	A	TKKNIEFFEARRA
14. ecL9	133	617	0.966	31-46	31	46	22	L.VPQGKAVPATKKNIEF.F	VPQGKAVPATKKNIEF	1e-05	4.24	tk110906_GE_sample_15.mzXML	2456	30	46	46	40	41	42	43	44	45	46	47	48	49	50	51	52	T	K	K	N	I	E	F	F	E	A	R	R	A	TKKNIEFFEARRA
14. ecL9	133	617	0.966	31-46	31	46	22	L.VPQGKAVPATKKNIEF.F	VPQGKAVPATKKNIEF	1e-05	4.068	tk110906_GE_sample_15.mzXML	2462	30	46	46	40	41	42	43	44	45	46	47	48	49	50	51	52	T	K	K	N	I	E	F	F	E	A	R	R	A	TKKNIEFFEARRA
14. ecL9	133	617	0.966	31-46	31	46	22	L.VPQGKAVPATKKNIEF.F	VPQGKAVPATKKNIEF	0.00193798	1.748	tk110906_GE_sample_15.mzXML	2549	30	46	46	40	41	42	43	44	45	46	47	48	49	50	51	52	T	K	K	N	I	E	F	F	E	A	R	R	A	TKKNIEFFEARRA
14. ecL9	133	617	0.966	31-46	31	46	22	L.VPQGKAVPATKKNIEF.F	VPQGKAVPATKKNIEF	0.00238379	2.18	tk110906_GE_sample_15.mzXML	2451	30	46	46	40	41	42	43	44	45	46	47	48	49	50	51	52	T	K	K	N	I	E	F	F	E	A	R	R	A	TKKNIEFFEARRA
14. ecL9	133	617	0.966	32-46	32	46	9	V.PQGKAVPATKKNIEF.F	PQGKAVPATKKNIEF	1e-05	2.435	tk110906_GE_sample_15.mzXML	2466	31	46	46	40	41	42	43	44	45	46	47	48	49	50	51	52	T	K	K	N	I	E	F	F	E	A	R	R	A	TKKNIEFFEARRA
14. ecL9	133	617	0.966	32-46	32	46	9	V.PQGKAVPATKKNIEF.F	PQGKAVPATKKNIEF	0.00163132	2.792	tk110906_GE_sample_15.mzXML	2471	31	46	46	40	41	42	43	44	45	46	47	48	49	50	51	52	T	K	K	N	I	E	F	F	E	A	R	R	A	TKKNIEFFEARRA
14. ecL9	133	617	0.966	35-46	35	46	13	G.KAVPATKKNIEF.F	KAVPATKKNIEF	1e-05	3.859	tk110906_GE_sample_15.mzXML	2246	34	46	46	40	41	42	43	44	45	46	47	48	49	50	51	52	T	K	K	N	I	E	F	F	E	A	R	R	A	TKKNIEFFEARRA
14. ecL9	133	617	0.966	35-46	35	46	13	G.KAVPATKKNIEF.F	KAVPATKKNIEF	1e-05	3.476	tk110906_GE_sample_15.mzXML	2242	34	46	46	40	41	42	43	44	45	46	47	48	49	50	51	52	T	K	K	N	I	E	F	F	E	A	R	R	A	TKKNIEFFEARRA
14. ecL9	133	617	0.966	35-46	35	46	13	G.KAVPATKKNIEF.F	KAVPATKKNIEF	0.00321285	2.382	tk110906_GE_sample_15.mzXML	2240	34	46	46	40	41	42	43	44	45	46	47	48	49	50	51	52	T	K	K	N	I	E	F	F	E	A	R	R	A	TKKNIEFFEARRA
14. ecL9	133	617	0.966	37-46	37	46	5	A.VPATKKNIEF.F	VPATKKNIEF	0.00649659	2.8	tk110906_GE_sample_15.mzXML	2516	36	46	46	40	41	42	43	44	45	46	47	48	49	50	51	52	T	K	K	N	I	E	F	F	E	A	R	R	A	TKKNIEFFEARRA
14. ecL9	133	617	0.966	27-46	27	46	5	A.RNFLVPQGKAVPATKKNIEF.F	RNFLVPQGKAVPATKKNIEF	0.00238379	2.549	tk110906_GE_sample_16.mzXML	3473	26	46	46	40	41	42	43	44	45	46	47	48	49	50	51	52	T	K	K	N	I	E	F	F	E	A	R	R	A	TKKNIEFFEARRA
14. ecL9	133	617	0.966	30-46	30	46	9	F.LVPQGKAVPATKKNIEF.F	LVPQGKAVPATKKNIEF	1e-05	3.94	tk110906_GE_sample_16.mzXML	2701	29	46	46	40	41	42	43	44	45	46	47	48	49	50	51	52	T	K	K	N	I	E	F	F	E	A	R	R	A	TKKNIEFFEARRA
14. ecL9	133	617	0.966	30-46	30	46	9	F.LVPQGKAVPATKKNIEF.F	LVPQGKAVPATKKNIEF	1e-05	3.717	tk110906_GE_sample_16.mzXML	2705	29	46	46	40	41	42	43	44	45	46	47	48	49	50	51	52	T	K	K	N	I	E	F	F	E	A	R	R	A	TKKNIEFFEARRA
14. ecL9	133	617	0.966	30-46	30	46	9	F.LVPQGKAVPATKKNIEF.F	LVPQGKAVPATKKNIEF	0.00311526	1.92	tk110906_GE_sample_16.mzXML	2693	29	46	46	40	41	42	43	44	45	46	47	48	49	50	51	52	T	K	K	N	I	E	F	F	E	A	R	R	A	TKKNIEFFEARRA
14. ecL9	133	617	0.966	31-46	31	46	22	L.VPQGKAVPATKKNIEF.F	VPQGKAVPATKKNIEF	1e-05	4.059	tk110906_GE_sample_16.mzXML	2470	30	46	46	40	41	42	43	44	45	46	47	48	49	50	51	52	T	K	K	N	I	E	F	F	E	A	R	R	A	TKKNIEFFEARRA
14. ecL9	133	617	0.966	31-46	31	46	22	L.VPQGKAVPATKKNIEF.F	VPQGKAVPATKKNIEF	1e-05	4.049	tk110906_GE_sample_16.mzXML	2467	30	46	46	40	41	42	43	44	45	46	47	48	49	50	51	52	T	K	K	N	I	E	F	F	E	A	R	R	A	TKKNIEFFEARRA
14. ecL9	133	617	0.966	31-46	31	46	22	L.VPQGKAVPATKKNIEF.F	VPQGKAVPATKKNIEF	0.00134771	2.196	tk110906_GE_sample_16.mzXML	2459	30	46	46	40	41	42	43	44	45	46	47	48	49	50	51	52	T	K	K	N	I	E	F	F	E	A	R	R	A	TKKNIEFFEARRA
14. ecL9	133	617	0.966	31-46	31	46	22	L.VPQGKAVPATKKNIEF.F	VPQGKAVPATKKNIEF	0.00225225	1.507	tk110906_GE_sample_16.mzXML	2457	30	46	46	40	41	42	43	44	45	46	47	48	49	50	51	52	T	K	K	N	I	E	F	F	E	A	R	R	A	TKKNIEFFEARRA
14. ecL9	133	617	0.966	31-46	31	46	22	L.VPQGKAVPATKKNIEF.F	VPQGKAVPATKKNIEF	0.00742741	1.621	tk110906_GE_sample_16.mzXML	2545	30	46	46	40	41	42	43	44	45	46	47	48	49	50	51	52	T	K	K	N	I	E	F	F	E	A	R	R	A	TKKNIEFFEARRA
14. ecL9	133	617	0.966	32-46	32	46	9	V.PQGKAVPATKKNIEF.F	PQGKAVPATKKNIEF	1e-05	3.909	tk110906_GE_sample_16.mzXML	2745	31	46	46	40	41	42	43	44	45	46	47	48	49	50	51	52	T	K	K	N	I	E	F	F	E	A	R	R	A	TKKNIEFFEARRA
14. ecL9	133	617	0.966	32-46	32	46	9	V.PQGKAVPATKKNIEF.F	PQGKAVPATKKNIEF	1e-05	3.623	tk110906_GE_sample_16.mzXML	2754	31	46	46	40	41	42	43	44	45	46	47	48	49	50	51	52	T	K	K	N	I	E	F	F	E	A	R	R	A	TKKNIEFFEARRA
14. ecL9	133	617	0.966	32-46	32	46	9	V.PQGKAVPATKKNIEF.F	PQGKAVPATKKNIEF	0.00154799	2.041	tk110906_GE_sample_16.mzXML	2471	31	46	46	40	41	42	43	44	45	46	47	48	49	50	51	52	T	K	K	N	I	E	F	F	E	A	R	R	A	TKKNIEFFEARRA
14. ecL9	133	617	0.966	32-46	32	46	9	V.PQGKAVPATKKNIEF.F	PQGKAVPATKKNIEF	0.00321285	2.578	tk110906_GE_sample_16.mzXML	2468	31	46	46	40	41	42	43	44	45	46	47	48	49	50	51	52	T	K	K	N	I	E	F	F	E	A	R	R	A	TKKNIEFFEARRA
14. ecL9	133	617	0.966	33-46	33	46	6	P.QGKAVPATKKNIEF.F	QGKAVPATKKNIEF	0.00025025	2.162	tk110906_GE_sample_16.mzXML	2239	32	46	46	40	41	42	43	44	45	46	47	48	49	50	51	52	T	K	K	N	I	E	F	F	E	A	R	R	A	TKKNIEFFEARRA
14. ecL9	133	617	0.966	33-46	33	46	6	P.QGKAVPATKKNIEF.F	QGKAVPATKKNIEF	0.00138696	2.319	tk110906_GE_sample_16.mzXML	2236	32	46	46	40	41	42	43	44	45	46	47	48	49	50	51	52	T	K	K	N	I	E	F	F	E	A	R	R	A	TKKNIEFFEARRA
14. ecL9	133	617	0.966	35-46	35	46	13	G.KAVPATKKNIEF.F	KAVPATKKNIEF	1e-05	4.031	tk110906_GE_sample_16.mzXML	2181	34	46	46	40	41	42	43	44	45	46	47	48	49	50	51	52	T	K	K	N	I	E	F	F	E	A	R	R	A	TKKNIEFFEARRA
14. ecL9	133	617	0.966	35-46	35	46	13	G.KAVPATKKNIEF.F	KAVPATKKNIEF	1e-05	3.626	tk110906_GE_sample_16.mzXML	2211	34	46	46	40	41	42	43	44	45	46	47	48	49	50	51	52	T	K	K	N	I	E	F	F	E	A	R	R	A	TKKNIEFFEARRA
14. ecL9	133	617	0.966	35-46	35	46	13	G.KAVPATKKNIEF.F	KAVPATKKNIEF	1e-05	3.297	tk110906_GE_sample_16.mzXML	2177	34	46	46	40	41	42	43	44	45	46	47	48	49	50	51	52	T	K	K	N	I	E	F	F	E	A	R	R	A	TKKNIEFFEARRA
14. ecL9	133	617	0.966	35-46	35	46	13	G.KAVPATKKNIEF.F	KAVPATKKNIEF	1e-05	3.273	tk110906_GE_sample_16.mzXML	2194	34	46	46	40	41	42	43	44	45	46	47	48	49	50	51	52	T	K	K	N	I	E	F	F	E	A	R	R	A	TKKNIEFFEARRA
14. ecL9	133	617	0.966	36-46	36	46	3	K.AVPATKKNIEF.F	AVPATKKNIEF	0.00776374	2.527	tk110906_GE_sample_16.mzXML	2623	35	46	46	40	41	42	43	44	45	46	47	48	49	50	51	52	T	K	K	N	I	E	F	F	E	A	R	R	A	TKKNIEFFEARRA
14. ecL9	133	617	0.966	37-46	37	46	5	A.VPATKKNIEF.F	VPATKKNIEF	0.000265816	3.644	tk110906_GE_sample_16.mzXML	2539	36	46	46	40	41	42	43	44	45	46	47	48	49	50	51	52	T	K	K	N	I	E	F	F	E	A	R	R	A	TKKNIEFFEARRA
14. ecL9	133	617	0.966	37-46	37	46	5	A.VPATKKNIEF.F	VPATKKNIEF	0.00220386	2.675	tk110906_GE_sample_16.mzXML	2534	36	46	46	40	41	42	43	44	45	46	47	48	49	50	51	52	T	K	K	N	I	E	F	F	E	A	R	R	A	TKKNIEFFEARRA
14. ecL9	133	617	0.966	29-46	29	46	3	N.FLVPQGKAVPATKKNIEF.F	FLVPQGKAVPATKKNIEF	1e-05	2.706	tk110906_GE_sample_17.mzXML	3925	28	46	46	40	41	42	43	44	45	46	47	48	49	50	51	52	T	K	K	N	I	E	F	F	E	A	R	R	A	TKKNIEFFEARRA
14. ecL9	133	617	0.966	30-46	30	46	9	F.LVPQGKAVPATKKNIEF.F	LVPQGKAVPATKKNIEF	1e-05	4.188	tk110906_GE_sample_17.mzXML	3043	29	46	46	40	41	42	43	44	45	46	47	48	49	50	51	52	T	K	K	N	I	E	F	F	E	A	R	R	A	TKKNIEFFEARRA
14. ecL9	133	617	0.966	30-46	30	46	9	F.LVPQGKAVPATKKNIEF.F	LVPQGKAVPATKKNIEF	1e-05	3.528	tk110906_GE_sample_17.mzXML	3039	29	46	46	40	41	42	43	44	45	46	47	48	49	50	51	52	T	K	K	N	I	E	F	F	E	A	R	R	A	TKKNIEFFEARRA
14. ecL9	133	617	0.966	31-46	31	46	22	L.VPQGKAVPATKKNIEF.F	VPQGKAVPATKKNIEF	1e-05	4.238	tk110906_GE_sample_17.mzXML	2770	30	46	46	40	41	42	43	44	45	46	47	48	49	50	51	52	T	K	K	N	I	E	F	F	E	A	R	R	A	TKKNIEFFEARRA
14. ecL9	133	617	0.966	31-46	31	46	22	L.VPQGKAVPATKKNIEF.F	VPQGKAVPATKKNIEF	1e-05	4.136	tk110906_GE_sample_17.mzXML	2764	30	46	46	40	41	42	43	44	45	46	47	48	49	50	51	52	T	K	K	N	I	E	F	F	E	A	R	R	A	TKKNIEFFEARRA
14. ecL9	133	617	0.966	31-46	31	46	22	L.VPQGKAVPATKKNIEF.F	VPQGKAVPATKKNIEF	0.00130378	2.174	tk110906_GE_sample_17.mzXML	2755	30	46	46	40	41	42	43	44	45	46	47	48	49	50	51	52	T	K	K	N	I	E	F	F	E	A	R	R	A	TKKNIEFFEARRA
14. ecL9	133	617	0.966	31-46	31	46	22	L.VPQGKAVPATKKNIEF.F	VPQGKAVPATKKNIEF	0.00261552	1.793	tk110906_GE_sample_17.mzXML	2869	30	46	46	40	41	42	43	44	45	46	47	48	49	50	51	52	T	K	K	N	I	E	F	F	E	A	R	R	A	TKKNIEFFEARRA
14. ecL9	133	617	0.966	31-46	31	46	22	L.VPQGKAVPATKKNIEF.F	VPQGKAVPATKKNIEF	0.00424328	1.899	tk110906_GE_sample_17.mzXML	2863	30	46	46	40	41	42	43	44	45	46	47	48	49	50	51	52	T	K	K	N	I	E	F	F	E	A	R	R	A	TKKNIEFFEARRA
14. ecL9	133	617	0.966	31-46	31	46	22	L.VPQGKAVPATKKNIEF.F	VPQGKAVPATKKNIEF	0.00742741	1.506	tk110906_GE_sample_17.mzXML	2760	30	46	46	40	41	42	43	44	45	46	47	48	49	50	51	52	T	K	K	N	I	E	F	F	E	A	R	R	A	TKKNIEFFEARRA
14. ecL9	133	617	0.966	32-46	32	46	9	V.PQGKAVPATKKNIEF.F	PQGKAVPATKKNIEF	1e-05	2.648	tk110906_GE_sample_17.mzXML	2783	31	46	46	40	41	42	43	44	45	46	47	48	49	50	51	52	T	K	K	N	I	E	F	F	E	A	R	R	A	TKKNIEFFEARRA
14. ecL9	133	617	0.966	32-46	32	46	9	V.PQGKAVPATKKNIEF.F	PQGKAVPATKKNIEF	0.00206186	2.181	tk110906_GE_sample_17.mzXML	3049	31	46	46	40	41	42	43	44	45	46	47	48	49	50	51	52	T	K	K	N	I	E	F	F	E	A	R	R	A	TKKNIEFFEARRA
14. ecL9	133	617	0.966	33-46	33	46	6	P.QGKAVPATKKNIEF.F	QGKAVPATKKNIEF	1e-05	2.641	tk110906_GE_sample_17.mzXML	2545	32	46	46	40	41	42	43	44	45	46	47	48	49	50	51	52	T	K	K	N	I	E	F	F	E	A	R	R	A	TKKNIEFFEARRA
14. ecL9	133	617	0.966	33-46	33	46	6	P.QGKAVPATKKNIEF.F	QGKAVPATKKNIEF	1e-05	2.504	tk110906_GE_sample_17.mzXML	2539	32	46	46	40	41	42	43	44	45	46	47	48	49	50	51	52	T	K	K	N	I	E	F	F	E	A	R	R	A	TKKNIEFFEARRA
14. ecL9	133	617	0.966	35-46	35	46	13	G.KAVPATKKNIEF.F	KAVPATKKNIEF	1e-05	4.112	tk110906_GE_sample_17.mzXML	2466	34	46	46	40	41	42	43	44	45	46	47	48	49	50	51	52	T	K	K	N	I	E	F	F	E	A	R	R	A	TKKNIEFFEARRA
14. ecL9	133	617	0.966	35-46	35	46	13	G.KAVPATKKNIEF.F	KAVPATKKNIEF	1e-05	3.617	tk110906_GE_sample_17.mzXML	2470	34	46	46	40	41	42	43	44	45	46	47	48	49	50	51	52	T	K	K	N	I	E	F	F	E	A	R	R	A	TKKNIEFFEARRA
14. ecL9	133	617	0.966	35-46	35	46	13	G.KAVPATKKNIEF.F	KAVPATKKNIEF	1e-05	3.231	tk110906_GE_sample_17.mzXML	2487	34	46	46	40	41	42	43	44	45	46	47	48	49	50	51	52	T	K	K	N	I	E	F	F	E	A	R	R	A	TKKNIEFFEARRA
14. ecL9	133	617	0.966	35-46	35	46	13	G.KAVPATKKNIEF.F	KAVPATKKNIEF	0.00311526	2.193	tk110906_GE_sample_17.mzXML	2464	34	46	46	40	41	42	43	44	45	46	47	48	49	50	51	52	T	K	K	N	I	E	F	F	E	A	R	R	A	TKKNIEFFEARRA
14. ecL9	133	617	0.966	36-46	36	46	3	K.AVPATKKNIEF.F	AVPATKKNIEF	0.000459031	2.368	tk110906_GE_sample_17.mzXML	2972	35	46	46	40	41	42	43	44	45	46	47	48	49	50	51	52	T	K	K	N	I	E	F	F	E	A	R	R	A	TKKNIEFFEARRA
14. ecL9	133	617	0.966	36-46	36	46	3	K.AVPATKKNIEF.F	AVPATKKNIEF	0.00528227	2.743	tk110906_GE_sample_17.mzXML	2969	35	46	46	40	41	42	43	44	45	46	47	48	49	50	51	52	T	K	K	N	I	E	F	F	E	A	R	R	A	TKKNIEFFEARRA
14. ecL9	133	617	0.966	38-46	38	46	2	V.PATKKNIEF.F	PATKKNIEF	0.00344293	2.34	tk110906_GE_sample_17.mzXML	2496	37	46	46	40	41	42	43	44	45	46	47	48	49	50	51	52	T	K	K	N	I	E	F	F	E	A	R	R	A	TKKNIEFFEARRA
13. y0390	135	406	0.86	55-69	55	69	5	M.YERGAFPSITEVASA.A	YERGAFPSITEVASA	1e-05	3.178	tk110906_GE_sample_13.mzXML	4619	54	69	69	63	64	65	66	67	68	69	70	71	72	73	74	75	I	T	E	V	A	S	A	A	Q	L	S	R	A	ITEVASAAQLSRA
13. y0390	135	406	0.86	55-69	55	69	5	M.YERGAFPSITEVASA.A	YERGAFPSITEVASA	1e-05	3.157	tk110906_GE_sample_13.mzXML	4479	54	69	69	63	64	65	66	67	68	69	70	71	72	73	74	75	I	T	E	V	A	S	A	A	Q	L	S	R	A	ITEVASAAQLSRA
13. y0390	135	406	0.86	55-69	55	69	5	M.YERGAFPSITEVASA.A	YERGAFPSITEVASA	1e-05	3.071	tk110906_GE_sample_13.mzXML	4556	54	69	69	63	64	65	66	67	68	69	70	71	72	73	74	75	I	T	E	V	A	S	A	A	Q	L	S	R	A	ITEVASAAQLSRA
13. y0390	135	406	0.86	55-69	55	69	5	M.YERGAFPSITEVASA.A	YERGAFPSITEVASA	1e-05	2.735	tk110906_GE_sample_13.mzXML	4473	54	69	69	63	64	65	66	67	68	69	70	71	72	73	74	75	I	T	E	V	A	S	A	A	Q	L	S	R	A	ITEVASAAQLSRA
13. y0390	135	406	0.86	55-69	55	69	5	M.YERGAFPSITEVASA.A	YERGAFPSITEVASA	0.00344293	1.95	tk110906_GE_sample_13.mzXML	4546	54	69	69	63	64	65	66	67	68	69	70	71	72	73	74	75	I	T	E	V	A	S	A	A	Q	L	S	R	A	ITEVASAAQLSRA
13. y0390	135	406	0.86	60-69	60	69	2	A.FPSITEVASA.A	FPSITEVASA	0.00649659	2.386	tk110906_GE_sample_13.mzXML	4973	59	69	69	63	64	65	66	67	68	69	70	71	72	73	74	75	I	T	E	V	A	S	A	A	Q	L	S	R	A	ITEVASAAQLSRA
13. y0390	135	406	0.86	60-69	60	69	2	A.FPSITEVASA.A	FPSITEVASA	0.00978531	1.433	tk110906_GE_sample_13.mzXML	5112	59	69	69	63	64	65	66	67	68	69	70	71	72	73	74	75	I	T	E	V	A	S	A	A	Q	L	S	R	A	ITEVASAAQLSRA
7. y2853	103	275	0.775	83-94	83	94	3	A.EVRPTALIPLVA.D	EVRPTALIPLVA	0.00344293	2.726	tk110906_GE_sample_07.mzXML	4613	82	94	82	76	77	78	79	80	81	82	83	84	85	86	87	88	I	L	F	S	A	L	A	E	V	R	P	T	A	ILFSALAEVRPTA
7. y2853	103	275	0.775	83-94	83	94	3	A.EVRPTALIPLVA.D	EVRPTALIPLVA	0.00776374	1.983	tk110906_GE_sample_07.mzXML	4617	82	94	82	76	77	78	79	80	81	82	83	84	85	86	87	88	I	L	F	S	A	L	A	E	V	R	P	T	A	ILFSALAEVRPTA
7. y2853	103	275	0.775	83-96	83	96	2	A.EVRPTALIPLVADL.S	EVRPTALIPLVADL	0.000258398	2.924	tk110906_GE_sample_07.mzXML	5445	82	96	82	76	77	78	79	80	81	82	83	84	85	86	87	88	I	L	F	S	A	L	A	E	V	R	P	T	A	ILFSALAEVRPTA
7. y2853	103	275	0.775	83-96	83	96	2	A.EVRPTALIPLVADL.S	EVRPTALIPLVADL	0.00138696	2.833	tk110906_GE_sample_07.mzXML	5447	82	96	82	76	77	78	79	80	81	82	83	84	85	86	87	88	I	L	F	S	A	L	A	E	V	R	P	T	A	ILFSALAEVRPTA
7. y2853	103	275	0.775	83-101	83	101	4	A.EVRPTALIPLVADLSQINA.S	EVRPTALIPLVADLSQINA	1e-05	4.29	tk110906_GE_sample_07.mzXML	5628	82	101	82	76	77	78	79	80	81	82	83	84	85	86	87	88	I	L	F	S	A	L	A	E	V	R	P	T	A	ILFSALAEVRPTA
7. y2853	103	275	0.775	83-101	83	101	4	A.EVRPTALIPLVADLSQINA.S	EVRPTALIPLVADLSQINA	1e-05	3.826	tk110906_GE_sample_07.mzXML	5630	82	101	82	76	77	78	79	80	81	82	83	84	85	86	87	88	I	L	F	S	A	L	A	E	V	R	P	T	A	ILFSALAEVRPTA
7. y2853	103	275	0.775	83-101	83	101	4	A.EVRPTALIPLVADLSQINA.S	EVRPTALIPLVADLSQINA	0.00134771	2.043	tk110906_GE_sample_07.mzXML	5638	82	101	82	76	77	78	79	80	81	82	83	84	85	86	87	88	I	L	F	S	A	L	A	E	V	R	P	T	A	ILFSALAEVRPTA
7. y2853	103	275	0.775	83-101	83	101	4	A.EVRPTALIPLVADLSQINA.S	EVRPTALIPLVADLSQINA	0.00170068	2.574	tk110906_GE_sample_07.mzXML	5643	82	101	82	76	77	78	79	80	81	82	83	84	85	86	87	88	I	L	F	S	A	L	A	E	V	R	P	T	A	ILFSALAEVRPTA
7. y2853	103	275	0.775	83-94	83	94	3	A.EVRPTALIPLVA.D	EVRPTALIPLVA	0.00776374	2.703	tk110906_GE_sample_08.mzXML	5186	82	94	82	76	77	78	79	80	81	82	83	84	85	86	87	88	I	L	F	S	A	L	A	E	V	R	P	T	A	ILFSALAEVRPTA
2. ecS2	302	938	0.996	199-212	199	212	2	F.VIPGNDDAIRAVTL.Y	VIPGNDDAIRAVTL	1e-05	4.091	tk110906_GE_sample_04.mzXML	4577	198	212	212	206	207	208	209	210	211	212	213	214	215	216	217	218	A	I	R	A	V	T	L	Y	L	G	A	V	A	AIRAVTLYLGAVA
2. ecS2	302	938	0.996	199-212	199	212	2	F.VIPGNDDAIRAVTL.Y	VIPGNDDAIRAVTL	1e-05	3.871	tk110906_GE_sample_04.mzXML	4581	198	212	212	206	207	208	209	210	211	212	213	214	215	216	217	218	A	I	R	A	V	T	L	Y	L	G	A	V	A	AIRAVTLYLGAVA
12. ypHspQ	94	354	0.83	66-78	66	78	4	P.EPDEVANNKTLRS.S	EPDEVANNKTLRS	1e-05	3.015	tk110906_GE_sample_12.mzXML	2601	65	78	65	59	60	61	62	63	64	65	66	67	68	69	70	71	E	Y	S	L	A	P	P	E	P	D	E	V	A	EYSLAPPEPDEVA
12. ypHspQ	94	354	0.83	66-78	66	78	4	P.EPDEVANNKTLRS.S	EPDEVANNKTLRS	1e-05	3.007	tk110906_GE_sample_12.mzXML	2456	65	78	65	59	60	61	62	63	64	65	66	67	68	69	70	71	E	Y	S	L	A	P	P	E	P	D	E	V	A	EYSLAPPEPDEVA
12. ypHspQ	94	354	0.83	66-78	66	78	4	P.EPDEVANNKTLRS.S	EPDEVANNKTLRS	0.000265816	2.838	tk110906_GE_sample_12.mzXML	2483	65	78	65	59	60	61	62	63	64	65	66	67	68	69	70	71	E	Y	S	L	A	P	P	E	P	D	E	V	A	EYSLAPPEPDEVA
12. ypHspQ	94	354	0.83	66-78	66	78	4	P.EPDEVANNKTLRS.S	EPDEVANNKTLRS	0.00421799	2.46	tk110906_GE_sample_12.mzXML	2610	65	78	65	59	60	61	62	63	64	65	66	67	68	69	70	71	E	Y	S	L	A	P	P	E	P	D	E	V	A	EYSLAPPEPDEVA
14. ecL9	133	617	0.966	78-105	78	105	1	T.VTIASKAGDEGKLFGSIGTRDIADAVTA.A	VTIASKAGDEGKLFGSIGTRDIADAVTA	0.00230415	1.777	tk110906_GE_sample_14.mzXML	4565	77	105	105	99	100	101	102	103	104	105	106	107	108	109	110	111	I	A	D	A	V	T	A	A	G	V	E	V	A	IADAVTAAGVEVA
14. ecL9	133	617	0.966	82-105	82	105	2	A.SKAGDEGKLFGSIGTRDIADAVTA.A	SKAGDEGKLFGSIGTRDIADAVTA	1e-05	3.644	tk110906_GE_sample_14.mzXML	4284	81	105	105	99	100	101	102	103	104	105	106	107	108	109	110	111	I	A	D	A	V	T	A	A	G	V	E	V	A	IADAVTAAGVEVA
14. ecL9	133	617	0.966	82-105	82	105	2	A.SKAGDEGKLFGSIGTRDIADAVTA.A	SKAGDEGKLFGSIGTRDIADAVTA	1e-05	2.779	tk110906_GE_sample_14.mzXML	4288	81	105	105	99	100	101	102	103	104	105	106	107	108	109	110	111	I	A	D	A	V	T	A	A	G	V	E	V	A	IADAVTAAGVEVA
14. ecL9	133	617	0.966	83-105	83	105	3	S.KAGDEGKLFGSIGTRDIADAVTA.A	KAGDEGKLFGSIGTRDIADAVTA	1e-05	3.948	tk110906_GE_sample_14.mzXML	4296	82	105	105	99	100	101	102	103	104	105	106	107	108	109	110	111	I	A	D	A	V	T	A	A	G	V	E	V	A	IADAVTAAGVEVA
14. ecL9	133	617	0.966	83-105	83	105	3	S.KAGDEGKLFGSIGTRDIADAVTA.A	KAGDEGKLFGSIGTRDIADAVTA	1e-05	3.593	tk110906_GE_sample_14.mzXML	4299	82	105	105	99	100	101	102	103	104	105	106	107	108	109	110	111	I	A	D	A	V	T	A	A	G	V	E	V	A	IADAVTAAGVEVA
14. ecL9	133	617	0.966	85-105	85	105	2	A.GDEGKLFGSIGTRDIADAVTA.A	GDEGKLFGSIGTRDIADAVTA	1e-05	3.334	tk110906_GE_sample_14.mzXML	4623	84	105	105	99	100	101	102	103	104	105	106	107	108	109	110	111	I	A	D	A	V	T	A	A	G	V	E	V	A	IADAVTAAGVEVA
14. ecL9	133	617	0.966	85-105	85	105	2	A.GDEGKLFGSIGTRDIADAVTA.A	GDEGKLFGSIGTRDIADAVTA	1e-05	2.652	tk110906_GE_sample_14.mzXML	4610	84	105	105	99	100	101	102	103	104	105	106	107	108	109	110	111	I	A	D	A	V	T	A	A	G	V	E	V	A	IADAVTAAGVEVA
14. ecL9	133	617	0.966	92-105	92	105	7	F.GSIGTRDIADAVTA.A	GSIGTRDIADAVTA	1e-05	3.183	tk110906_GE_sample_14.mzXML	3719	91	105	105	99	100	101	102	103	104	105	106	107	108	109	110	111	I	A	D	A	V	T	A	A	G	V	E	V	A	IADAVTAAGVEVA
14. ecL9	133	617	0.966	92-105	92	105	7	F.GSIGTRDIADAVTA.A	GSIGTRDIADAVTA	0.00138696	1.715	tk110906_GE_sample_14.mzXML	3592	91	105	105	99	100	101	102	103	104	105	106	107	108	109	110	111	I	A	D	A	V	T	A	A	G	V	E	V	A	IADAVTAAGVEVA
14. ecL9	133	617	0.966	92-105	92	105	7	F.GSIGTRDIADAVTA.A	GSIGTRDIADAVTA	0.00649659	2.153	tk110906_GE_sample_14.mzXML	3725	91	105	105	99	100	101	102	103	104	105	106	107	108	109	110	111	I	A	D	A	V	T	A	A	G	V	E	V	A	IADAVTAAGVEVA
14. ecL9	133	617	0.966	93-105	93	105	3	G.SIGTRDIADAVTA.A	SIGTRDIADAVTA	0.000473261	1.74	tk110906_GE_sample_14.mzXML	3706	92	105	105	99	100	101	102	103	104	105	106	107	108	109	110	111	I	A	D	A	V	T	A	A	G	V	E	V	A	IADAVTAAGVEVA
14. ecL9	133	617	0.966	93-105	93	105	3	G.SIGTRDIADAVTA.A	SIGTRDIADAVTA	0.00528227	2.829	tk110906_GE_sample_14.mzXML	3743	92	105	105	99	100	101	102	103	104	105	106	107	108	109	110	111	I	A	D	A	V	T	A	A	G	V	E	V	A	IADAVTAAGVEVA
14. ecL9	133	617	0.966	83-105	83	105	3	S.KAGDEGKLFGSIGTRDIADAVTA.A	KAGDEGKLFGSIGTRDIADAVTA	0.00211416	2.216	tk110906_GE_sample_15.mzXML	4139	82	105	105	99	100	101	102	103	104	105	106	107	108	109	110	111	I	A	D	A	V	T	A	A	G	V	E	V	A	IADAVTAAGVEVA
14. ecL9	133	617	0.966	91-105	91	105	1	L.FGSIGTRDIADAVTA.A	FGSIGTRDIADAVTA	0.00978531	2.009	tk110906_GE_sample_15.mzXML	4115	90	105	105	99	100	101	102	103	104	105	106	107	108	109	110	111	I	A	D	A	V	T	A	A	G	V	E	V	A	IADAVTAAGVEVA
14. ecL9	133	617	0.966	92-105	92	105	7	F.GSIGTRDIADAVTA.A	GSIGTRDIADAVTA	0.000459031	2.045	tk110906_GE_sample_15.mzXML	3470	91	105	105	99	100	101	102	103	104	105	106	107	108	109	110	111	I	A	D	A	V	T	A	A	G	V	E	V	A	IADAVTAAGVEVA
14. ecL9	133	617	0.966	92-105	92	105	7	F.GSIGTRDIADAVTA.A	GSIGTRDIADAVTA	0.00251572	2.511	tk110906_GE_sample_16.mzXML	3773	91	105	105	99	100	101	102	103	104	105	106	107	108	109	110	111	I	A	D	A	V	T	A	A	G	V	E	V	A	IADAVTAAGVEVA
14. ecL9	133	617	0.966	92-105	92	105	7	F.GSIGTRDIADAVTA.A	GSIGTRDIADAVTA	0.00528227	1.966	tk110906_GE_sample_16.mzXML	3621	91	105	105	99	100	101	102	103	104	105	106	107	108	109	110	111	I	A	D	A	V	T	A	A	G	V	E	V	A	IADAVTAAGVEVA
14. ecL9	133	617	0.966	92-105	92	105	7	F.GSIGTRDIADAVTA.A	GSIGTRDIADAVTA	0.00698758	1.96	tk110906_GE_sample_17.mzXML	3978	91	105	105	99	100	101	102	103	104	105	106	107	108	109	110	111	I	A	D	A	V	T	A	A	G	V	E	V	A	IADAVTAAGVEVA
14. ecL9	133	617	0.966	93-105	93	105	3	G.SIGTRDIADAVTA.A	SIGTRDIADAVTA	0.00833457	2.337	tk110906_GE_sample_17.mzXML	4084	92	105	105	99	100	101	102	103	104	105	106	107	108	109	110	111	I	A	D	A	V	T	A	A	G	V	E	V	A	IADAVTAAGVEVA
7. y2853	103	275	0.775	79-88	79	88	3	F.SALAEVRPTA.L	SALAEVRPTA	0.000292654	4.039	tk110906_GE_sample_07.mzXML	2435	78	88	88	82	83	84	85	86	87	88	89	90	91	92	93	94	A	E	V	R	P	T	A	L	I	P	L	V	A	AEVRPTALIPLVA
7. y2853	103	275	0.775	79-88	79	88	3	F.SALAEVRPTA.L	SALAEVRPTA	0.00043573	2.799	tk110906_GE_sample_07.mzXML	2450	78	88	88	82	83	84	85	86	87	88	89	90	91	92	93	94	A	E	V	R	P	T	A	L	I	P	L	V	A	AEVRPTALIPLVA
7. y2853	103	275	0.775	79-88	79	88	3	F.SALAEVRPTA.L	SALAEVRPTA	0.000622924	3.669	tk110906_GE_sample_07.mzXML	2431	78	88	88	82	83	84	85	86	87	88	89	90	91	92	93	94	A	E	V	R	P	T	A	L	I	P	L	V	A	AEVRPTALIPLVA
7. y2853	103	275	0.775	81-88	81	88	1	A.LAEVRPTA.L	LAEVRPTA	0.00246046	3.589	tk110906_GE_sample_07.mzXML	2154	80	88	88	82	83	84	85	86	87	88	89	90	91	92	93	94	A	E	V	R	P	T	A	L	I	P	L	V	A	AEVRPTALIPLVA
6. ypRsuA	137	413	0.867	108-116	108	116	8	F.LDEPVAYKL.H	LDEPVAYKL	1e-05	4.057	tk110906_GE_sample_06.mzXML	4284	107	116	107	101	102	103	104	105	106	107	108	109	110	111	112	113	H	P	T	V	L	Y	F	L	D	E	P	V	A	HPTVLYFLDEPVA
6. ypRsuA	137	413	0.867	108-116	108	116	8	F.LDEPVAYKL.H	LDEPVAYKL	1e-05	4.048	tk110906_GE_sample_06.mzXML	4428	107	116	107	101	102	103	104	105	106	107	108	109	110	111	112	113	H	P	T	V	L	Y	F	L	D	E	P	V	A	HPTVLYFLDEPVA
6. ypRsuA	137	413	0.867	108-116	108	116	8	F.LDEPVAYKL.H	LDEPVAYKL	1e-05	4.046	tk110906_GE_sample_06.mzXML	4278	107	116	107	101	102	103	104	105	106	107	108	109	110	111	112	113	H	P	T	V	L	Y	F	L	D	E	P	V	A	HPTVLYFLDEPVA
6. ypRsuA	137	413	0.867	108-116	108	116	8	F.LDEPVAYKL.H	LDEPVAYKL	0.000258398	3.704	tk110906_GE_sample_06.mzXML	4003	107	116	107	101	102	103	104	105	106	107	108	109	110	111	112	113	H	P	T	V	L	Y	F	L	D	E	P	V	A	HPTVLYFLDEPVA
6. ypRsuA	137	413	0.867	108-116	108	116	8	F.LDEPVAYKL.H	LDEPVAYKL	0.000281928	3.95	tk110906_GE_sample_06.mzXML	4007	107	116	107	101	102	103	104	105	106	107	108	109	110	111	112	113	H	P	T	V	L	Y	F	L	D	E	P	V	A	HPTVLYFLDEPVA
6. ypRsuA	137	413	0.867	108-116	108	116	8	F.LDEPVAYKL.H	LDEPVAYKL	0.00043573	3.791	tk110906_GE_sample_06.mzXML	4422	107	116	107	101	102	103	104	105	106	107	108	109	110	111	112	113	H	P	T	V	L	Y	F	L	D	E	P	V	A	HPTVLYFLDEPVA
6. ypRsuA	137	413	0.867	108-116	108	116	8	F.LDEPVAYKL.H	LDEPVAYKL	0.00138696	3.667	tk110906_GE_sample_06.mzXML	4143	107	116	107	101	102	103	104	105	106	107	108	109	110	111	112	113	H	P	T	V	L	Y	F	L	D	E	P	V	A	HPTVLYFLDEPVA
6. ypRsuA	137	413	0.867	108-116	108	116	8	F.LDEPVAYKL.H	LDEPVAYKL	0.00246046	3.912	tk110906_GE_sample_06.mzXML	4149	107	116	107	101	102	103	104	105	106	107	108	109	110	111	112	113	H	P	T	V	L	Y	F	L	D	E	P	V	A	HPTVLYFLDEPVA
6. ypRsuA	137	413	0.867	108-118	108	118	2	F.LDEPVAYKLHA.A	LDEPVAYKLHA	1e-05	3.636	tk110906_GE_sample_06.mzXML	3375	107	118	107	101	102	103	104	105	106	107	108	109	110	111	112	113	H	P	T	V	L	Y	F	L	D	E	P	V	A	HPTVLYFLDEPVA
6. ypRsuA	137	413	0.867	108-118	108	118	2	F.LDEPVAYKLHA.A	LDEPVAYKLHA	0.00138696	2.877	tk110906_GE_sample_06.mzXML	3369	107	118	107	101	102	103	104	105	106	107	108	109	110	111	112	113	H	P	T	V	L	Y	F	L	D	E	P	V	A	HPTVLYFLDEPVA
6. ypRsuA	137	413	0.867	95-107	95	107	13	C.STEDPDHPTVLYF.L	STEDPDHPTVLYF	1e-05	3.491	tk110906_GE_sample_06.mzXML	5023	94	107	107	101	102	103	104	105	106	107	108	109	110	111	112	113	H	P	T	V	L	Y	F	L	D	E	P	V	A	HPTVLYFLDEPVA
6. ypRsuA	137	413	0.867	95-107	95	107	13	C.STEDPDHPTVLYF.L	STEDPDHPTVLYF	1e-05	3.372	tk110906_GE_sample_06.mzXML	4894	94	107	107	101	102	103	104	105	106	107	108	109	110	111	112	113	H	P	T	V	L	Y	F	L	D	E	P	V	A	HPTVLYFLDEPVA
6. ypRsuA	137	413	0.867	95-107	95	107	13	C.STEDPDHPTVLYF.L	STEDPDHPTVLYF	1e-05	3.227	tk110906_GE_sample_06.mzXML	4900	94	107	107	101	102	103	104	105	106	107	108	109	110	111	112	113	H	P	T	V	L	Y	F	L	D	E	P	V	A	HPTVLYFLDEPVA
6. ypRsuA	137	413	0.867	95-107	95	107	13	C.STEDPDHPTVLYF.L	STEDPDHPTVLYF	1e-05	2.767	tk110906_GE_sample_06.mzXML	5242	94	107	107	101	102	103	104	105	106	107	108	109	110	111	112	113	H	P	T	V	L	Y	F	L	D	E	P	V	A	HPTVLYFLDEPVA
6. ypRsuA	137	413	0.867	95-107	95	107	13	C.STEDPDHPTVLYF.L	STEDPDHPTVLYF	0.000281928	3.088	tk110906_GE_sample_06.mzXML	5015	94	107	107	101	102	103	104	105	106	107	108	109	110	111	112	113	H	P	T	V	L	Y	F	L	D	E	P	V	A	HPTVLYFLDEPVA
6. ypRsuA	137	413	0.867	95-107	95	107	13	C.STEDPDHPTVLYF.L	STEDPDHPTVLYF	0.000281928	2.714	tk110906_GE_sample_06.mzXML	5419	94	107	107	101	102	103	104	105	106	107	108	109	110	111	112	113	H	P	T	V	L	Y	F	L	D	E	P	V	A	HPTVLYFLDEPVA
6. ypRsuA	137	413	0.867	95-107	95	107	13	C.STEDPDHPTVLYF.L	STEDPDHPTVLYF	0.000292654	3.417	tk110906_GE_sample_06.mzXML	5288	94	107	107	101	102	103	104	105	106	107	108	109	110	111	112	113	H	P	T	V	L	Y	F	L	D	E	P	V	A	HPTVLYFLDEPVA
6. ypRsuA	137	413	0.867	95-107	95	107	13	C.STEDPDHPTVLYF.L	STEDPDHPTVLYF	0.000473261	3.252	tk110906_GE_sample_06.mzXML	5414	94	107	107	101	102	103	104	105	106	107	108	109	110	111	112	113	H	P	T	V	L	Y	F	L	D	E	P	V	A	HPTVLYFLDEPVA
6. ypRsuA	137	413	0.867	95-107	95	107	13	C.STEDPDHPTVLYF.L	STEDPDHPTVLYF	0.000473261	2.375	tk110906_GE_sample_06.mzXML	5107	94	107	107	101	102	103	104	105	106	107	108	109	110	111	112	113	H	P	T	V	L	Y	F	L	D	E	P	V	A	HPTVLYFLDEPVA
6. ypRsuA	137	413	0.867	95-107	95	107	13	C.STEDPDHPTVLYF.L	STEDPDHPTVLYF	0.00206534	2.509	tk110906_GE_sample_06.mzXML	5154	94	107	107	101	102	103	104	105	106	107	108	109	110	111	112	113	H	P	T	V	L	Y	F	L	D	E	P	V	A	HPTVLYFLDEPVA
6. ypRsuA	137	413	0.867	95-107	95	107	13	C.STEDPDHPTVLYF.L	STEDPDHPTVLYF	0.00206534	1.967	tk110906_GE_sample_06.mzXML	5385	94	107	107	101	102	103	104	105	106	107	108	109	110	111	112	113	H	P	T	V	L	Y	F	L	D	E	P	V	A	HPTVLYFLDEPVA
6. ypRsuA	137	413	0.867	95-107	95	107	13	C.STEDPDHPTVLYF.L	STEDPDHPTVLYF	0.00528227	2.254	tk110906_GE_sample_06.mzXML	5150	94	107	107	101	102	103	104	105	106	107	108	109	110	111	112	113	H	P	T	V	L	Y	F	L	D	E	P	V	A	HPTVLYFLDEPVA
6. ypRsuA	137	413	0.867	98-107	98	107	1	E.DPDHPTVLYF.L	DPDHPTVLYF	0.00138696	3.502	tk110906_GE_sample_06.mzXML	5468	97	107	107	101	102	103	104	105	106	107	108	109	110	111	112	113	H	P	T	V	L	Y	F	L	D	E	P	V	A	HPTVLYFLDEPVA
6. ypRsuA	137	413	0.867	99-107	99	107	2	D.PDHPTVLYF.L	PDHPTVLYF	0.00025025	2.527	tk110906_GE_sample_06.mzXML	4891	98	107	107	101	102	103	104	105	106	107	108	109	110	111	112	113	H	P	T	V	L	Y	F	L	D	E	P	V	A	HPTVLYFLDEPVA
6. ypRsuA	137	413	0.867	99-107	99	107	2	D.PDHPTVLYF.L	PDHPTVLYF	0.00043573	3.653	tk110906_GE_sample_06.mzXML	4880	98	107	107	101	102	103	104	105	106	107	108	109	110	111	112	113	H	P	T	V	L	Y	F	L	D	E	P	V	A	HPTVLYFLDEPVA
6. ypRsuA	137	413	0.867	95-107	95	107	13	C.STEDPDHPTVLYF.L	STEDPDHPTVLYF	0.000459031	2.596	tk110906_GE_sample_09.mzXML	4787	94	107	107	101	102	103	104	105	106	107	108	109	110	111	112	113	H	P	T	V	L	Y	F	L	D	E	P	V	A	HPTVLYFLDEPVA
135 ?-ssrAmp	229	1221	0.993	33-41	33	41	35	L.SQESVADKM.G	SQESVADKM	1e-05	3.849	tk110906_GE_sample_01.mzXML	2254	32	41	32	26	27	28	29	30	31	32	33	34	35	36	37	38	K	K	N	E	L	G	L	S	Q	E	S	V	A	KKNELGLSQESVA
135 ?-ssrAmp	229	1221	0.993	33-41	33	41	35	L.SQESVADKM.G	SQESVADKM	0.000447828	3.372	tk110906_GE_sample_01.mzXML	2241	32	41	32	26	27	28	29	30	31	32	33	34	35	36	37	38	K	K	N	E	L	G	L	S	Q	E	S	V	A	KKNELGLSQESVA
135 ?-ssrAmp	229	1221	0.993	33-41	33	41	35	L.SQESVADKM.G	SQESVADKM	0.000622924	2.45	tk110906_GE_sample_01.mzXML	2262	32	41	32	26	27	28	29	30	31	32	33	34	35	36	37	38	K	K	N	E	L	G	L	S	Q	E	S	V	A	KKNELGLSQESVA
135 ?-ssrAmp	229	1221	0.993	33-41	33	41	35	L.SQESVADKM.G	SQESVADKM	0.0010144	2.207	tk110906_GE_sample_01.mzXML	2540	32	41	32	26	27	28	29	30	31	32	33	34	35	36	37	38	K	K	N	E	L	G	L	S	Q	E	S	V	A	KKNELGLSQESVA
135 ?-ssrAmp	229	1221	0.993	33-42	33	42	7	L.SQESVADKM+16G.M	SQESVADKMG	1e-05	3.135	tk110906_GE_sample_01.mzXML	1464	32	42	32	26	27	28	29	30	31	32	33	34	35	36	37	38	K	K	N	E	L	G	L	S	Q	E	S	V	A	KKNELGLSQESVA
135 ?-ssrAmp	229	1221	0.993	33-42	33	42	7	L.SQESVADKM+16G.M	SQESVADKMG	1e-05	3.069	tk110906_GE_sample_01.mzXML	2034	32	42	32	26	27	28	29	30	31	32	33	34	35	36	37	38	K	K	N	E	L	G	L	S	Q	E	S	V	A	KKNELGLSQESVA
135 ?-ssrAmp	229	1221	0.993	33-42	33	42	7	L.SQESVADKM+16G.M	SQESVADKMG	1e-05	3.051	tk110906_GE_sample_01.mzXML	1587	32	42	32	26	27	28	29	30	31	32	33	34	35	36	37	38	K	K	N	E	L	G	L	S	Q	E	S	V	A	KKNELGLSQESVA
135 ?-ssrAmp	229	1221	0.993	33-42	33	42	31	L.SQESVADKMG.M	SQESVADKMG	0.000242895	2.443	tk110906_GE_sample_01.mzXML	2160	32	42	32	26	27	28	29	30	31	32	33	34	35	36	37	38	K	K	N	E	L	G	L	S	Q	E	S	V	A	KKNELGLSQESVA
135 ?-ssrAmp	229	1221	0.993	33-42	33	42	31	L.SQESVADKMG.M	SQESVADKMG	0.000273673	2.69	tk110906_GE_sample_01.mzXML	2024	32	42	32	26	27	28	29	30	31	32	33	34	35	36	37	38	K	K	N	E	L	G	L	S	Q	E	S	V	A	KKNELGLSQESVA
135 ?-ssrAmp	229	1221	0.993	33-42	33	42	31	L.SQESVADKMG.M	SQESVADKMG	0.000447828	1.681	tk110906_GE_sample_01.mzXML	2027	32	42	32	26	27	28	29	30	31	32	33	34	35	36	37	38	K	K	N	E	L	G	L	S	Q	E	S	V	A	KKNELGLSQESVA
135 ?-ssrAmp	229	1221	0.993	33-42	33	42	31	L.SQESVADKMG.M	SQESVADKMG	0.0010144	1.908	tk110906_GE_sample_01.mzXML	2029	32	42	32	26	27	28	29	30	31	32	33	34	35	36	37	38	K	K	N	E	L	G	L	S	Q	E	S	V	A	KKNELGLSQESVA
135 ?-ssrAmp	229	1221	0.993	33-42	33	42	31	L.SQESVADKMG.M	SQESVADKMG	0.00220386	2.24	tk110906_GE_sample_01.mzXML	2165	32	42	32	26	27	28	29	30	31	32	33	34	35	36	37	38	K	K	N	E	L	G	L	S	Q	E	S	V	A	KKNELGLSQESVA
135 ?-ssrAmp	229	1221	0.993	33-42	33	42	31	L.SQESVADKMG.M	SQESVADKMG	0.00421799	1.767	tk110906_GE_sample_01.mzXML	2279	32	42	32	26	27	28	29	30	31	32	33	34	35	36	37	38	K	K	N	E	L	G	L	S	Q	E	S	V	A	KKNELGLSQESVA
135 ?-ssrAmp	229	1221	0.993	33-42	33	42	31	L.SQESVADKMG.M	SQESVADKMG	0.00649659	1.695	tk110906_GE_sample_01.mzXML	2154	32	42	32	26	27	28	29	30	31	32	33	34	35	36	37	38	K	K	N	E	L	G	L	S	Q	E	S	V	A	KKNELGLSQESVA
135 ?-ssrAmp	229	1221	0.993	33-43	33	43	17	L.SQESVADKM+16GM+16.G	SQESVADKMGM	1e-05	3.436	tk110906_GE_sample_01.mzXML	3236	32	43	32	26	27	28	29	30	31	32	33	34	35	36	37	38	K	K	N	E	L	G	L	S	Q	E	S	V	A	KKNELGLSQESVA
[truncated: 10,505 more rows]

## Sheet: sequences
	135 ?-ssrAmp	2. ecS2	3. ?-ssrAmp	4. ecS2	5. ?-ssrAmp	6. ypRsuA	7. y2853	8. ypCRP	9. ypNusG	10. ypYmoA	11. ypFur	12. ypHspQ	13. y0390	14. ecL9	15. ecL9	16. ecL9	17. ecL9
[truncated: 256 more rows]

[truncated: 18 more sheets: Sample01, Sample02, Sample03, Sample04, Sample05, Sample06, Sample07, Sample08, Sample09, Sample10, Sample11, Sample12, Sample13, Sample14, Sample15, Sample16, Sample17, sum]
